# Supplementary material for: Mitochondrial peptide BRAWNIN is essential for vertebrate respiratory complex III assembly
Source: Nat Commun. 2020 Mar 11;11:1312. doi: 10.1038/s41467-020-14999-2 (PMC7066179; doi:10.1038/s41467-020-14999-2)
Supplement: Supplementary file 4 — Supplementary Data 2 [file 41467_2020_14999_MOESM4_ESM.xlsx]

## Sheet: Sheet1
GSEA_gene_sets_kept	Heart	Liver	SKM
ANASTASSIOU_MULTICANCER_INVASIVENESS_SIGNATURE	-	-	X
ANDERSEN_LIVER_CANCER_KRT19_DN	-	X	-
BILANGES_SERUM_AND_RAPAMYCIN_SENSITIVE_GENES	-	-	X
BOQUEST_STEM_CELL_UP	-	-	X
BOYAULT_LIVER_CANCER_SUBCLASS_G123_DN	-	X	-
BURTON_ADIPOGENESIS_5	-	-	X
CHIANG_LIVER_CANCER_SUBCLASS_PROLIFERATION_DN	-	X	-
CHNG_MULTIPLE_MYELOMA_HYPERPLOID_UP	-	-	X
DACOSTA_UV_RESPONSE_VIA_ERCC3_COMMON_DN	X	X	X
DACOSTA_UV_RESPONSE_VIA_ERCC3_XPCS_DN	-	X	-
DAZARD_RESPONSE_TO_UV_NHEK_DN	X	X	X
DE_YY1_TARGETS_DN	-	X	-
DELYS_THYROID_CANCER_UP	-	-	X
FLECHNER_BIOPSY_KIDNEY_TRANSPLANT_REJECTED_VS_OK_UP	-	-	X
FLORIO_NEOCORTEX_BASAL_RADIAL_GLIA_DN	-	-	X
GABRIELY_MIR21_TARGETS	X	X	X
GO_ADAPTIVE_IMMUNE_RESPONSE	-	-	X
GO_AEROBIC_RESPIRATION	X	-	X
GO_ALPHA_AMINO_ACID_CATABOLIC_PROCESS	-	X	-
GO_BILE_ACID_BIOSYNTHETIC_PROCESS	-	X	-
GO_CELLULAR_AMINO_ACID_CATABOLIC_PROCESS	-	X	-
GO_CELLULAR_PROTEIN_COMPLEX_DISASSEMBLY	X	-	X
GO_CELLULAR_RESPIRATION	X	X	X
GO_COLLAGEN_TRIMER	-	-	X
GO_COMPLEMENT_ACTIVATION	-	X	-
GO_CYTOSOLIC_LARGE_RIBOSOMAL_SUBUNIT	X	X	X
GO_CYTOSOLIC_PART	-	-	X
GO_CYTOSOLIC_RIBOSOME	X	X	X
GO_CYTOSOLIC_SMALL_RIBOSOMAL_SUBUNIT	-	-	X
GO_ELECTRON_TRANSPORT_CHAIN	X	X	X
GO_ENERGY_DERIVATION_BY_OXIDATION_OF_ORGANIC_COMPOUNDS	X	-	X
GO_ESTABLISHMENT_OF_PROTEIN_LOCALIZATION_TO_ENDOPLASMIC_RETICULUM	X	X	X
GO_EXTRACELLULAR_MATRIX	-	-	X
GO_EXTRACELLULAR_MATRIX_COMPONENT	-	-	X
GO_EXTRACELLULAR_STRUCTURE_ORGANIZATION	-	-	X
GO_FATTY_ACID_BETA_OXIDATION	-	X	-
GO_FATTY_ACID_CATABOLIC_PROCESS	-	X	-
GO_GENERATION_OF_PRECURSOR_METABOLITES_AND_ENERGY	X	-	X
GO_INNER_MITOCHONDRIAL_MEMBRANE_PROTEIN_COMPLEX	X	X	X
GO_LARGE_RIBOSOMAL_SUBUNIT	X	X	X
GO_LIPID_OXIDATION	-	X	-
GO_MACROMOLECULAR_COMPLEX_DISASSEMBLY	-	-	X
GO_MICROBODY_LUMEN	-	X	-
GO_MITOCHONDRIAL_MATRIX	X	-	X
GO_MITOCHONDRIAL_MEMBRANE_PART	X	X	X
GO_MITOCHONDRIAL_PROTEIN_COMPLEX	X	X	X
GO_MITOCHONDRIAL_RESPIRATORY_CHAIN_COMPLEX_ASSEMBLY	X	X	X
GO_MITOCHONDRIAL_RESPIRATORY_CHAIN_COMPLEX_I_BIOGENESIS	X	X	X
GO_MITOCHONDRIAL_TRANSLATION	X	X	X
GO_MONOCARBOXYLIC_ACID_CATABOLIC_PROCESS	-	X	-
GO_MULTI_ORGANISM_METABOLIC_PROCESS	-	-	X
GO_MULTICELLULAR_ORGANISMAL_MACROMOLECULE_METABOLIC_PROCESS	-	-	X
GO_NADH_DEHYDROGENASE_COMPLEX	X	X	X
GO_NCRNA_PROCESSING	-	-	X
GO_NUCLEAR_TRANSCRIBED_MRNA_CATABOLIC_PROCESS_NONSENSE_MEDIATED_DECAY	-	X	X
GO_NUCLEOSIDE_MONOPHOSPHATE_METABOLIC_PROCESS	X	-	-
GO_NUCLEOSIDE_TRIPHOSPHATE_METABOLIC_PROCESS	X	-	-
GO_ORGANELLAR_RIBOSOME	X	X	X
GO_ORGANIC_ACID_CATABOLIC_PROCESS	-	X	-
GO_OXIDATIVE_PHOSPHORYLATION	X	X	X
GO_OXIDOREDUCTASE_ACTIVITY_ACTING_ON_NAD_P_H	X	-	-
GO_OXIDOREDUCTASE_ACTIVITY_ACTING_ON_NAD_P_H_QUINONE_OR_SIMILAR_COMPOUND_AS_ACCEPTOR	X	X	X
GO_OXIDOREDUCTASE_COMPLEX	X	-	X
GO_PROTEIN_ACTIVATION_CASCADE	-	X	-
GO_PROTEIN_LOCALIZATION_TO_ENDOPLASMIC_RETICULUM	X	X	X
GO_PROTEIN_TARGETING_TO_MEMBRANE	-	-	X
GO_PROTEINACEOUS_EXTRACELLULAR_MATRIX	-	-	X
GO_RESPIRATORY_CHAIN	X	X	X
GO_RIBONUCLEOPROTEIN_COMPLEX_BIOGENESIS	-	-	X
GO_RIBONUCLEOPROTEIN_COMPLEX_SUBUNIT_ORGANIZATION	-	-	X
GO_RIBOSOMAL_SUBUNIT	X	X	X
GO_RIBOSOME	X	X	X
GO_RIBOSOME_BIOGENESIS	-	-	X
GO_RNA_CATABOLIC_PROCESS	-	-	X
GO_RRNA_METABOLIC_PROCESS	-	-	X
GO_SMALL_RIBOSOMAL_SUBUNIT	-	X	X
GO_STRUCTURAL_CONSTITUENT_OF_RIBOSOME	X	X	X
GO_TRANSLATIONAL_ELONGATION	X	X	X
GO_TRANSLATIONAL_INITIATION	-	X	X
GO_TRANSLATIONAL_TERMINATION	X	X	X
HALLMARK_EPITHELIAL_MESENCHYMAL_TRANSITION	-	-	X
HALLMARK_MYC_TARGETS_V1	-	-	X
HALLMARK_OXIDATIVE_PHOSPHORYLATION	X	X	X
HALLMARK_TNFA_SIGNALING_VIA_NFKB	-	X	-
HAMAI_APOPTOSIS_VIA_TRAIL_DN	-	-	X
HOSHIDA_LIVER_CANCER_SUBCLASS_S1	-	-	X
IIZUKA_LIVER_CANCER_PROGRESSION_G2_G3_UP	-	X	-
IKEDA_MIR30_TARGETS_UP	-	X	-
KAAB_HEART_ATRIUM_VS_VENTRICLE_DN	X	-	-
KEGG_ALZHEIMERS_DISEASE	X	-	-
KEGG_ASCORBATE_AND_ALDARATE_METABOLISM	-	X	-
KEGG_COMPLEMENT_AND_COAGULATION_CASCADES	-	X	-
KEGG_ECM_RECEPTOR_INTERACTION	-	-	X
KEGG_FATTY_ACID_METABOLISM	-	X	-
KEGG_GLYCINE_SERINE_AND_THREONINE_METABOLISM	-	X	-
KEGG_HUNTINGTONS_DISEASE	X	-	-
KEGG_OXIDATIVE_PHOSPHORYLATION	X	X	X
KEGG_PARKINSONS_DISEASE	X	X	X
KEGG_PEROXISOME	-	X	-
KEGG_PROPANOATE_METABOLISM	-	X	-
KEGG_RETINOL_METABOLISM	-	X	-
KEGG_RIBOSOME	X	X	X
KEGG_VALINE_LEUCINE_AND_ISOLEUCINE_DEGRADATION	X	X	-
KIM_ALL_DISORDERS_DURATION_CORR_DN	-	-	X
KIM_GLIS2_TARGETS_UP	-	-	X
KIM_LIVER_CANCER_POOR_SURVIVAL_DN	-	X	-
LEE_LIVER_CANCER	-	X	-
LEE_LIVER_CANCER_DENA_DN	-	X	-
LEE_LIVER_CANCER_SURVIVAL_UP	-	X	-
LIM_MAMMARY_STEM_CELL_UP	-	-	X
LINDGREN_BLADDER_CANCER_CLUSTER_2B	-	-	X
MCLACHLAN_DENTAL_CARIES_UP	X	-	X
MOOTHA_HUMAN_MITODB_6_2002	X	-	X
MOOTHA_MITOCHONDRIA	X	-	X
MOOTHA_PGC	-	-	X
MOOTHA_VOXPHOS	X	X	X
NAKAYAMA_SOFT_TISSUE_TUMORS_PCA1_UP	-	-	X
NIKOLSKY_BREAST_CANCER_16P13_AMPLICON	-	-	X
PICCALUGA_ANGIOIMMUNOBLASTIC_LYMPHOMA_UP	-	-	X
POOLA_INVASIVE_BREAST_CANCER_UP	X	-	X
QI_PLASMACYTOMA_UP	-	-	X
REACTOME_3_UTR_MEDIATED_TRANSLATIONAL_REGULATION	X	X	X
REACTOME_ACTIVATION_OF_THE_MRNA_UPON_BINDING_OF_THE_CAP_BINDING_COMPLEX_AND_EIFS_AND_SUBSEQUENT_BINDING_TO_43S	-	-	X
REACTOME_BILE_ACID_AND_BILE_SALT_METABOLISM	-	X	-
REACTOME_COMPLEMENT_CASCADE	-	X	-
REACTOME_EXTRACELLULAR_MATRIX_ORGANIZATION	-	-	X
REACTOME_FORMATION_OF_THE_TERNARY_COMPLEX_AND_SUBSEQUENTLY_THE_43S_COMPLEX	-	-	X
REACTOME_INFLUENZA_LIFE_CYCLE	-	-	X
REACTOME_INFLUENZA_VIRAL_RNA_TRANSCRIPTION_AND_REPLICATION	X	X	X
REACTOME_METABOLISM_OF_MRNA	-	-	X
REACTOME_METABOLISM_OF_RNA	-	-	X
REACTOME_MITOCHONDRIAL_PROTEIN_IMPORT	-	-	X
REACTOME_NONSENSE_MEDIATED_DECAY_ENHANCED_BY_THE_EXON_JUNCTION_COMPLEX	X	X	X
REACTOME_PEPTIDE_CHAIN_ELONGATION	X	X	X
REACTOME_RESPIRATORY_ELECTRON_TRANSPORT	X	X	X
REACTOME_RESPIRATORY_ELECTRON_TRANSPORT_ATP_SYNTHESIS_BY_CHEMIOSMOTIC_COUPLING_AND_HEAT_PRODUCTION_BY_UNCOUPLING_PROTEINS_	X	X	X
REACTOME_SRP_DEPENDENT_COTRANSLATIONAL_PROTEIN_TARGETING_TO_MEMBRANE	X	X	X
REACTOME_SYNTHESIS_OF_BILE_ACIDS_AND_BILE_SALTS	-	X	-
REACTOME_SYNTHESIS_OF_BILE_ACIDS_AND_BILE_SALTS_VIA_7ALPHA_HYDROXYCHOLESTEROL	-	X	-
REACTOME_TCA_CYCLE_AND_RESPIRATORY_ELECTRON_TRANSPORT	X	X	X
REACTOME_TRANSLATION	X	X	X
REN_ALVEOLAR_RHABDOMYOSARCOMA_DN	-	-	X
RIGGI_EWING_SARCOMA_PROGENITOR_DN	-	-	X
RODWELL_AGING_KIDNEY_UP	X	-	X
ROME_INSULIN_TARGETS_IN_MUSCLE_UP	-	-	X
SCHUETZ_BREAST_CANCER_DUCTAL_INVASIVE_UP	-	-	X
SENESE_HDAC1_TARGETS_UP	-	X	-
SERVITJA_ISLET_HNF1A_TARGETS_UP	-	-	X
SHEN_SMARCA2_TARGETS_UP	X	-	X
SMID_BREAST_CANCER_NORMAL_LIKE_UP	-	-	X
STEIN_ESRRA_TARGETS_UP	X	-	X
SU_LIVER	-	X	-
TURASHVILI_BREAST_LOBULAR_CARCINOMA_VS_DUCTAL_NORMAL_UP	-	-	X
TURASHVILI_BREAST_LOBULAR_CARCINOMA_VS_LOBULAR_NORMAL_DN	-	-	X
VECCHI_GASTRIC_CANCER_ADVANCED_VS_EARLY_UP	-	-	X
VERHAAK_GLIOBLASTOMA_MESENCHYMAL	X	-	X
VILLANUEVA_LIVER_CANCER_KRT19_DN	-	X	-
WALLACE_PROSTATE_CANCER_RACE_UP	-	-	X
WANG_SMARCE1_TARGETS_UP	-	-	X
WIELAND_UP_BY_HBV_INFECTION	-	-	X
WONG_MITOCHONDRIA_GENE_MODULE	X	X	X
WOO_LIVER_CANCER_RECURRENCE_DN	-	X	-
YAO_TEMPORAL_RESPONSE_TO_PROGESTERONE_CLUSTER_13	X	-	X
ZHENG_FOXP3_TARGETS_IN_THYMUS_UP	-	X	-
ZWANG_CLASS_3_TRANSIENTLY_INDUCED_BY_EGF	-	X	-
