# Supplementary material for: Mitochondrial peptide BRAWNIN is essential for vertebrate respiratory complex III assembly
Source: Nat Commun. 2020 Mar 11;11:1312. doi: 10.1038/s41467-020-14999-2 (PMC7066179; doi:10.1038/s41467-020-14999-2)
Supplement: Supplementary file 5 — Supplementary Data 3 [file 41467_2020_14999_MOESM5_ESM.xlsx]

## Sheet: List of Protein IDs
Experiment	Expt1	Expt2	Expt3	Expt4
Antigen Captured - Experimental	Endogenous BR	Overexpressed BR-FLAG rep1	Overexpressed BR	Overexpressed BR-FLAG rep2
Cell Type for BR capture	HEK293T	HEK293T + BR-FLAG	HEK293T + BR-FLAG	HEK293T + BR-FLAG
Cell Type for Negative Control	HEK293T	HEK293T + BR	HEK293T + BR-FLAG	HEK293T + BR
Antibody Experimental	Endogenous anti-BR	anti FLAG	anti-BR	anti-FLAG
Antibody -Negative Control	Isotype control	anti FLAG	Isotype control	anti-FLAG
BR-IP/control-IP Fold Change	>1.5-fold	>2-fold	>1.5-fold	>5-fold
	C12orf73	AASS	ABCB8	ABCB7
	GHITM	ABCB10	AGK	ABCB8
	EPB41L3	ABCB7	AK2	ABCC1
	HSD17B10	ABCD3	ALDOA	ABCC10
	NUP210	ABCE1	ATP2A2	ABCC4
	TUFM	ABCF2	C12orf73	ABCD3
	ACAT1	ABLIM1	CISD2	ABCE1
	NDUFA4	ACAD11	CKMT1A	ABHD12
	MTHFD1L	ACAD9	CKMT1B	ABHD3
	MTHFD2	ACADM	CLPB	ACAD9
	GRSF1	ACAT1	CS	ACAT1
	UQCRC1	ACOT8	CSTB	ACOT9
	SLK	ACSL3	CTNNB1	ACSL3
		ACTB	DSTN	ACTB
		ACTL6A	EEF1A2	ADAM10
		ACTN4	GHITM	ADGRL2
		ADAR	GNB1	AFG3L2
		ADD1	GOT2	AGK
		ADRM1	KIAA1755	AGPAT3
		AFG3L2	MTCH2	AGPAT5
		AGK	NME2	AGPS
		AGPAT5	PMPCA	AIFM1
		AGPS	RPL36	AK2
		AGTPBP1	RPN1	AKAP1
		AHSG	SCP2	AKAP12
		AIFM1	SDHA	ALDH18A1
		AIMP1	SDHC	ALDH2
		AIMP2	SLC25A1	ALDH3A2
		AKAP1	SLC25A13	ALG11
		AKAP8L	TIMM23B	ALG14
		ALDH18A1	UQCRC1	ALG2
		ALDH1L2	UQCRFS1P1	ALG5
		ALDH5A1	VDAC2	ALG6
		ALG1	VDAC3	AMFR
		AMOT		ANXA2
		AP2M1		AP2A1
		AP3D1		AP2A2
		APBA1		AP2B1
		APP		APOOL
		ARL6IP4		ARF3
		ARL8A		ARFIP2
		ARMCX3		ARL6IP1
		ARPC1A		ARL6IP4
		ARVCF		ARL8B
		ASPH		ARMC10
		ATAD1		ARMC6
		ATAD3A		ARMCX3
		ATAD3B		ART4
		ATP1A1		ASCC1
		ATP1B3		ASPH
		ATP2A2		ATAD1
		ATP5F1A		ATAD3A
		ATP5F1B		ATAD3B
		ATP5F1C		ATL2
		ATP5F1D		ATL3
		ATP5F1E		ATP13A1
		ATP5MC2		ATP1A1
		ATP5MF		ATP1B1
		ATP5MG		ATP1B3
		ATP5PB		ATP2A2
		ATP5PD		ATP2B1
		ATP5PF		ATP2B4
		ATP5PO		ATP2C1
		ATXN2L		ATP5F1A
		AUP1		ATP5F1B
		B3GAT3		ATP5F1C
		BAG2		ATP5F1D
		BAIAP2L1		ATP5F1E
		BANF1		ATP5IF1
		BDH1		ATP5MC2
		BNIP3		ATP5MD
		BOLA2		ATP5ME
		BOLA2B		ATP5MF
		BRI3BP		ATP5MG
		BTF3		ATP5PB
		C12orf73		ATP5PD
		C16orf58		ATP5PF
		C19orf25		ATP5PO
		C1QBP		ATP6V0A2
		CACYBP		ATP6V0D1
		CALM2		ATP6V1A
		CALR		ATP6V1F
		CALU		ATP6V1H
		CAMK2G		ATXN10
		CAMKV		AUP1
		CAND1		B4GAT1
		CANX		BAK1
		CAPRIN1		BET1L
		CAPZA1		BOD1
		CAPZB		BRI3BP
		CBX3		BSG
		CCDC47		BZW1
		CCT2		BZW2
		CCT4		C12orf73
		CCT5		C19orf25
		CCT8		C1QBP
		CD59		C6orf47
		CD99		CAB39
		CDC42		CACYBP
		CDC42BPA		CALR
		CDC42EP1		CALU
		CDC5L		CAND1
		CDK5RAP2		CANX
		CDK5RAP3		CAPRIN1
		CDKAL1		CAPZA1
		CDS2		CARD19
		CEP120		CASK
		CEP131		CAV1
		CEP135		CCDC167
		CEP152		CCDC47
		CEP164		CCSMST1
		CEP250		CCT2
		CGN		CCT3
		CHCHD3		CCT4
		CHCHD4		CCT5
		CHCHD6		CCT7
		CHD1L		CCT8
		CHMP1A		CD151
		CHMP2A		CD58
		CHMP2B		CD63
		CHMP4B		CD9
		CHSY1		CD99
		CIRBP		CDC42
		CISD1		CDIPT
		CISD3		CDK1
		CKAP4		CDK5RAP3
		CKAP5		CDKAL1
		CKMT1A		CDS2
		CKMT1B		CEBPZOS
		CLPB		CELSR2
		CLTC		CERS1
		CNBP		CERS2
		CNOT3		CERS6
		CNP		CFL1
		COA3		CHCHD2P9
		COA7		CHCHD3
		COLGALT1		CHCHD4
		COMTD1		CHCHD6
		COPA		CHP1
		COQ5		CIRBP
		CORO1B		CISD1
		CORO1C		CISD2
		CORO7		CKAP4
		COX11		CKMT1A
		COX15		CKMT1B
		COX4I1		CLCC1
		COX7C		CLGN
		CPNE3		CLPB
		CPT1A		CLPP
		CROCC		CLPTM1
		CS		CLPTM1L
		CSDE1		CLTB
		CSNK1A1		CLTC
		CSNK1E		CMTM6
		CSNK1G1		CNBP
		CSNK2B		CNNM3
		CSTA		CNNM4
		CTNNA2		CNOT1
		CTNNB1		CNOT3
		CTNND1		CNOT9
		CUL1		CNP
		CXorf56		COA1
		CYC1		COA3
		CYFIP1		COA6
		DAD1		COA7
		DAP3		COMT
		DARS		COMTD1
		DARS2		COPB1
		DBN1		COPB2
		DBT		COPG1
		DCTN1		COQ8B
		DDOST		CORO7
		DDX1		COX11
		DDX10		COX14
		DDX17		COX15
		DDX18		COX16
		DDX21		COX17
		DDX24		COX4I1
		DDX28		COX5B
		DDX3X		COX6B1
		DDX41		COX6C
		DDX47		COX7A2L
		DDX5		COX7C
		DDX51		COX8A
		DDX52		CPNE3
		DDX55		CPT1A
		DDX56		CRKL
		DEK		CRYGN
		DHCR7		CSDE1
		DHRS3		CSE1L
		DHRS7B		CSNK1G3
		DHX30		CSNK2B
		DHX36		CTNNA1
		DHX57		CTNNAL1
		DHX9		CTNNB1
		DLAT		CTNND1
		DLG5		CYB5B
		DMAC2		CYBC1
		DNAJA1		CYC1
		DNAJA3		DAGLB
		DNAJB11		DAP3
		DNAJB12		DARS
		DNAJC1		DARS2
		DNAJC11		DCAF1
		DNAJC16		DCTPP1
		DNAJC19		DDB1
		DNAJC28		DDOST
		DNAJC30		DDX21
		DOCK7		DDX3X
		DPM1		DERL1
		DSC2		DHCR7
		DSG2		DLAT
		DSP		DLD
		DSTN		DLST
		DYNC1I2		DMAC2
		DYNLL1		DNAAF5
		EARS2		DNAJA1
		EEF1A1		DNAJA2
		EEF1B2		DNAJA3
		EEF1E1		DNAJB11
		EEF1G		DNAJB12
		EEF2		DNAJC1
		EFTUD2		DNAJC11
		EI24		DNAJC19
		EIF2S2		DNAJC7
		EIF2S3		DPAGT1
		EIF3A		DPM1
		EIF3D		DRG1
		EIF3H		DSC1
		EIF4G1		DSG1
		ELAVL1		DSG2
		ELOVL1		DSP
		EMC1		DYNC1I2
		EMC6		DYNC1LI1
		EMC8		DYNLL1
		EMD		EARS2
		EPB41		ECHS1
		EPB41L1		ECPAS
		EPB41L2		EDC4
		EPB41L3		EEF1A1
		EPRS		EEF1B2
		ERAL1		EEF1E1
		ERCC3		EEF1G
		ERGIC3		EEF2
		ERLIN2		EFHD2
		EWSR1		EFTUD2
		EXD2		EIF2S1
		EXOC3		EIF2S3
		EXOC4		EIF3F
		EXOG		EIF4A2
		EXT1		EIF4E
		EZR		EIF4G1
		FAF2		EIF5A
		FAM120A		ELOB
		FAM57A		ELOVL5
		FARP1		EMB
		FARP2		EMC1
		FARS2		EMD
		FARSA		ENDOD1
		FASTKD2		ENO1
		FECH		ENPP1
		FGFR1OP		EPB41
		FKBP8		EPB41L2
		FLG2		EPB41L3
		FLII		EPRS
		FLNB		ERAL1
		FMC1		ERG28
		FMR1		ERGIC3
		FOXRED1		ERH
		FTSJ1		ERI3
		FUS		ERLIN1
		G3BP1		ERLIN2
		GADD45GIP1		ERMP1
		GAR1		ESYT2
		GARS		ETFA
		GHITM		EXOSC1
		GK		EXOSC5
		GLG1		EXOSC6
		GLIPR2		FAM177A1
		GLUD1		FAM210B
		GNAS		FAM234A
		GNB1		FAM241A
		GNB2		FAM241B
		GNB4		FAM81B
		GNG12		FANCD2
		GNG5		FANCI
		GNG7		FAR1
		GOLGA2		FASTKD2
		GOLGB1		FASTKD5
		GOLIM4		FBXL20
		GOLM1		FDFT1
		GPAM		FECH
		GPC4		FGFR1OP
		GPD2		FKBP8
		GPX4		FLOT2
		GPX8		FLVCR1
		GRSF1		FSTL1
		GTF2I		G3BP1
		GTF3C1		G3BP2
		GTF3C3		GAA
		HACD2		GAP43
		HACD3		GARS
		HADHA		GATC
		HADHB		GBA
		HARS2		GCDH
		HAX1		GCN1
		HCCS		GEMIN2
		HDHD5		GEMIN8
		HDLBP		GHITM
		HEATR1		GK
		HELLS		GLG1
		HIGD1A		GLMN
		HIST1H1C		GLUD1
		HIST1H1E		GMEB1
		HIST1H3A		GNAI2
		HIST1H3B		GNAI3
		HIST1H3C		GNAS
		HIST1H3D		GNB1
		HIST1H3E		GNB4
		HIST1H3F		GNG12
		HIST1H3G		GNG5
		HIST1H3H		GNPAT
		HIST1H3I		GOLGA1
		HIST1H3J		GOLGA2
		HLA-A		GOLGB1
		HMCN1		GOSR1
		HMMR		GPD1L
		HMOX2		GPD2
		HNRNPA0		GPRIN1
		HNRNPA1		GPX8
		HNRNPA2B1		GRB2
		HNRNPA3		GRPEL1
		HNRNPAB		GRSF1
		HNRNPC		GSTK1
		HNRNPD		GTF2I
		HNRNPF		H2AFJ
		HNRNPH1		HACD3
		HNRNPH2		HADHA
		HNRNPH3		HADHB
		HNRNPM		HAX1
		HNRNPU		HCCS
		HNRNPUL1		HDHD5
		HOMER1		HEATR3
		HS2ST1		HINT3
		HS6ST2		HIST1H1C
		HSBP1		HLA-A
		HSD17B10		HLA-B
		HSD17B11		HLA-C
		HSD17B12		HM13
		HSD17B8		HMOX2
		HSDL2		HNRNPA1
		HSP90AA1		HNRNPA2B1
		HSP90AB1		HNRNPA3
		HSP90B1		HNRNPAB
		HSPA14		HNRNPC
		HSPA1A		HNRNPD
		HSPA5		HNRNPDL
		HSPA8		HNRNPH1
		HSPA9		HNRNPM
		HSPD1		HNRNPU
		IARS		HPCAL1
		IARS2		HS2ST1
		IBA57		HSD17B10
		IGF2BP1		HSD17B11
		IGF2BP2		HSD17B12
		IGF2BP3		HSDL1
		IGF2R		HSDL2
		IGHA1		HSP90AA1
		IK		HSP90AB1
		IKBIP		HSP90B1
		ILF3		HSPA1A
		IMMT		HSPA5
		INA		HSPA8
		INPP5K		HSPA9
		INTS3		HSPD1
		IPO5		HSPE1
		IQCB1		HSPH1
		IRS4		HTATIP2
		ITPR2		IARS
		ITPR3		IDH3A
		ITPRID2		IDH3B
		JPH1		IGF2BP3
		JUP		IGF2R
		KARS		IKBIP
		KDELR1		ILF3
		KIAA0391		ILVBL
		KIDINS220		IMMT
		KIF23		IPO5
		KPNB1		IPO7
		KPRP		IRS4
		KRT1		JAM3
		KRT10		JTB
		KRT14		JUP
		KRT17		KARS
		KRT18		KDELR1
		KRT2		KHSRP
		KRT5		KIAA2013
		KRT6A		KLHL2
		KRT78		KPNA2
		KRT8		KPNB1
		KRT9		KRT1
		KTN1		KRT10
		LAMB1		KRT14
		LANCL1		KRT2
		LARP1		KRT5
		LARP4		KRT6B
		LDHA		KRT78
		LETM1		KRT9
		LIG3		KTN1
		LIN28B		L2HGDH
		LMAN1		LACTB
		LMNB1		LAMC1
		LMNB2		LANCL1
		LONP1		LAPTM4A
		LPCAT1		LARP4
		LRCH3		LBR
		LRPPRC		LETM1
		LRRC59		LIN7C
		LRRFIP2		LMNB1
		LSM4		LNPEP
		LZTS2		LONP1
		MAD2L1		LPCAT1
		MAGED1		LPCAT2
		MAIP1		LRRC1
		MAN1B1		LRRC59
		MAP2K7		LYAR
		MAP4K4		LYN
		MARCKS		M6PR
		MARCKSL1		MAIP1
		MARS		MALRD1
		MATR3		MAP2K2
		MAZ		MAP4
		MCCC2		2002-03-01
		MCM7		MARS
		MCU		MAVS
		MDH2		MBLAC2
		METTL13		MBOAT2
		METTL17		MBOAT7
		MGARP		MCAT
		MGME1		MCU
		MGST3		MCUB
		MIC13		ME2
		MICU1		MERTK
		MICU3		MFF
		MIEF1		MFN1
		MKRN2		MFN2
		MMTAG2		MFSD4B
		MOGS		MGARP
		MOV10		MGRN1
		MPC1		MGST2
		MPP2		MGST3
		MPRIP		MIC13
		MRM2		MIGA1
		MRM3		MLEC
		MRPL10		MMAB
		MRPL11		MOGS
		MRPL12		MP68
		MRPL13		MPP2
		MRPL14		MPP6
		MRPL15		MPZL1
		MRPL17		MRPL11
		MRPL19		MRPL12
		MRPL2		MRPL13
		MRPL22		MRPL17
		MRPL23		MRPL19
		MRPL24		MRPL21
		MRPL27		MRPL24
		MRPL28		MRPL27
		MRPL3		MRPL3
		MRPL30		MRPL32
		MRPL37		MRPL37
		MRPL39		MRPL39
		MRPL40		MRPL42
		MRPL41		MRPL43
		MRPL43		MRPL45
		MRPL44		MRPL46
		MRPL46		MRPL47
		MRPL47		MRPL49
		MRPL48		MRPL50
		MRPL49		MRPL53
		MRPL50		MRPL58
		MRPL53		MRPS11
		MRPL54		MRPS15
		MRPL58		MRPS16
		MRPL9		MRPS17
		MRPS10		MRPS18B
		MRPS11		MRPS2
		MRPS12		MRPS22
		MRPS14		MRPS23
		MRPS15		MRPS26
		MRPS16		MRPS27
		MRPS18A		MRPS28
		MRPS18B		MRPS30
		MRPS2		MRPS31
		MRPS22		MRPS35
		MRPS23		MRPS5
		MRPS25		MRPS6
		MRPS26		MRPS7
		MRPS27		MRPS9
		MRPS28		MRS2
		MRPS30		MT-ATP8
		MRPS31		MT-CO2
		MRPS33		MTCH1
		MRPS34		MTCH2
		MRPS35		MTDH
		MRPS5		MTERF3
		MRPS6		MTFP1
		MRPS7		MTFR1
		MRPS9		MTFR2
		MRS2		MTHFD1
		MRTO4		MTHFD1L
		MSH6		MTIF2
		MSN		MTX1
		MTCH1		MTX2
		MTCH2		MTX3
		MTDH		MYBBP1A
		MTERF3		MYL6
		MTERF4		NAP1L4
		MTFP1		NASP
		MTG1		NCAPG
		MTHFD1		NCBP2-AS2
		MTHFD1L		NCEH1
		MTIF2		NCL
		MTX1		NCLN
		MTX2		NCSTN
		MTX3		NDC1
		MYBBP1A		NDUFA10
		MYEF2		NDUFA12
		MYH10		NDUFA4
		MYH14		NDUFA5
		MYH9		NDUFA8
		MYL12B		NDUFAB1
		MYL6		NDUFAF1
		MYL6B		NDUFAF3
		MYO15A		NDUFAF4
		MYO19		NDUFB1
		MYO1B		NDUFB10
		MYO1C		NDUFB11
		MYO1D		NDUFB3
		MYO6		NDUFB4
		NAT10		NDUFB6
		NCKAP1		NDUFB7
		NCL		NDUFB8
		NCLN		NDUFS1
		NCOA5		NDUFS2
		NDUFA10		NDUFS3
		NDUFA12		NDUFS4
		NDUFA2		NDUFS5
		NDUFA3		NDUFS7
		NDUFA4		NDUFS8
		NDUFA5		NDUFV1
		NDUFA7		NDUFV3
		NDUFA8		NECTIN2
		NDUFA9		NEFM
		NDUFAB1		NIPAL1
		NDUFAF4		NIPSNAP2
		NDUFB10		NLRP8
		NDUFB11		NLRX1
		NDUFB3		NME2
		NDUFB6		NME3
		NDUFB7		NME4
		NDUFS1		NNT
		NDUFS2		NOMO2
		NDUFS3		NOTCH2
		NDUFS4		NPC1
		NDUFS7		NPEPPS
		NDUFS8		NPM1
		NDUFV1		NPTN
		NF2		NSF
		NFXL1		NT5C3A
		NHP2		NT5DC2
		NIPSNAP1		NUDC
		NIPSNAP2		NUP205
		NKD2		NUP210
		NLRX1		NUP62
		NMT1		NUP93
		NOA1		OAT
		NOC2L		OCC1
		NOC4L		OCIAD1
		NOL6		ODR4
		NOLC1		OMA1
		NOMO2		OPA3
		NONO		OS9
		NOP56		OSBPL8
		NPM1		OXA1L
		NR2F2		P4HB
		NSF		PABPC1
		NSUN2		PABPC4
		NT5C3A		PANX1
		NT5DC2		PARL
		NUBPL		PARP1
		NUFIP2		PBXIP1
		NUMA1		PCNA
		NUP155		PDHA1
		NUP93		PDHB
		ODF2		PDIA3
		OGDH		PDIA6
		OPA3		PEX14
		ORMDL2		PEX19
		OSBPL8		PEX3
		OXA1L		PGAM5
		P4HB		PGRMC1
		PABPC1		PGRMC2
		PABPC4		PHB
		PACSIN3		PHB2
		PARL		PHGDH
		PARP1		PIGK
		PBXIP1		PIGS
		PCBP1		PITPNB
		PCBP2		PLS3
		PCM1		PLSCR1
		PCNT		PLXNB2
		PDCD11		PNKD
		PDCD6IP		PODXL2
		PDHA1		POLR1E
		PDHX		POMT1
		PDIA3		PPIL1
		PECR		PPM1G
		PEF1		PPP1CA
		PEX1		PPP2R1A
		PEX14		PPP3R1
		PEX3		PPTC7
		PFN2		PRAF2
		PGAM5		PRDX1
		PGRMC1		PRDX3
		PHB		PREB
		PHB2		PRKAR2A
		PHF6		PRKDC
		PHGDH		PRMT1
		PIGT		PSEN1
		PISD		PSMC2
		PKM		PSMC3
		PKP2		PSMC5
		PLEC		PSMD1
		PLEKHA7		PSMD11
		PLK1		PSMD14
		PLOD3		PSMD2
		PLS3		PSMD4
		PNKD		PTCD3
		PNN		PTDSS2
		POLDIP2		PTGES3
		POLR2H		PTGFRN
		POLRMT		PTK7
		PPARD		PTPN1
		PPP1CC		PTPRJ
		PPP1R12A		PTTG1IP
		PPP2R1A		PUM1
		PRC1		PVR
		PRIM1		PWP1
		PRKAR1A		PYCR2
		PRKAR2A		QKI
		PRKDC		QSOX2
		PRMT5		RAB10
		PRPF19		RAB13
		PRPF40A		RAB14
		PRPF6		RAB1A
		PRPF8		RAB1B
		PRRC2C		RAB21
		PSMC1		RAB27A
		PSMC2		RAB29
		PSMD1		RAB2A
		PSMD2		RAB34
		PSMD3		RAB35
		PSPC1		RAB3D
		PTCD1		RAB5A
		PTPMT1		RAB5B
		PTPN13		RAB5C
		PURA		RAB6A
		PYCR1		RAB9A
		PYCR2		RAC1
		QPCTL		RANBP6
		QRSL1		RANGAP1
		RAB10		RAP1B
		RAB12		RAP2C
		RAB13		RARS
		RAB14		RBBP7
		RAB1A		RCC2
		RAB1B		RCN1
		RAB21		RCN2
		RAB35		RDH11
		RAB3B		RDH13
		RAB5A		RDH14
		RAB5B		REEP5
		RAB5C		REEP6
		RAB5IF		RER1
		RACGAP1		RETREG3
		RACK1		RETSAT
		RAD50		RFC4
		RAE1		RFT1
		RAI14		RGS9
		RANBP2		RHBDD2
		RARS		RHOA
		RARS2		RHOB
		RBM10		RHOG
		RBM14		RHOT1
		RBM3		RMDN3
		RBM39		RNF185
		RBM4		RNF5
		RBX1		ROMO1
		RCC2		RP2
		RCN1		RPL10
		RCN2		RPL10A
		RDH13		RPL11
		REEP4		RPL12
		REEP5		RPL13
		RER1		RPL13A
		RFC1		RPL14
		RFC3		RPL15
		RFC4		RPL17
		RHBDD2		RPL18
		RHOA		RPL18A
		RIOK1		RPL19
		RNF185		RPL21
		RP9		RPL22
		RPA1		RPL23
		RPA2		RPL23A
		RPL10		RPL26
		RPL10A		RPL27
		RPL11		RPL27A
		RPL12		RPL28
		RPL13		RPL29
		RPL13A		RPL3
		RPL14		RPL30
		RPL15		RPL31
		RPL17		RPL32
		RPL18		RPL34
		RPL18A		RPL35A
		RPL21		RPL36
		RPL22		RPL36A
		RPL22L1		RPL37
		RPL23		RPL38
		RPL23A		RPL4
		RPL24		RPL5
		RPL26		RPL6
		RPL27		RPL7
		RPL27A		RPL7A
		RPL28		RPL8
		RPL29		RPL9
		RPL3		RPL9P7
		RPL30		RPL9P8
		RPL31		RPL9P9
		RPL32		RPLP0
		RPL34		RPLP2
		RPL35		RPN1
		RPL35A		RPN2
		RPL36		RPS10
		RPL36A		RPS11
		RPL37A		RPS12
		RPL38		RPS13
		RPL4		RPS14
		RPL5		RPS15
		RPL6		RPS15A
		RPL7		RPS16
		RPL7A		RPS17
		RPL8		RPS18
		RPL9		RPS19
		RPL9P7		RPS2
		RPL9P8		RPS20
		RPL9P9		RPS21
		RPLP0		RPS23
		RPN1		RPS24
		RPN2		RPS25
		RPP25L		RPS26
		RPS10		RPS27
		RPS11		RPS28
		RPS12		RPS3
		RPS13		RPS3A
		RPS14		RPS4X
		RPS15		RPS5
		RPS15A		RPS6
		RPS16		RPS7
		RPS17		RPS8
		RPS18		RPS9
		RPS19		RPSA
		RPS2		RPUSD4
		RPS20		RRAS
		RPS23		RRBP1
		RPS25		RSL1D1
		RPS26		RSPRY1
		RPS27		RTN3
		RPS28		RTN4
		RPS3		RTRAF
		RPS3A		RUVBL1
		RPS4X		RUVBL2
		RPS6		S100A10
		RPS7		SACM1L
		RPS8		SAMM50
		RPS9		SARM1
		RRAGC		SCAMP2
		RRAS2		SCAMP4
		RRBP1		SCARB1
		RRP1B		SCARB2
		RSAD1		SCARF2
		RSPRY1		SCCPDH
		RTN3		SCFD1
		RTRAF		SCO1
		RUVBL1		SCO2
		RUVBL2		SCRIB
		SACM1L		SDC2
		SAMM50		SDF2L1
		SAP18		SDF4
		SARS2		SDHA
		SCARF2		SDHAF3
		SCD		SDHB
		SCFD1		SDHC
		SCO1		SEC22B
		SCO2		SEC61A1
		SCRIB		SEC61B
		SDF2L1		SEC62
		SDF4		SEC63
		SDHA		SEL1L
		SDHB		SELENOK
		SEC11A		SERBP1
		SEC16A		SERINC1
		SEC22B		SERINC3
		SEC23B		SERPINH1
		SEC61A1		SF3B3
		SEC61B		SFXN1
		SEC62		SFXN4
		SEC63		SKP1
		SELENOK		SLC15A4
		2007-09-01		SLC16A1
		SERBP1		SLC16A10
		SFPQ		SLC1A5
		SFXN1		SLC20A1
		SFXN2		SLC20A2
		SGPL1		SLC25A1
		SKP1		SLC25A10
		SLC16A1		SLC25A11
		SLC1A5		SLC25A12
		SLC25A1		SLC25A13
		SLC25A10		SLC25A14
		SLC25A11		SLC25A19
		SLC25A12		SLC25A22
		SLC25A19		SLC25A24
		SLC25A21		SLC25A25
		SLC25A22		SLC25A3
		SLC25A25		SLC25A4
		SLC25A3		SLC25A5
		SLC25A30		SLC25A6
		SLC25A4		SLC27A4
		SLC25A5		SLC29A1
		SLC27A4		SLC2A1
		SLC30A9		SLC30A9
		SLC35B2		SLC33A1
		SLC35E1		SLC35B2
		SLC35F6		SLC35E1
		SLC39A11		SLC35F6
		SLC7A11		SLC38A1
		SLC7A5		SLC38A10
		SLIRP		SLC38A2
		SLIT2		SLC39A1
		SMAD2		SLC39A10
		SMARCC1		SLC39A11
		SMARCE1		SLC39A14
		SMC1A		SLC39A6
		SMC2		SLC39A7
		SMC3		SLC39A8
		SMC6		SLC3A2
		SMCHD1		SLC43A2
		SMIM8		SLC44A2
		SND1		SLC52A2
		SNRPA		SLC6A15
		SNU13		SLC7A1
		SNX27		SLC7A11
		SPCS2		SLC7A5
		SPECC1L		SMC2
		SPNS1		SMC3
		SPTAN1		SMC4
		SPTBN1		SMIM4
		SPTBN2		SNAP23
		SPTLC1		SND1
		SPTLC2		SOAT1
		SREK1IP1		SPC24
		SRP14		SPCS2
		SRP9		SPCS3
		SRPRA		SPG7
		SRPRB		SPNS1
		SRSF1		SPTAN1
		SRSF2		SPTLC1
		SRSF3		SRP14
		SRSF6		SRP9
		SRSF7		SRPRA
		SRSF9		SRPRB
		SSBP1		SRSF1
		SSNA1		SRSF3
		SSR1		SRSF4
		SSR3		SRSF7
		SSR4		SSB
		STAU1		SSBP1
		STOML2		SSR1
		STRBP		SSR4
		STT3A		SSRP1
		STX5		STARD3NL
		SUB1		STIM1
		SYNCRIP		STK11IP
		SYNJ2BP		STOM
		TAF15		STOML2
		TAOK1		STRAP
		TAOK2		STT3A
		TARDBP		STT3B
		TARS2		STUB1
		TBL2		STX12
		TBRG4		STX18
		TCOF1		STX5
		TCP1		STX7
		TDRKH		STX8
		TECR		SUB1
		TFAM		SUCLG2
		TFB1M		SURF4
		TFRC		SVIP
		THEM6		SYNCRIP
		TIMM10		SYNGR2
		TIMM13		TAF13
		TIMM17A		TAF15
		TIMM17B		TARDBP
		TIMM21		TARS2
		TIMM23B		TBC1D8B
		TIMM29		TBRG4
		TIMM44		TCP1
		TIMM50		TDRKH
		TIMM8B		TECR
		TIMM9		TEX51
		TIMMDC1		TFAM
		TJP1		TFRC
		TJP2		THEM6
		TMED1		TIMM10
		TMED2		TIMM10B
		TMEM11		TIMM13
		TMEM160		TIMM17B
		TMEM177		TIMM22
		TMEM33		TIMM23B
		TMEM38B		TIMM29
		TMEM43		TIMM44
		TMEM97		TIMM50
		TMOD3		TIMM8B
		TMX3		TIMM9
		TNPO1		TIMMDC1
		TOMM20		TM2D1
		TOMM40		TM2D3
		TOMM7		TM7SF3
		TOP1		TM9SF2
		TP53		TM9SF3
		TPI1		TM9SF4
		TPM3		TMCO1
		TPT1		TMED1
		TRA2B		TMED10
		TRAM1		TMED2
		TRAP1		TMED9
		TRIM28		TMEM11
		TRMT10C		TMEM126A
		TRMT2A		TMEM126B
		TRMT61B		TMEM160
		TTC7B		TMEM161A
		TUBA1B		TMEM164
		TUBB4B		TMEM175
		TUFM		TMEM245
		TWNK		TMEM258
		TXNL4A		TMEM30A
		TXNRD1		TMEM33
		UBA52		TMEM38B
		UBAC2		TMEM43
		UFL1		TMEM50A
		UGGT1		TMEM63B
		UPF1		TMEM70
		UQCC1		TMEM97
		UQCC3		TMF1
		UQCR10		TMPO
		UQCRC1		TMTC3
		UQCRC2		TMUB1
		UQCRFS1P1		TMX1
		UQCRH		TMX3
		UQCRQ		TNFRSF10B
		USP10		TNPO1
		VAPA		TNPO3
		VAPB		TOMM22
		VCP		TOMM40
		VDAC1		TOMM70
		VDAC2		TOP1
		VDAC3		TOR1AIP2
		VIM		TPP1
		VPS35		TPPP
		VTI1B		TRA2B
		WDR1		TRABD
		WDR43		TRAM1
		WDR6		TRAP1
		WFS1		TRMT10C
		XPR1		TSG101
		XRCC1		TSPAN3
		XRCC5		TSPAN6
		XRCC6		TSPO
		XRN2		TTC19
		YARS2		TTYH3
		YBX1		TUBA1B
		YBX3		TUBA1C
		YES1		TUBB
		YME1L1		TUBB4B
		YTHDC2		TUFM
		YTHDF2		TUSC2
		YWHAB		TXN
		YWHAE		UBA52
		YWHAG		UBAC2
		YWHAH		UBE2G2
		YWHAZ		UBIAD1
		YY1		UFL1
		ZC3HAV1		UGGT1
		ZCCHC3		UQCC3
		ZFR		UQCR10
		ZKSCAN8		UQCRB
		ZMPSTE24		UQCRC1
		ZNF207		UQCRC2
		ZNF598		UQCRFS1P1
				UQCRH
				UQCRQ
				USP20
				USP22
				USP33
				VAPA
				VAPB
				VAT1
				VCP
				VDAC1
				VDAC2
				VDAC3
				VIM
				VKORC1
				VKORC1L1
				VPS28
				WDR6
				WFS1
				WRB
				XPO1
				XPO5
				XPR1
				XRCC5
				XRCC6
				XXYLT1
				YBX1
				YBX3
				YES1
				YIPF3
				YIPF6
				YME1L1
				YWHAE
				YWHAG
				YWHAH
				YWHAQ
				ZBED5
				ZDHHC6
				ZMPSTE24
				ZNF207
				ZW10

## Sheet: Expt 1
Accession	Description	Exp. q-value: Combined	Sum PEP Score	Coverage [%]	# Peptides	# PSMs	# Unique Peptides	# Protein Groups	# AAs	MW [kDa]	calc. pI	Score Mascot: Mascot	# Peptides (by Search Engine): Mascot	Biological Process	Cellular Component	Molecular Function	Pfam IDs	Entrez Gene ID	Ensembl Gene ID	Gene Symbol	Chromosome	# Razor Peptides	Abundance Ratio Expt/Negative Control	Abundances Experimental	Abundances Negative Control
Q69YU5	Uncharacterized protein C12orf73 OS=Homo sapiens GN=C12orf73 PE=3 SV=2	0	5.257	42	3	7	3	1	71	8	9.16	84	3		extracellular		Pf14990	728568	ENSG00000204954.9	C12orf73	12	0	21.396	31.3	669.7
Q9H3K2	Growth hormone-inducible transmembrane protein OS=Homo sapiens GN=GHITM PE=1 SV=2	0	2.002	3	1	2	1	1	345	37.2	9.94	37	1	cell death	membrane;mitochondrion	protein binding		27069	ENSG00000165678.20	GHITM	10	0	19.293	7.5	144.7
Q9Y2J2-2	Isoform 2 of Band 4.1-like protein 3 OS=Homo sapiens GN=EPB41L3	0	18.589	21	13	16	13	1	865	96.5	5.43	213	13	cell death;cell organization and biogenesis;regulation of biological process	cytoskeleton;cytosol;membrane	protein binding;structural molecule activity	Pf00373, Pf04382, Pf05902, Pf08736, Pf09379, Pf09380	23136	ENSG00000082397.17	EPB41L3	18	0	10.24	57.8	591.9
Q99714	3-hydroxyacyl-CoA dehydrogenase type-2 OS=Homo sapiens GN=HSD17B10 PE=1 SV=3	0	5.967	10	2	5	2	1	261	26.9	7.78	92	2	cell organization and biogenesis;metabolic process	cytoplasm;membrane;mitochondrion;organelle lumen	catalytic activity;protein binding;RNA binding	Pf00106, Pf08659, Pf13561	3028	ENSG00000072506.12	HSD17B10	X	0	4.93	25.7	126.7
Q8TEM1	Nuclear pore membrane glycoprotein 210 OS=Homo sapiens GN=NUP210 PE=1 SV=3	0	1.537	0	1	2	1	1	1887	205	6.81	53	1	cell organization and biogenesis;metabolic process;regulation of biological process;transport	endoplasmic reticulum;membrane;nucleus	protein binding	Pf02368	23225	ENSG00000132182.11	NUP210	3	0	4.202	18.8	79
P49411	Elongation factor Tu, mitochondrial OS=Homo sapiens GN=TUFM PE=1 SV=2	0	5.004	7	3	4	3	1	452	49.5	7.61	81	3	metabolic process;response to stimulus	membrane;mitochondrion	catalytic activity;nucleotide binding;protein binding;RNA binding	Pf00009, Pf03143, Pf03144	7284		TUFM	16	0	2.448	167.3	409.5
P24752	Acetyl-CoA acetyltransferase, mitochondrial OS=Homo sapiens GN=ACAT1 PE=1 SV=1	0	0.958	2	1	1	1	1	427	45.2	8.85	31	1	cell organization and biogenesis;metabolic process;response to stimulus	membrane;mitochondrion;organelle lumen	catalytic activity;metal ion binding;protein binding	Pf00108, Pf00109, Pf02803	38	ENSG00000075239.13	ACAT1	11	0	2.05	35.7	73.2
O00483	Cytochrome c oxidase subunit NDUFA4 OS=Homo sapiens GN=NDUFA4 PE=1 SV=1	0	1.517	22	2	2	2	1	81	9.4	9.38	42	2	metabolic process;transport	membrane;mitochondrion	catalytic activity;protein binding;transporter activity	Pf06522	4697	ENSG00000189043.9	NDUFA4	7	0	2	43.3	86.6
Q6UB35	Monofunctional C1-tetrahydrofolate synthase, mitochondrial OS=Homo sapiens GN=MTHFD1L PE=1 SV=1	0	3.405	3	3	3	3	1	978	105.7	8.06	56	3	metabolic process	membrane;mitochondrion;organelle lumen	catalytic activity;nucleotide binding;protein binding	Pf00763, Pf01268, Pf02882	25902	ENSG00000120254.15	MTHFD1L	6	0	1.957	48.7	95.3
P13995	Bifunctional methylenetetrahydrofolate dehydrogenase/cyclohydrolase, mitochondrial OS=Homo sapiens GN=MTHFD2 PE=1 SV=2	0	1.736	2	1	1	1	1	350	37.9	8.73	43	1	metabolic process	cytosol;mitochondrion;organelle lumen	catalytic activity;metal ion binding	Pf00763, Pf02882	10797	ENSG00000065911.11	MTHFD2	2	0	1.859	62.5	116.2
Q12849	G-rich sequence factor 1 OS=Homo sapiens GN=GRSF1 PE=1 SV=3	0	2.092	6	2	2	2	1	480	53.1	6.19	37	2	metabolic process	cytoplasm;mitochondrion	RNA binding	Pf00076, Pf14259	2926	ENSG00000132463.13	GRSF1	4	0	1.712	46.5	79.6
P31930	Cytochrome b-c1 complex subunit 1, mitochondrial OS=Homo sapiens GN=UQCRC1 PE=1 SV=3	0	7.279	4	1	3	1	1	480	52.6	6.37	120	1	metabolic process;response to stimulus;transport	cytosol;membrane;mitochondrion	catalytic activity;metal ion binding;protein binding;transporter activity	Pf00675, Pf05193, Pf08367	7384	ENSG00000010256.10	UQCRC1	3	0	1.664	182.8	304.1
Q9H2G2	STE20-like serine/threonine-protein kinase OS=Homo sapiens GN=SLK PE=1 SV=1	0	1.508	1	1	1	1	1	1235	142.6	5.15	41	1	cell death;cell organization and biogenesis;metabolic process;regulation of biological process;response to stimulus	cytoplasm	catalytic activity;nucleotide binding;protein binding	Pf00069, Pf07714, Pf12474, Pf14531	9748	ENSG00000065613.13	SLK	10	0	1.568	66.9	104.9

## Sheet: Expt 2
Accession	Description	Exp. q-value: Combined	Sum PEP Score	Coverage [%]	# Peptides	# PSMs	# Unique Peptides	# Protein Groups	# AAs	MW [kDa]	calc. pI	Score Mascot: Mascot	# Peptides (by Search Engine): Mascot	# Razor Peptides	Abundances Negative Control	Abundances Experimental	Experimental/Negative Control
Q00765	Receptor expression-enhancing protein 5 OS=Homo sapiens OX=9606 GN=REEP5 PE=1 SV=3	0	3.903	4	1	1	1	1	189	21.5	8.1	48	1	0	96.3	1093.1	11.351
Q69YU5	Brawnin-FLAG	0	5.307	15	2	2	2	1	79	9	7.34	45	2	0	240.1	2368.2	9.86339
Q9NVV0	Trimeric intracellular cation channel type B OS=Homo sapiens OX=9606 GN=TMEM38B PE=1 SV=1	0	3.853	4	1	1	1	1	291	32.5	9.06	40	1	0	74.3	700.3	9.4253
Q8N1S5	Zinc transporter ZIP11 OS=Homo sapiens OX=9606 GN=SLC39A11 PE=2 SV=3	0	3.025	3	1	1	1	1	342	35.4	5.6	42	1	0	39	366.9	9.40769
O43676	NADH dehydrogenase [ubiquinone] 1 beta subcomplex subunit 3 OS=Homo sapiens OX=9606 GN=NDUFB3 PE=1 SV=3	0.031	0.998	7	1	1	1	1	98	11.4	9.2	21	1	0	192.2	1792.8	9.32778
Q9H3K2	Growth hormone-inducible transmembrane protein OS=Homo sapiens OX=9606 GN=GHITM PE=1 SV=2	0	11.637	6	2	4	2	1	345	37.2	9.94	96	2	0	204.8	1908	9.31641
P28288	ATP-binding cassette sub-family D member 3 OS=Homo sapiens OX=9606 GN=ABCD3 PE=1 SV=1	0	13.249	6	5	6	5	1	659	75.4	9.36	105	5	0	458.4	3974.9	8.67125
Q9BYD2	39S ribosomal protein L9, mitochondrial OS=Homo sapiens OX=9606 GN=MRPL9 PE=1 SV=2	0.001	2.79	6	2	2	2	1	267	30.2	10.08	41	2	0	149.9	1298.5	8.66244
O43181	NADH dehydrogenase [ubiquinone] iron-sulfur protein 4, mitochondrial OS=Homo sapiens OX=9606 GN=NDUFS4 PE=1 SV=1	0.005	1.703	6	1	1	1	1	175	20.1	10.3	29	1	0	19	162	8.52632
Q9UNL2-2	Isoform 2 of Translocon-associated protein subunit gamma OS=Homo sapiens OX=9606 GN=SSR3	0.024	1.142	4	1	1	1	1	198	22.6	9.63	0	1	0	84.1	713.1	8.47919
P62910	60S ribosomal protein L32 OS=Homo sapiens OX=9606 GN=RPL32 PE=1 SV=2	0.001	2.065	5	1	1	1	1	135	15.9	11.33	36	1	0	169	1426.3	8.43964
Q96GF1	E3 ubiquitin-protein ligase RNF185 OS=Homo sapiens OX=9606 GN=RNF185 PE=1 SV=1	0	3.822	5	1	1	1	1	192	20.4	6.52	50	1	0	16.8	139.6	8.30952
O95182	NADH dehydrogenase [ubiquinone] 1 alpha subcomplex subunit 7 OS=Homo sapiens OX=9606 GN=NDUFA7 PE=1 SV=3	0	2.421	7	1	1	1	1	113	12.5	10.18	29	1	0	28.6	235.6	8.23776
O00411	DNA-directed RNA polymerase, mitochondrial OS=Homo sapiens OX=9606 GN=POLRMT PE=1 SV=2	0	4.705	1	1	1	1	1	1230	138.5	8.98	58	1	0	70.6	546.5	7.74079
Q9H078	Caseinolytic peptidase B protein homolog OS=Homo sapiens OX=9606 GN=CLPB PE=1 SV=1	0	18.277	9	7	12	7	1	707	78.7	9.01	188	7	0	1620.9	12363.1	7.62731
Q96GQ5	RUS1 family protein C16orf58 OS=Homo sapiens OX=9606 GN=C16orf58 PE=1 SV=2	0	4.58	2	1	1	1	1	468	51	6.93	54	1	0	39	295.5	7.57692
P62072	Mitochondrial import inner membrane translocase subunit Tim10 OS=Homo sapiens OX=9606 GN=TIMM10 PE=1 SV=1	0	6.232	27	3	3	3	1	90	10.3	6.29	61	3	0	451.1	3413.6	7.56728
Q9NX63	MICOS complex subunit MIC19 OS=Homo sapiens OX=9606 GN=CHCHD3 PE=1 SV=1	0	35.202	34	8	11	8	1	227	26.1	8.28	249	8	0	1612.7	12025.2	7.45656
Q9UKN7	Unconventional myosin-XV OS=Homo sapiens OX=9606 GN=MYO15A PE=1 SV=2	0.016	1.32	0	1	1	1	1	3530	395	9.17	38	1	0	23.2	169.3	7.29741
Q01130	Serine/arginine-rich splicing factor 2 OS=Homo sapiens OX=9606 GN=SRSF2 PE=1 SV=4	0.009	1.542	4	1	1	1	1	221	25.5	11.85	39	1	0	55.8	404.7	7.25269
Q86X52	Chondroitin sulfate synthase 1 OS=Homo sapiens OX=9606 GN=CHSY1 PE=1 SV=3	0	8.618	2	1	1	1	1	802	91.7	9.23	98	1	0	21.9	157.6	7.19635
P62753	40S ribosomal protein S6 OS=Homo sapiens OX=9606 GN=RPS6 PE=1 SV=1	0.005	1.769	6	2	2	2	1	249	28.7	10.84	16	2	0	270.6	1893.6	6.99778
Q96LL9	DnaJ homolog subfamily C member 30 OS=Homo sapiens OX=9606 GN=DNAJC30 PE=1 SV=3	0	4.181	4	1	2	1	1	226	25.9	10.49	58	1	0	56.6	393.3	6.94876
P17568	NADH dehydrogenase [ubiquinone] 1 beta subcomplex subunit 7 OS=Homo sapiens OX=9606 GN=NDUFB7 PE=1 SV=4	0	2.467	7	1	1	1	1	137	16.4	8.92	38	1	0	214.7	1486.1	6.92175
P83731	60S ribosomal protein L24 OS=Homo sapiens OX=9606 GN=RPL24 PE=1 SV=1	0.001	2.696	5	1	1	1	1	157	17.8	11.25	41	1	0	137.6	949.6	6.90116
Q66PJ3-2	Isoform 2 of ADP-ribosylation factor-like protein 6-interacting protein 4 OS=Homo sapiens OX=9606 GN=ARL6IP4	0	8.743	8	3	3	3	1	413	44.1	10.98	94	3	0	185.9	1282.7	6.89995
Q16891	MICOS complex subunit MIC60 OS=Homo sapiens OX=9606 GN=IMMT PE=1 SV=1	0	61.764	19	16	25	16	1	758	83.6	6.48	516	16	0	2982.5	20457.4	6.85915
Q9Y512	Sorting and assembly machinery component 50 homolog OS=Homo sapiens OX=9606 GN=SAMM50 PE=1 SV=3	0	6.23	4	3	3	3	1	469	51.9	6.9	47	3	0	407.8	2793.4	6.84993
P56270-2	Isoform 2 of Myc-associated zinc finger protein OS=Homo sapiens OX=9606 GN=MAZ	0	6.129	4	2	2	2	1	493	51	9.1	68	2	0	107.9	738.5	6.8443
P61254	60S ribosomal protein L26 OS=Homo sapiens OX=9606 GN=RPL26 PE=1 SV=1	0.001	2.672	6	1	1	1	1	145	17.2	10.55	45	1	0	166.5	1137	6.82883
Q9HD23-4	Isoform 4 of Magnesium transporter MRS2 homolog, mitochondrial OS=Homo sapiens OX=9606 GN=MRS2	0	2.175	2	1	1	1	1	446	50.6	6.89	51	1	0	138.4	924.4	6.67919
P62750	60S ribosomal protein L23a OS=Homo sapiens OX=9606 GN=RPL23A PE=1 SV=1	0.012	1.536	4	1	1	1	1	156	17.7	10.45	37	1	0	271.9	1802.7	6.63001
P27635	60S ribosomal protein L10 OS=Homo sapiens OX=9606 GN=RPL10 PE=1 SV=4	0	3.71	4	1	1	1	1	214	24.6	10.08	57	1	0	249.8	1654.8	6.6245
Q12797	Aspartyl/asparaginyl beta-hydroxylase OS=Homo sapiens OX=9606 GN=ASPH PE=1 SV=3	0	18.018	11	4	6	4	1	758	85.8	5.01	169	4	0	105.9	698.1	6.59207
P63218	Guanine nucleotide-binding protein G(I)/G(S)/G(O) subunit gamma-5 OS=Homo sapiens OX=9606 GN=GNG5 PE=1 SV=3	0	7.522	38	3	5	3	1	68	7.3	9.85	113	3	0	611.4	4013.6	6.56461
O14880	Microsomal glutathione S-transferase 3 OS=Homo sapiens OX=9606 GN=MGST3 PE=1 SV=1	0.001	2.028	5	1	1	1	1	152	16.5	9.38	39	1	0	684.8	4492.1	6.55973
P24390	ER lumen protein-retaining receptor 1 OS=Homo sapiens OX=9606 GN=KDELR1 PE=1 SV=1	0.001	2.073	4	1	1	1	1	212	24.5	8.62	40	1	0	311.8	2025.2	6.49519
P62873	Guanine nucleotide-binding protein G(I)/G(S)/G(T) subunit beta-1 OS=Homo sapiens OX=9606 GN=GNB1 PE=1 SV=3	0	9.819	8	3	4	1	1	340	37.4	6	98	3	0	296.5	1919.8	6.47487
P62424	60S ribosomal protein L7a OS=Homo sapiens OX=9606 GN=RPL7A PE=1 SV=2	0	18.551	17	4	7	4	1	266	30	10.61	120	4	0	1021.7	6590.5	6.45052
P51970	NADH dehydrogenase [ubiquinone] 1 alpha subcomplex subunit 8 OS=Homo sapiens OX=9606 GN=NDUFA8 PE=1 SV=3	0	6.497	19	3	4	3	1	172	20.1	7.65	49	3	0	538	3443.9	6.4013
O96008	Mitochondrial import receptor subunit TOM40 homolog OS=Homo sapiens OX=9606 GN=TOMM40 PE=1 SV=1	0.001	2.029	2	1	1	1	1	361	37.9	7.25	31	1	0	37.8	241.3	6.3836
P27824-2	Isoform 2 of Calnexin OS=Homo sapiens OX=9606 GN=CANX	0	15.391	12	7	7	7	1	627	71.5	4.7	88	7	0	1078.6	6831.7	6.33386
Q5T9A4	ATPase family AAA domain-containing protein 3B OS=Homo sapiens OX=9606 GN=ATAD3B PE=1 SV=1	0	50.602	22	16	36	2	1	648	72.5	9.2	469	16	0	759.5	4777.3	6.29006
P51398	28S ribosomal protein S29, mitochondrial OS=Homo sapiens OX=9606 GN=DAP3 PE=1 SV=1	0	2.152	2	1	1	1	1	398	45.5	8.88	32	1	0	41.5	259.7	6.25783
P46777	60S ribosomal protein L5 OS=Homo sapiens OX=9606 GN=RPL5 PE=1 SV=3	0	8.12	11	4	5	4	1	297	34.3	9.72	45	4	0	607.8	3799.1	6.25058
O94905	Erlin-2 OS=Homo sapiens OX=9606 GN=ERLIN2 PE=1 SV=1	0	9.269	6	2	2	2	1	339	37.8	5.62	70	2	0	402.5	2512.9	6.24323
O94766	Galactosylgalactosylxylosylprotein 3-beta-glucuronosyltransferase 3 OS=Homo sapiens OX=9606 GN=B3GAT3 PE=1 SV=2	0	2.134	2	1	1	1	1	335	37.1	8.27	30	1	0	139.3	865.4	6.21249
Q13405	39S ribosomal protein L49, mitochondrial OS=Homo sapiens OX=9606 GN=MRPL49 PE=1 SV=1	0.002	1.958	5	1	1	1	1	166	19.2	9.45	20	1	0	62.2	386.3	6.21061
Q70UQ0-4	Isoform 4 of Inhibitor of nuclear factor kappa-B kinase-interacting protein OS=Homo sapiens OX=9606 GN=IKBIP	0	6.497	5	2	2	2	1	377	43.1	4.92	67	2	0	210.9	1307.9	6.20152
Q9UBM7	7-dehydrocholesterol reductase OS=Homo sapiens OX=9606 GN=DHCR7 PE=1 SV=1	0	3.701	3	2	2	2	1	475	54.5	8.7	44	2	0	193.7	1190.6	6.14662
P39023	60S ribosomal protein L3 OS=Homo sapiens OX=9606 GN=RPL3 PE=1 SV=2	0	27.907	17	7	10	7	1	403	46.1	10.18	189	7	0	1721.6	10542.3	6.12355
P18621-3	Isoform 3 of 60S ribosomal protein L17 OS=Homo sapiens OX=9606 GN=RPL17	0	14.979	21	5	6	5	1	228	26.4	10.1	101	5	0	1594.8	9763.7	6.12221
P17152	Transmembrane protein 11, mitochondrial OS=Homo sapiens OX=9606 GN=TMEM11 PE=1 SV=1	0	2.872	6	1	1	1	1	192	21.5	7.36	61	1	0	49.4	301.1	6.09514
O00165-2	Isoform 2 of HCLS1-associated protein X-1 OS=Homo sapiens OX=9606 GN=HAX1	0	15.161	17	7	7	7	1	287	32.4	4.96	101	7	0	828.1	5045.5	6.09286
Q9P2E9	Ribosome-binding protein 1 OS=Homo sapiens OX=9606 GN=RRBP1 PE=1 SV=4	0	50.421	11	12	12	12	1	1410	152.4	8.6	330	12	0	813.6	4935.4	6.06613
Q14197	Peptidyl-tRNA hydrolase ICT1, mitochondrial OS=Homo sapiens OX=9606 GN=MRPL58 PE=1 SV=1	0	5.148	5	1	1	1	1	206	23.6	10.07	53	1	0	72.6	440.2	6.06336
Q14257-2	Isoform 2 of Reticulocalbin-2 OS=Homo sapiens OX=9606 GN=RCN2	0	13.972	9	4	6	4	1	335	39.1	4.45	101	4	0	659.1	3962.5	6.01199
Q96K37	Solute carrier family 35 member E1 OS=Homo sapiens OX=9606 GN=SLC35E1 PE=1 SV=2	0	2.385	2	1	1	1	1	410	44.7	9.79	39	1	0	67.3	403.3	5.99257
Q8N4Q1-2	Isoform 2 of Mitochondrial intermembrane space import and assembly protein 40 OS=Homo sapiens OX=9606 GN=CHCHD4	0	12.729	23	3	4	3	1	155	17.4	4.39	84	3	0	626.6	3680.1	5.87312
Q9UBI6	Guanine nucleotide-binding protein G(I)/G(S)/G(O) subunit gamma-12 OS=Homo sapiens OX=9606 GN=GNG12 PE=1 SV=3	0	12.121	25	2	3	2	1	72	8	8.97	107	2	0	299.7	1740.5	5.80747
O15235	28S ribosomal protein S12, mitochondrial OS=Homo sapiens OX=9606 GN=MRPS12 PE=1 SV=1	0.001	2.578	6	1	1	1	1	138	15.2	10.29	26	1	0	137.9	797.6	5.7839
P46778	60S ribosomal protein L21 OS=Homo sapiens OX=9606 GN=RPL21 PE=1 SV=2	0	4.789	12	2	2	2	1	160	18.6	10.49	36	2	0	138.6	799.8	5.77056
P46779-3	Isoform 3 of 60S ribosomal protein L28 OS=Homo sapiens OX=9606 GN=RPL28	0	15.321	21	4	8	4	1	169	19.1	10.83	137	4	0	907.9	5230	5.76055
Q5HYI7	Metaxin-3 OS=Homo sapiens OX=9606 GN=MTX3 PE=1 SV=2	0.016	1.305	2	1	1	1	1	312	35.1	7.8	0	1	0	191.7	1104.1	5.75952
P40429	60S ribosomal protein L13a OS=Homo sapiens OX=9606 GN=RPL13A PE=1 SV=2	0	2.491	8	2	2	2	1	203	23.6	10.93	39	2	0	307.9	1772.8	5.75771
P30519	Heme oxygenase 2 OS=Homo sapiens OX=9606 GN=HMOX2 PE=1 SV=2	0	4.038	5	1	1	1	1	316	36	5.41	62	1	0	54.2	311.4	5.74539
P82675	28S ribosomal protein S5, mitochondrial OS=Homo sapiens OX=9606 GN=MRPS5 PE=1 SV=2	0	16.376	13	6	6	6	1	430	48	9.92	119	6	0	618.2	3542.2	5.72986
P61353	60S ribosomal protein L27 OS=Homo sapiens OX=9606 GN=RPL27 PE=1 SV=2	0	5.26	13	2	2	2	1	136	15.8	10.56	51	2	0	135.3	773	5.71323
O60830	Mitochondrial import inner membrane translocase subunit Tim17-B OS=Homo sapiens OX=9606 GN=TIMM17B PE=1 SV=1	0.012	1.509	13	2	2	2	1	172	18.3	9.03	35	2	0	355.4	2020.3	5.68458
Q06055-2	Isoform 2 of ATP synthase F(0) complex subunit C2, mitochondrial OS=Homo sapiens OX=9606 GN=ATP5G2	0.027	1.109	4	1	1	1	1	198	20.5	8.59	39	1	0	521.3	2963.3	5.68444
P28331-2	Isoform 2 of NADH-ubiquinone oxidoreductase 75 kDa subunit, mitochondrial OS=Homo sapiens OX=9606 GN=NDUFS1	0	17.153	8	6	6	6	1	741	80.9	6.64	141	6	0	515	2917.8	5.66563
O95167	NADH dehydrogenase [ubiquinone] 1 alpha subcomplex subunit 3 OS=Homo sapiens OX=9606 GN=NDUFA3 PE=1 SV=1	0	3.913	8	1	2	1	1	84	9.3	8.46	39	1	0	311.5	1762.1	5.65682
Q07021	Complement component 1 Q subcomponent-binding protein, mitochondrial OS=Homo sapiens OX=9606 GN=C1QBP PE=1 SV=1	0	6.627	5	1	1	1	1	282	31.3	4.84	83	1	0	68.1	385.1	5.65492
P62854	40S ribosomal protein S26 OS=Homo sapiens OX=9606 GN=RPS26 PE=1 SV=3	0	7.947	18	2	3	2	1	115	13	11	81	2	0	468.6	2649.7	5.6545
P04843	Dolichyl-diphosphooligosaccharide--protein glycosyltransferase subunit 1 OS=Homo sapiens OX=9606 GN=RPN1 PE=1 SV=1	0	17.569	10	7	7	7	1	607	68.5	6.38	135	7	0	889.2	4991.2	5.61314
P19338	Nucleolin OS=Homo sapiens OX=9606 GN=NCL PE=1 SV=3	0	25.138	15	10	11	10	1	710	76.6	4.7	157	10	0	1275.7	7145.4	5.60116
Q8TDB4	Protein MGARP OS=Homo sapiens OX=9606 GN=MGARP PE=1 SV=1	0.001	2.846	3	1	1	1	1	240	25.4	4.44	39	1	0	80.5	450.3	5.59379
Q9NZJ7	Mitochondrial carrier homolog 1 OS=Homo sapiens OX=9606 GN=MTCH1 PE=1 SV=1	0	4.551	3	1	1	1	1	389	41.5	9.32	60	1	0	39.9	222.9	5.58647
Q8IWS0	PHD finger protein 6 OS=Homo sapiens OX=9606 GN=PHF6 PE=1 SV=1	0.001	2.529	9	3	3	3	1	365	41.3	8.68	23	3	0	165.3	921.8	5.57653
Q9NRK6	ATP-binding cassette sub-family B member 10, mitochondrial OS=Homo sapiens OX=9606 GN=ABCB10 PE=1 SV=2	0	8.499	4	3	3	3	1	738	79.1	9.85	61	3	0	121.9	679.5	5.57424
Q9H2W6	39S ribosomal protein L46, mitochondrial OS=Homo sapiens OX=9606 GN=MRPL46 PE=1 SV=1	0	7.584	8	3	3	3	1	279	31.7	7.05	67	3	0	259.6	1445.8	5.56934
Q8TB61	Adenosine 3'-phospho 5'-phosphosulfate transporter 1 OS=Homo sapiens OX=9606 GN=SLC35B2 PE=1 SV=1	0	4.151	3	1	1	1	1	432	47.5	9.16	54	1	0	38.5	214.2	5.56364
O60262	Guanine nucleotide-binding protein G(I)/G(S)/G(O) subunit gamma-7 OS=Homo sapiens OX=9606 GN=GNG7 PE=1 SV=1	0.005	1.573	10	1	1	1	1	68	7.5	8.51	34	1	0	160.2	888.8	5.54806
Q9UKD2	mRNA turnover protein 4 homolog OS=Homo sapiens OX=9606 GN=MRTO4 PE=1 SV=2	0	2.494	5	1	1	1	1	239	27.5	8.29	50	1	0	128.8	713.2	5.53727
Q9NP92	39S ribosomal protein S30, mitochondrial OS=Homo sapiens OX=9606 GN=MRPS30 PE=1 SV=2	0	3.587	2	1	1	1	1	439	50.3	7.97	42	1	0	83.1	459.9	5.5343
Q9BYN8	28S ribosomal protein S26, mitochondrial OS=Homo sapiens OX=9606 GN=MRPS26 PE=1 SV=1	0	13.781	22	5	8	5	1	205	24.2	10.39	89	5	0	1773.6	9685.2	5.46076
O75489	NADH dehydrogenase [ubiquinone] iron-sulfur protein 3, mitochondrial OS=Homo sapiens OX=9606 GN=NDUFS3 PE=1 SV=1	0	5.74	8	3	3	3	1	264	30.2	7.5	43	3	0	350.9	1915.6	5.45911
Q13505	Metaxin-1 OS=Homo sapiens OX=9606 GN=MTX1 PE=1 SV=3	0	5.651	4	2	2	2	1	466	51.4	9.79	73	2	0	47	256.4	5.45532
P62888	60S ribosomal protein L30 OS=Homo sapiens OX=9606 GN=RPL30 PE=1 SV=2	0	8.976	15	2	4	2	1	115	12.8	9.63	89	2	0	1607.1	8763.8	5.45318
Q9UBH6	Xenotropic and polytropic retrovirus receptor 1 OS=Homo sapiens OX=9606 GN=XPR1 PE=1 SV=1	0	2.18	1	1	1	1	1	696	81.5	8.44	36	1	0	85.6	466.7	5.4521
Q9BVV7	Mitochondrial import inner membrane translocase subunit Tim21 OS=Homo sapiens OX=9606 GN=TIMM21 PE=1 SV=1	0	7.043	8	2	2	2	1	248	28.2	9.7	55	2	0	79.6	432.2	5.42965
Q6ZNB6	NF-X1-type zinc finger protein NFXL1 OS=Homo sapiens OX=9606 GN=NFXL1 PE=1 SV=2	0	16.869	9	6	7	6	1	911	101.3	8.41	103	6	0	592	3210.2	5.42264
Q8WVM8	Sec1 family domain-containing protein 1 OS=Homo sapiens OX=9606 GN=SCFD1 PE=1 SV=4	0	3.944	3	2	2	2	1	642	72.3	6.27	53	2	0	43.7	236.9	5.42105
Q9Y4P3	Transducin beta-like protein 2 OS=Homo sapiens OX=9606 GN=TBL2 PE=1 SV=1	0	12.122	8	4	4	4	1	447	49.8	9.44	68	4	0	931.7	5049.4	5.41956
P60468	Protein transport protein Sec61 subunit beta OS=Homo sapiens OX=9606 GN=SEC61B PE=1 SV=2	0	7.994	19	2	3	2	1	96	10	11.56	112	2	0	478.9	2589.7	5.4076
P54709	Sodium/potassium-transporting ATPase subunit beta-3 OS=Homo sapiens OX=9606 GN=ATP1B3 PE=1 SV=1	0	3.114	5	2	2	2	1	279	31.5	8.35	24	2	0	324.5	1753.5	5.4037
Q8TCC3-2	Isoform 2 of 39S ribosomal protein L30, mitochondrial OS=Homo sapiens OX=9606 GN=MRPL30	0	4.078	5	1	1	1	1	191	21.8	10.07	41	1	0	194.4	1049.4	5.39815
P15880	40S ribosomal protein S2 OS=Homo sapiens OX=9606 GN=RPS2 PE=1 SV=2	0	15.664	15	5	5	5	1	293	31.3	10.24	134	5	0	762.3	4107	5.38764
P32189	Glycerol kinase OS=Homo sapiens OX=9606 GN=GK PE=1 SV=3	0	3.366	1	1	1	1	1	559	61.2	6.54	55	1	0	128.1	690	5.38642
Q07065	Cytoskeleton-associated protein 4 OS=Homo sapiens OX=9606 GN=CKAP4 PE=1 SV=2	0	39.572	17	10	20	10	1	602	66	5.92	356	10	0	2172.5	11678.2	5.37547
P10412	Histone H1.4 OS=Homo sapiens OX=9606 GN=HIST1H1E PE=1 SV=2	0	11.5	12	3	4	1	1	219	21.9	11.03	111	3	0	153.7	823.9	5.36044
P62701	40S ribosomal protein S4, X isoform OS=Homo sapiens OX=9606 GN=RPS4X PE=1 SV=2	0	10.53	16	5	7	5	1	263	29.6	10.15	110	5	0	2855.9	15283.1	5.35141
P35251	Replication factor C subunit 1 OS=Homo sapiens OX=9606 GN=RFC1 PE=1 SV=4	0	4.349	3	3	3	3	1	1148	128.2	9.36	46	3	0	49.9	266.9	5.3487
Q8WUY1	Protein THEM6 OS=Homo sapiens OX=9606 GN=THEM6 PE=1 SV=2	0.001	2.558	3	1	1	1	1	208	23.9	9.55	51	1	0	163.2	872.9	5.34865
Q5BJF2	Sigma intracellular receptor 2 OS=Homo sapiens OX=9606 GN=TMEM97 PE=1 SV=1	0.003	1.943	6	1	1	1	1	176	20.8	9.38	25	1	0	26	138.2	5.31538
P41252	Isoleucine--tRNA ligase, cytoplasmic OS=Homo sapiens OX=9606 GN=IARS PE=1 SV=2	0	4.906	2	3	4	3	1	1262	144.4	6.15	48	3	0	152.7	808.9	5.29731
P18124	60S ribosomal protein L7 OS=Homo sapiens OX=9606 GN=RPL7 PE=1 SV=1	0	15.557	18	5	7	5	1	248	29.2	10.65	113	5	0	1911.8	10108.6	5.28748
Q9Y4W6	AFG3-like protein 2 OS=Homo sapiens OX=9606 GN=AFG3L2 PE=1 SV=2	0	16.986	8	8	8	8	1	797	88.5	8.66	118	8	0	1130.3	5961.4	5.27417
Q02978	Mitochondrial 2-oxoglutarate/malate carrier protein OS=Homo sapiens OX=9606 GN=SLC25A11 PE=1 SV=3	0	10.637	13	5	8	5	1	314	34	9.91	113	5	0	1382	7276.4	5.26512
Q5XKP0	MICOS complex subunit MIC13 OS=Homo sapiens OX=9606 GN=MIC13 PE=1 SV=1	0.001	2.691	6	1	1	1	1	118	13.1	9.42	38	1	0	258.8	1362.1	5.26314
Q14008-3	Isoform 3 of Cytoskeleton-associated protein 5 OS=Homo sapiens OX=9606 GN=CKAP5	0.047	0.877	0	1	1	1	1	2039	226.1	7.77	28	1	0	482	2536.8	5.26307
Q9Y3B7	39S ribosomal protein L11, mitochondrial OS=Homo sapiens OX=9606 GN=MRPL11 PE=1 SV=1	0	12.468	15	3	5	3	1	192	20.7	9.91	126	3	0	915.5	4814.4	5.25877
P46781	40S ribosomal protein S9 OS=Homo sapiens OX=9606 GN=RPS9 PE=1 SV=3	0	10.906	17	3	4	3	1	194	22.6	10.65	96	3	0	769.6	4029.5	5.23584
P41250	Glycine--tRNA ligase OS=Homo sapiens OX=9606 GN=GARS PE=1 SV=3	0.005	1.592	1	1	1	1	1	739	83.1	7.03	27	1	0	142	742.4	5.22817
Q9NSE4	Isoleucine--tRNA ligase, mitochondrial OS=Homo sapiens OX=9606 GN=IARS2 PE=1 SV=2	0.005	1.696	2	2	2	2	1	1012	113.7	7.2	22	2	0	34.3	178.8	5.21283
Q92552-2	Isoform 2 of 28S ribosomal protein S27, mitochondrial OS=Homo sapiens OX=9606 GN=MRPS27	0	10.587	7	2	2	2	1	428	49.1	6.33	108	2	0	181.2	944.3	5.21137
Q96EL3	39S ribosomal protein L53, mitochondrial OS=Homo sapiens OX=9606 GN=MRPL53 PE=1 SV=1	0	2.913	13	1	1	1	1	112	12.1	8.76	26	1	0	91.6	476.6	5.20306
Q9Y3T9	Nucleolar complex protein 2 homolog OS=Homo sapiens OX=9606 GN=NOC2L PE=1 SV=4	0.005	1.775	1	1	1	1	1	749	84.9	5.62	27	1	0	25.8	133.7	5.18217
P62917	60S ribosomal protein L8 OS=Homo sapiens OX=9606 GN=RPL8 PE=1 SV=2	0	22.168	36	9	13	9	1	257	28	11.03	171	9	0	2483.5	12839.2	5.1698
Q5VV42	Threonylcarbamoyladenosine tRNA methylthiotransferase OS=Homo sapiens OX=9606 GN=CDKAL1 PE=1 SV=1	0.001	2.716	3	2	2	2	1	579	65.1	7.46	33	2	0	214.8	1106.7	5.15223
Q13409	Cytoplasmic dynein 1 intermediate chain 2 OS=Homo sapiens OX=9606 GN=DYNC1I2 PE=1 SV=3	0	3.048	2	1	1	1	1	638	71.4	5.2	54	1	0	21.8	111.9	5.13303
Q96EY1	DnaJ homolog subfamily A member 3, mitochondrial OS=Homo sapiens OX=9606 GN=DNAJA3 PE=1 SV=2	0	4.459	3	2	2	2	1	480	52.5	9.26	43	2	0	757.1	3882.8	5.12852
Q9Y2Q9	28S ribosomal protein S28, mitochondrial OS=Homo sapiens OX=9606 GN=MRPS28 PE=1 SV=1	0	7.981	14	3	3	3	1	187	20.8	9.1	50	3	0	937	4802.8	5.12572
Q9H0U4	Ras-related protein Rab-1B OS=Homo sapiens OX=9606 GN=RAB1B PE=1 SV=1	0	7.838	15	3	4	1	1	201	22.2	5.73	54	3	0	178.5	912.8	5.11373
Q9P035	Very-long-chain (3R)-3-hydroxyacyl-CoA dehydratase 3 OS=Homo sapiens OX=9606 GN=HACD3 PE=1 SV=2	0.001	2.512	2	1	1	1	1	362	43.1	8.94	28	1	0	203.2	1035.6	5.09646
Q9HC36	rRNA methyltransferase 3, mitochondrial OS=Homo sapiens OX=9606 GN=MRM3 PE=1 SV=2	0	8.637	10	4	4	4	1	420	47	8.73	69	4	0	180.8	921	5.09403
Q9BSF4	Mitochondrial import inner membrane translocase subunit Tim29 OS=Homo sapiens OX=9606 GN=TIMM29 PE=1 SV=2	0	4.482	6	2	2	2	1	260	29.2	8.09	42	2	0	289.2	1472.5	5.09163
Q13190	Syntaxin-5 OS=Homo sapiens OX=9606 GN=STX5 PE=1 SV=2	0	3.468	2	1	1	1	1	355	39.6	9.16	47	1	0	32.5	165.4	5.08923
P39656	Dolichyl-diphosphooligosaccharide--protein glycosyltransferase 48 kDa subunit OS=Homo sapiens OX=9606 GN=DDOST PE=1 SV=4	0	3.913	4	2	2	2	1	456	50.8	6.55	50	2	0	102	518.5	5.08333
Q15363	Transmembrane emp24 domain-containing protein 2 OS=Homo sapiens OX=9606 GN=TMED2 PE=1 SV=1	0	5.814	10	2	2	2	1	201	22.7	5.17	55	2	0	93.1	472.5	5.07519
Q9H0R6	Glutamyl-tRNA(Gln) amidotransferase subunit A, mitochondrial OS=Homo sapiens OX=9606 GN=QRSL1 PE=1 SV=2	0.005	1.584	1	1	1	1	1	528	57.4	5.68	25	1	0	72.2	365.9	5.06787
Q9Y5L4	Mitochondrial import inner membrane translocase subunit Tim13 OS=Homo sapiens OX=9606 GN=TIMM13 PE=1 SV=1	0	8.081	28	2	2	2	1	95	10.5	8.18	99	2	0	294.2	1488.2	5.05846
Q7L0Y3	tRNA methyltransferase 10 homolog C OS=Homo sapiens OX=9606 GN=TRMT10C PE=1 SV=2	0	10.918	8	3	4	3	1	403	47.3	9.36	87	3	0	378.1	1907.7	5.04549
P82650	28S ribosomal protein S22, mitochondrial OS=Homo sapiens OX=9606 GN=MRPS22 PE=1 SV=1	0	3.544	4	2	3	2	1	360	41.3	7.9	40	2	0	317.7	1600.1	5.03651
P49207	60S ribosomal protein L34 OS=Homo sapiens OX=9606 GN=RPL34 PE=1 SV=3	0	5.658	23	3	3	3	1	117	13.3	11.47	60	3	0	239.1	1204.2	5.03639
Q9UDW1	Cytochrome b-c1 complex subunit 9 OS=Homo sapiens OX=9606 GN=UQCR10 PE=1 SV=3	0	3.926	13	1	1	1	1	63	7.3	9.47	52	1	0	437.8	2200.3	5.02581
Q969Z0	FAST kinase domain-containing protein 4 OS=Homo sapiens OX=9606 GN=TBRG4 PE=1 SV=1	0.014	1.387	1	1	1	1	1	631	70.7	7.42	0	1	0	175.2	879.3	5.01884
O75431	Metaxin-2 OS=Homo sapiens OX=9606 GN=MTX2 PE=1 SV=1	0.003	1.943	4	1	1	1	1	263	29.7	6.29	22	1	0	108.8	545.9	5.01746
O43678	NADH dehydrogenase [ubiquinone] 1 alpha subcomplex subunit 2 OS=Homo sapiens OX=9606 GN=NDUFA2 PE=1 SV=3	0.001	2.039	16	2	2	2	1	99	10.9	9.57	26	2	0	94.6	474	5.01057
P05067	Amyloid-beta A4 protein OS=Homo sapiens OX=9606 GN=APP PE=1 SV=3	0	4.838	2	1	1	1	1	770	86.9	4.82	61	1	0	22.5	112.6	5.00444
Q8N357	Solute carrier family 35 member F6 OS=Homo sapiens OX=9606 GN=SLC35F6 PE=1 SV=1	0	4.703	3	1	1	1	1	371	40.2	6.93	46	1	0	24	120	5
P07919	Cytochrome b-c1 complex subunit 6, mitochondrial OS=Homo sapiens OX=9606 GN=UQCRH PE=1 SV=2	0	5.935	24	3	5	3	1	91	10.7	4.44	59	3	0	2853.8	14268.6	4.99986
Q9BPX6-3	Isoform 3 of Calcium uptake protein 1, mitochondrial OS=Homo sapiens OX=9606 GN=MICU1	0	9.452	8	5	6	5	1	478	54.5	8.27	56	5	0	588.6	2938.9	4.99303
Q969V3	Nicalin OS=Homo sapiens OX=9606 GN=NCLN PE=1 SV=2	0	5.24	3	2	2	2	1	563	62.9	6.89	52	2	0	223.8	1112.1	4.96917
Q5HYK3	2-methoxy-6-polyprenyl-1,4-benzoquinol methylase, mitochondrial OS=Homo sapiens OX=9606 GN=COQ5 PE=1 SV=2	0	3.559	4	1	2	1	1	327	37.1	6.95	44	1	0	44.5	221	4.96629
P53621	Coatomer subunit alpha OS=Homo sapiens OX=9606 GN=COPA PE=1 SV=2	0	6.531	2	2	2	2	1	1224	138.3	7.66	60	2	0	109.6	543.8	4.96168
O95793	Double-stranded RNA-binding protein Staufen homolog 1 OS=Homo sapiens OX=9606 GN=STAU1 PE=1 SV=2	0	3.999	2	1	1	1	1	577	63.1	9.44	50	1	0	112.1	554.7	4.94826
Q02543	60S ribosomal protein L18a OS=Homo sapiens OX=9606 GN=RPL18A PE=1 SV=2	0	12.808	22	4	5	4	1	176	20.7	10.71	71	4	0	322.6	1595.3	4.94513
Q9P0M9	39S ribosomal protein L27, mitochondrial OS=Homo sapiens OX=9606 GN=MRPL27 PE=1 SV=1	0	5.024	14	2	2	2	1	148	16.1	10.42	35	2	0	75.9	374.4	4.93281
O95831	Apoptosis-inducing factor 1, mitochondrial OS=Homo sapiens OX=9606 GN=AIFM1 PE=1 SV=1	0	51.674	16	9	18	9	1	613	66.9	8.95	355	9	0	2283.3	11247.8	4.92612
P82930	28S ribosomal protein S34, mitochondrial OS=Homo sapiens OX=9606 GN=MRPS34 PE=1 SV=2	0	13.157	20	4	4	4	1	218	25.6	9.98	93	4	0	881.7	4338.4	4.92049
O96000	NADH dehydrogenase [ubiquinone] 1 beta subcomplex subunit 10 OS=Homo sapiens OX=9606 GN=NDUFB10 PE=1 SV=3	0	3.683	5	1	1	1	1	172	20.8	8.48	39	1	0	291.8	1434.6	4.91638
O00217	NADH dehydrogenase [ubiquinone] iron-sulfur protein 8, mitochondrial OS=Homo sapiens OX=9606 GN=NDUFS8 PE=1 SV=1	0.045	0.908	4	1	1	1	1	210	23.7	6.34	35	1	0	229.7	1125.5	4.89987
P52597	Heterogeneous nuclear ribonucleoprotein F OS=Homo sapiens OX=9606 GN=HNRNPF PE=1 SV=3	0	6.05	4	2	2	1	1	415	45.6	5.58	59	2	0	123.9	606.6	4.89588
Q9Y277-2	Isoform 2 of Voltage-dependent anion-selective channel protein 3 OS=Homo sapiens OX=9606 GN=VDAC3	0	11.932	11	3	11	3	1	284	30.8	8.66	268	3	0	361.9	1765.8	4.87925
Q9H7H0-3	Isoform 3 of Methyltransferase-like protein 17, mitochondrial OS=Homo sapiens OX=9606 GN=METTL17	0	2.345	1	1	1	1	1	478	53	9.14	27	1	0	203.5	992.2	4.87568
Q9NVI7-2	Isoform 2 of ATPase family AAA domain-containing protein 3A OS=Homo sapiens OX=9606 GN=ATAD3A	0	61.392	28	18	44	4	1	586	66.2	9.25	598	18	16	8992.9	43712	4.86072
O76024	Wolframin OS=Homo sapiens OX=9606 GN=WFS1 PE=1 SV=2	0	5.82	2	2	2	2	1	890	100.2	8.05	48	2	0	12.9	62.6	4.85271
Q9UI43	rRNA methyltransferase 2, mitochondrial OS=Homo sapiens OX=9606 GN=MRM2 PE=1 SV=1	0.012	1.513	3	1	1	1	1	246	27.4	9.5	32	1	0	72	349.1	4.84861
Q9HAV0	Guanine nucleotide-binding protein subunit beta-4 OS=Homo sapiens OX=9606 GN=GNB4 PE=1 SV=3	0	15.141	16	6	7	2	1	340	37.5	6	138	6	2	383	1855.1	4.8436
Q9P015	39S ribosomal protein L15, mitochondrial OS=Homo sapiens OX=9606 GN=MRPL15 PE=1 SV=1	0	7.083	6	2	3	2	1	296	33.4	10.01	72	2	0	136.5	660.3	4.83736
P30050	60S ribosomal protein L12 OS=Homo sapiens OX=9606 GN=RPL12 PE=1 SV=1	0	23.508	39	6	7	6	1	165	17.8	9.42	191	6	0	943.3	4559.6	4.83367
P18077	60S ribosomal protein L35a OS=Homo sapiens OX=9606 GN=RPL35A PE=1 SV=2	0	10.805	35	5	7	5	1	110	12.5	11.06	82	5	0	1180.5	5699.7	4.82821
Q96TA2	ATP-dependent zinc metalloprotease YME1L1 OS=Homo sapiens OX=9606 GN=YME1L1 PE=1 SV=2	0	5.411	3	3	3	3	1	773	86.4	8.76	49	3	0	454.7	2191.6	4.81988
Q7KZN9	Cytochrome c oxidase assembly protein COX15 homolog OS=Homo sapiens OX=9606 GN=COX15 PE=1 SV=1	0	4.658	4	1	1	1	1	410	46	9.82	36	1	0	184.8	888.7	4.80898
Q9GZT3	SRA stem-loop-interacting RNA-binding protein, mitochondrial OS=Homo sapiens OX=9606 GN=SLIRP PE=1 SV=1	0	7.449	19	2	3	2	1	109	12.3	10.24	73	2	0	514.1	2465.5	4.79576
P62899	60S ribosomal protein L31 OS=Homo sapiens OX=9606 GN=RPL31 PE=1 SV=1	0	19.711	36	5	8	5	1	125	14.5	10.54	185	5	0	1417.9	6799.7	4.79561
P16403	Histone H1.2 OS=Homo sapiens OX=9606 GN=HIST1H1C PE=1 SV=2	0	12.129	20	4	5	2	1	213	21.4	10.93	107	4	2	1028.7	4930.5	4.79294
P14868	Aspartate--tRNA ligase, cytoplasmic OS=Homo sapiens OX=9606 GN=DARS PE=1 SV=2	0	12.76	9	4	4	4	1	501	57.1	6.55	117	4	0	650.3	3111.6	4.78487
O43852-3	Isoform 3 of Calumenin OS=Homo sapiens OX=9606 GN=CALU	0	4.257	4	1	1	1	1	323	38	4.63	43	1	0	205.9	985.2	4.78485
Q16394	Exostosin-1 OS=Homo sapiens OX=9606 GN=EXT1 PE=1 SV=2	0.007	1.561	1	1	1	1	1	746	86.2	9.04	27	1	0	32.1	153.5	4.78193
Q12789	General transcription factor 3C polypeptide 1 OS=Homo sapiens OX=9606 GN=GTF3C1 PE=1 SV=4	0	10.112	2	3	3	3	1	2109	238.7	7.3	98	3	0	82.3	393.4	4.78007
P62249	40S ribosomal protein S16 OS=Homo sapiens OX=9606 GN=RPS16 PE=1 SV=2	0	7.109	19	3	3	3	1	146	16.4	10.21	68	3	0	829.2	3942.4	4.75446
Q9BQT8	Mitochondrial 2-oxodicarboxylate carrier OS=Homo sapiens OX=9606 GN=SLC25A21 PE=1 SV=1	0.002	1.957	2	1	1	1	1	299	33.3	9.51	27	1	0	54.4	258.5	4.75184
O43324	Eukaryotic translation elongation factor 1 epsilon-1 OS=Homo sapiens OX=9606 GN=EEF1E1 PE=1 SV=1	0.001	2	4	1	1	1	1	174	19.8	8.54	36	1	0	349.6	1660.6	4.75
O75947	ATP synthase subunit d, mitochondrial OS=Homo sapiens OX=9606 GN=ATP5H PE=1 SV=3	0	13.866	25	4	7	4	1	161	18.5	5.3	98	4	0	789	3746.6	4.74854
Q99595	Mitochondrial import inner membrane translocase subunit Tim17-A OS=Homo sapiens OX=9606 GN=TIMM17A PE=1 SV=1	0	4.483	9	2	2	2	1	171	18	7.87	51	2	0	48.8	231.5	4.74385
Q9HCE1	Putative helicase MOV-10 OS=Homo sapiens OX=9606 GN=MOV10 PE=1 SV=2	0	6.13	1	1	1	1	1	1003	113.6	8.82	50	1	0	30.1	142.4	4.7309
P32969	60S ribosomal protein L9 OS=Homo sapiens OX=9606 GN=RPL9 PE=1 SV=1	0	9.904	14	3	3	3	1	192	21.9	9.95	102	3	0	516.3	2434.3	4.71489
Q99623	Prohibitin-2 OS=Homo sapiens OX=9606 GN=PHB2 PE=1 SV=2	0	21.174	15	5	9	5	1	299	33.3	9.83	198	5	0	1110	5224.3	4.70658
P25705	ATP synthase subunit alpha, mitochondrial OS=Homo sapiens OX=9606 GN=ATP5F1A PE=1 SV=1	0	19.177	19	11	11	11	1	553	59.7	9.13	145	11	0	2711.6	12756.7	4.70449
Q9Y3D9	28S ribosomal protein S23, mitochondrial OS=Homo sapiens OX=9606 GN=MRPS23 PE=1 SV=2	0	15.451	22	4	6	4	1	190	21.8	8.9	108	4	0	397.9	1871.9	4.70445
Q9Y2G8	DnaJ homolog subfamily C member 16 OS=Homo sapiens OX=9606 GN=DNAJC16 PE=2 SV=3	0.047	0.872	1	1	1	1	1	782	90.5	7.12	21	1	0	15.7	73.8	4.70064
Q9NUL7	Probable ATP-dependent RNA helicase DDX28 OS=Homo sapiens OX=9606 GN=DDX28 PE=1 SV=2	0	10.85	7	5	5	5	1	540	59.5	10.42	104	5	0	554.8	2601.9	4.6898
Q9NR30	Nucleolar RNA helicase 2 OS=Homo sapiens OX=9606 GN=DDX21 PE=1 SV=5	0	8.301	4	3	3	3	1	783	87.3	9.28	64	3	0	342.5	1606.2	4.68964
Q13724	Mannosyl-oligosaccharide glucosidase OS=Homo sapiens OX=9606 GN=MOGS PE=1 SV=5	0	5.303	2	2	2	2	1	837	91.9	8.9	53	2	0	250.6	1172.1	4.67717
Q86VU5	Catechol O-methyltransferase domain-containing protein 1 OS=Homo sapiens OX=9606 GN=COMTD1 PE=1 SV=1	0	6.085	7	2	2	2	1	262	28.8	8.38	62	2	0	318.3	1486.7	4.67075
Q9Y282-3	Isoform 3 of Endoplasmic reticulum-Golgi intermediate compartment protein 3 OS=Homo sapiens OX=9606 GN=ERGIC3	0	3.934	5	2	2	2	1	388	43.7	6.04	30	2	0	129.1	602.9	4.67002
Q14573	Inositol 1,4,5-trisphosphate receptor type 3 OS=Homo sapiens OX=9606 GN=ITPR3 PE=1 SV=2	0	9.904	1	2	2	2	1	2671	303.9	6.48	89	2	0	105.9	494.3	4.66761
Q7Z7H8-2	Isoform 2 of 39S ribosomal protein L10, mitochondrial OS=Homo sapiens OX=9606 GN=MRPL10	0.001	2.831	3	1	1	1	1	271	30.3	9.25	40	1	0	214.1	999.2	4.66698
P62906	60S ribosomal protein L10a OS=Homo sapiens OX=9606 GN=RPL10A PE=1 SV=2	0	12.976	15	3	6	3	1	217	24.8	9.94	148	3	0	711	3316.7	4.66484
O00767	Acyl-CoA desaturase OS=Homo sapiens OX=9606 GN=SCD PE=1 SV=2	0.001	2.77	2	1	1	1	1	359	41.5	9	42	1	0	313.9	1456.1	4.63874
Q16718	NADH dehydrogenase [ubiquinone] 1 alpha subcomplex subunit 5 OS=Homo sapiens OX=9606 GN=NDUFA5 PE=1 SV=3	0	4.106	8	1	1	1	1	116	13.5	5.99	51	1	0	103.2	478.2	4.63372
P45880	Voltage-dependent anion-selective channel protein 2 OS=Homo sapiens OX=9606 GN=VDAC2 PE=1 SV=2	0	27.057	18	5	10	5	1	294	31.5	7.56	215	5	0	797.9	3695.8	4.63191
Q8WWC4	m-AAA protease-interacting protein 1, mitochondrial OS=Homo sapiens OX=9606 GN=MAIP1 PE=1 SV=1	0.001	2.775	3	1	1	1	1	291	32.5	9.17	42	1	0	429.6	1989.2	4.63035
Q6PML9	Zinc transporter 9 OS=Homo sapiens OX=9606 GN=SLC30A9 PE=1 SV=1	0	2.39	3	2	2	2	1	568	63.5	8.32	46	2	0	155.4	719.3	4.6287
P50416	Carnitine O-palmitoyltransferase 1, liver isoform OS=Homo sapiens OX=9606 GN=CPT1A PE=1 SV=2	0	3.885	3	2	2	2	1	773	88.3	8.65	41	2	0	85.2	394.2	4.62676
P46199	Translation initiation factor IF-2, mitochondrial OS=Homo sapiens OX=9606 GN=MTIF2 PE=1 SV=2	0	9.921	4	4	4	4	1	727	81.3	7.15	79	4	0	509.3	2350.2	4.61457
P08574	Cytochrome c1, heme protein, mitochondrial OS=Homo sapiens OX=9606 GN=CYC1 PE=1 SV=3	0	8.412	7	3	8	3	1	325	35.4	9	53	3	0	1138.6	5249.7	4.61066
Q08379	Golgin subfamily A member 2 OS=Homo sapiens OX=9606 GN=GOLGA2 PE=1 SV=3	0	12.124	4	4	4	4	1	1002	113	5.02	107	4	0	225.7	1040.5	4.6101
P22695	Cytochrome b-c1 complex subunit 2, mitochondrial OS=Homo sapiens OX=9606 GN=UQCRC2 PE=1 SV=3	0	32.464	17	7	10	7	1	453	48.4	8.63	240	7	0	1498.3	6905.7	4.60902
Q9Y291	28S ribosomal protein S33, mitochondrial OS=Homo sapiens OX=9606 GN=MRPS33 PE=1 SV=1	0	6.92	20	2	3	2	1	106	12.6	10.11	73	2	0	382.1	1760.1	4.60639
P35659	Protein DEK OS=Homo sapiens OX=9606 GN=DEK PE=1 SV=1	0	9.59	11	3	3	3	1	375	42.6	8.56	102	3	0	493.4	2272.2	4.60519
P05388	60S acidic ribosomal protein P0 OS=Homo sapiens OX=9606 GN=RPLP0 PE=1 SV=1	0	11.024	8	3	5	3	1	317	34.3	5.97	82	3	0	746.3	3434.8	4.60244
P04844	Dolichyl-diphosphooligosaccharide--protein glycosyltransferase subunit 2 OS=Homo sapiens OX=9606 GN=RPN2 PE=1 SV=3	0	5.168	3	2	2	2	1	631	69.2	5.69	49	2	0	105.1	483.7	4.60228
Q53GQ0	Very-long-chain 3-oxoacyl-CoA reductase OS=Homo sapiens OX=9606 GN=HSD17B12 PE=1 SV=2	0	2.913	5	2	2	2	1	312	34.3	9.32	38	2	0	804.3	3695.9	4.59518
Q9Y3D3	28S ribosomal protein S16, mitochondrial OS=Homo sapiens OX=9606 GN=MRPS16 PE=1 SV=1	0	8.486	25	3	3	3	1	137	15.3	9.5	86	3	0	694.6	3188.9	4.59099
Q9BT17	Mitochondrial ribosome-associated GTPase 1 OS=Homo sapiens OX=9606 GN=MTG1 PE=1 SV=2	0.001	2.611	5	2	2	2	1	334	37.2	9.47	42	2	0	164.4	754.6	4.59002
Q9UBS4	DnaJ homolog subfamily B member 11 OS=Homo sapiens OX=9606 GN=DNAJB11 PE=1 SV=1	0	4.772	4	2	2	2	1	358	40.5	6.18	52	2	0	441.5	2024.1	4.5846
Q9NWU5	39S ribosomal protein L22, mitochondrial OS=Homo sapiens OX=9606 GN=MRPL22 PE=1 SV=1	0	3.302	7	2	2	2	1	206	23.6	9.94	31	2	0	224.9	1030.6	4.58248
Q6Y1H2	Very-long-chain (3R)-3-hydroxyacyl-CoA dehydratase 2 OS=Homo sapiens OX=9606 GN=HACD2 PE=1 SV=1	0	4.108	8	2	2	2	1	254	28.4	9.55	58	2	0	149.8	685.7	4.57744
Q8NBU5	ATPase family AAA domain-containing protein 1 OS=Homo sapiens OX=9606 GN=ATAD1 PE=1 SV=1	0	3.132	2	1	1	1	1	361	40.7	6.9	30	1	0	195.4	894.4	4.57728
Q6NTF9-2	Isoform 2 of Rhomboid domain-containing protein 2 OS=Homo sapiens OX=9606 GN=RHBDD2	0.012	1.474	2	1	1	1	1	409	43.8	9.22	40	1	0	24.1	110.3	4.57676
Q6P161	39S ribosomal protein L54, mitochondrial OS=Homo sapiens OX=9606 GN=MRPL54 PE=1 SV=1	0	5.687	7	1	2	1	1	138	15.8	9.6	73	1	0	258.6	1182.2	4.57154
Q96GP6	Scavenger receptor class F member 2 OS=Homo sapiens OX=9606 GN=SCARF2 PE=1 SV=4	0.005	1.607	1	1	1	1	1	870	92.4	8.44	38	1	0	21.3	97.3	4.56808
P82914	28S ribosomal protein S15, mitochondrial OS=Homo sapiens OX=9606 GN=MRPS15 PE=1 SV=1	0	5.156	9	3	3	3	1	257	29.8	10.48	49	3	0	347.8	1588.7	4.56786
Q9BRK5	45 kDa calcium-binding protein OS=Homo sapiens OX=9606 GN=SDF4 PE=1 SV=1	0	7.991	8	3	3	3	1	362	41.8	4.86	58	3	0	487.9	2227.2	4.56487
Q9Y2R9	28S ribosomal protein S7, mitochondrial OS=Homo sapiens OX=9606 GN=MRPS7 PE=1 SV=2	0	4.599	5	1	1	1	1	242	28.1	9.99	35	1	0	167.1	762.7	4.56433
P11310-2	Isoform 2 of Medium-chain specific acyl-CoA dehydrogenase, mitochondrial OS=Homo sapiens OX=9606 GN=ACADM	0.005	1.704	2	1	1	1	1	425	47	8.31	34	1	0	243.4	1110.3	4.56163
Q9H0S4	Probable ATP-dependent RNA helicase DDX47 OS=Homo sapiens OX=9606 GN=DDX47 PE=1 SV=1	0	3.099	4	2	2	2	1	455	50.6	9.1	34	2	0	104.3	475.5	4.55896
P54136	Arginine--tRNA ligase, cytoplasmic OS=Homo sapiens OX=9606 GN=RARS PE=1 SV=2	0	8.187	2	2	2	2	1	660	75.3	6.68	79	2	0	280.6	1277.4	4.55239
P46977	Dolichyl-diphosphooligosaccharide--protein glycosyltransferase subunit STT3A OS=Homo sapiens OX=9606 GN=STT3A PE=1 SV=2	0	9.065	4	3	3	3	1	705	80.5	8.07	85	3	0	206.5	937.4	4.53947
Q9NX00	Transmembrane protein 160 OS=Homo sapiens OX=9606 GN=TMEM160 PE=1 SV=1	0	4.614	10	2	4	2	1	188	19.6	8.03	80	2	0	283.7	1281.8	4.51815
O94874	E3 UFM1-protein ligase 1 OS=Homo sapiens OX=9606 GN=UFL1 PE=1 SV=2	0	10.667	4	4	4	4	1	794	89.5	6.79	102	4	0	233.7	1054	4.51006
P35908	Keratin, type II cytoskeletal 2 epidermal OS=Homo sapiens OX=9606 GN=KRT2 PE=1 SV=2	0	73.286	28	18	23	15	1	639	65.4	8	667	18	2	3952	17821.3	4.50944
P82933	28S ribosomal protein S9, mitochondrial OS=Homo sapiens OX=9606 GN=MRPS9 PE=1 SV=2	0	6.096	7	3	3	3	1	396	45.8	9.51	71	3	0	277.2	1249.9	4.50902
Q96DX4	RING finger and SPRY domain-containing protein 1 OS=Homo sapiens OX=9606 GN=RSPRY1 PE=1 SV=1	0	19.611	9	3	13	3	1	576	64.1	5.57	148	3	0	16.1	72.4	4.49689
Q9NVH0	Exonuclease 3'-5' domain-containing protein 2 OS=Homo sapiens OX=9606 GN=EXD2 PE=1 SV=2	0	11.52	5	3	3	3	1	621	70.3	8.32	88	3	0	364	1635.7	4.49368
Q99442	Translocation protein SEC62 OS=Homo sapiens OX=9606 GN=SEC62 PE=1 SV=1	0	11.037	9	2	5	2	1	399	45.8	7.12	87	2	0	318.8	1431.8	4.49122
P14625	Endoplasmin OS=Homo sapiens OX=9606 GN=HSP90B1 PE=1 SV=1	0	19.266	7	7	7	7	1	803	92.4	4.84	125	7	0	1011.3	4534.2	4.48354
Q9HCN8	Stromal cell-derived factor 2-like protein 1 OS=Homo sapiens OX=9606 GN=SDF2L1 PE=1 SV=2	0	2.265	4	1	1	1	1	221	23.6	7.03	27	1	0	156.3	699.2	4.47345
Q9Y3U8	60S ribosomal protein L36 OS=Homo sapiens OX=9606 GN=RPL36 PE=1 SV=3	0	3.159	18	2	2	2	1	105	12.2	11.59	57	2	0	187.9	840.4	4.47259
Q9H300	Presenilins-associated rhomboid-like protein, mitochondrial OS=Homo sapiens OX=9606 GN=PARL PE=1 SV=2	0	8.238	7	3	3	3	1	379	42.2	9.79	76	3	0	162.1	724.6	4.47008
O14561	Acyl carrier protein, mitochondrial OS=Homo sapiens OX=9606 GN=NDUFAB1 PE=1 SV=3	0	4.105	6	1	1	1	1	156	17.4	4.93	44	1	0	218.3	974.4	4.46358
Q15776	Zinc finger protein with KRAB and SCAN domains 8 OS=Homo sapiens OX=9606 GN=ZKSCAN8 PE=1 SV=2	0	4.97	5	3	3	3	1	578	65.8	7.39	34	3	0	74.9	334.3	4.46328
P36776	Lon protease homolog, mitochondrial OS=Homo sapiens OX=9606 GN=LONP1 PE=1 SV=2	0	5.762	2	2	2	2	1	959	106.4	6.39	56	2	0	208.2	928.1	4.45773
Q5T160	Probable arginine--tRNA ligase, mitochondrial OS=Homo sapiens OX=9606 GN=RARS2 PE=1 SV=1	0	5.532	4	3	3	3	1	578	65.5	8.21	59	3	0	223.6	994.5	4.44767
Q00325	Phosphate carrier protein, mitochondrial OS=Homo sapiens OX=9606 GN=SLC25A3 PE=1 SV=2	0	22.897	22	8	16	8	1	362	40.1	9.38	275	8	0	4114.1	18260.4	4.43849
P00367	Glutamate dehydrogenase 1, mitochondrial OS=Homo sapiens OX=9606 GN=GLUD1 PE=1 SV=2	0.001	2.104	2	1	2	1	1	558	61.4	7.8	19	1	0	284.3	1260.3	4.43299
O00567	Nucleolar protein 56 OS=Homo sapiens OX=9606 GN=NOP56 PE=1 SV=4	0	6.115	2	1	1	1	1	594	66	9.19	58	1	0	17.1	75.6	4.42105
O15258	Protein RER1 OS=Homo sapiens OX=9606 GN=RER1 PE=1 SV=1	0.005	1.76	10	2	2	2	1	196	22.9	9.54	24	2	0	89.1	393.2	4.41302
Q13247	Serine/arginine-rich splicing factor 6 OS=Homo sapiens OX=9606 GN=SRSF6 PE=1 SV=2	0.015	1.353	2	1	1	1	1	344	39.6	11.43	31	1	0	43.1	190	4.40835
Q969N2	GPI transamidase component PIG-T OS=Homo sapiens OX=9606 GN=PIGT PE=1 SV=1	0	3.18	2	1	1	1	1	578	65.7	8.38	53	1	0	68.7	302.6	4.40466
Q5JPE7	Nodal modulator 2 OS=Homo sapiens OX=9606 GN=NOMO2 PE=1 SV=1	0	3.323	1	1	1	1	1	1267	139.4	5.76	39	1	0	77.9	342.9	4.4018
Q9BWF3	RNA-binding protein 4 OS=Homo sapiens OX=9606 GN=RBM4 PE=1 SV=1	0	5.957	4	1	2	1	1	364	40.3	7.08	79	1	0	43.9	193.2	4.40091
Q9HD33	39S ribosomal protein L47, mitochondrial OS=Homo sapiens OX=9606 GN=MRPL47 PE=1 SV=2	0	4.339	7	2	2	2	1	250	29.4	10.37	52	2	0	152.2	669.4	4.39816
P13645	Keratin, type I cytoskeletal 10 OS=Homo sapiens OX=9606 GN=KRT10 PE=1 SV=6	0	54.039	24	15	31	13	1	584	58.8	5.21	422	15	5	5669.4	24928.7	4.39706
Q8IZ69	tRNA (uracil-5-)-methyltransferase homolog A OS=Homo sapiens OX=9606 GN=TRMT2A PE=1 SV=2	0.015	1.359	1	1	1	1	1	625	68.7	7.94	19	1	0	33.1	145.5	4.39577
O00571	ATP-dependent RNA helicase DDX3X OS=Homo sapiens OX=9606 GN=DDX3X PE=1 SV=3	0	11.647	4	3	3	3	1	662	73.2	7.18	89	3	0	407.6	1788.6	4.38813
O00410-3	Isoform 3 of Importin-5 OS=Homo sapiens OX=9606 GN=IPO5	0	3.424	1	1	1	1	1	1115	125.5	4.92	55	1	0	37.1	162.5	4.38005
P57088	Transmembrane protein 33 OS=Homo sapiens OX=9606 GN=TMEM33 PE=1 SV=2	0	15.094	12	3	3	3	1	247	28	9.7	107	3	0	267.2	1169.7	4.37762
Q12904-2	Isoform 2 of Aminoacyl tRNA synthase complex-interacting multifunctional protein 1 OS=Homo sapiens OX=9606 GN=AIMP1	0	12.252	11	4	5	4	1	336	37	8.65	96	4	0	476.6	2083.5	4.37159
Q7Z6M4	Transcription termination factor 4, mitochondrial OS=Homo sapiens OX=9606 GN=MTERF4 PE=1 SV=3	0	6.174	3	1	2	1	1	381	43.9	4.82	81	1	0	74.9	326.6	4.36048
Q9BV81	ER membrane protein complex subunit 6 OS=Homo sapiens OX=9606 GN=EMC6 PE=1 SV=1	0.031	1.01	9	1	1	1	1	110	12	10.07	20	1	0	116.8	509.1	4.35873
P20042	Eukaryotic translation initiation factor 2 subunit 2 OS=Homo sapiens OX=9606 GN=EIF2S2 PE=1 SV=2	0	4.978	6	2	2	2	1	333	38.4	5.8	43	2	0	177.6	773.6	4.35586
Q9NYY8	FAST kinase domain-containing protein 2, mitochondrial OS=Homo sapiens OX=9606 GN=FASTKD2 PE=1 SV=1	0	2.876	1	1	1	1	1	710	81.4	8.05	33	1	0	101.4	441.6	4.35503
Q5T653	39S ribosomal protein L2, mitochondrial OS=Homo sapiens OX=9606 GN=MRPL2 PE=1 SV=2	0.001	2.032	5	2	2	2	1	305	33.3	11.3	20	2	0	277.3	1207.4	4.35413
P35232	Prohibitin OS=Homo sapiens OX=9606 GN=PHB PE=1 SV=1	0	17.311	18	5	9	5	1	272	29.8	5.76	206	5	0	878.3	3818.4	4.34749
Q9UDR5	Alpha-aminoadipic semialdehyde synthase, mitochondrial OS=Homo sapiens OX=9606 GN=AASS PE=1 SV=1	0	7.761	2	2	2	2	1	926	102.1	6.64	61	2	0	126.8	551	4.34543
Q3ZCQ8-2	Isoform 2 of Mitochondrial import inner membrane translocase subunit TIM50 OS=Homo sapiens OX=9606 GN=TIMM50	0	19.57	12	6	6	6	1	456	50.4	9.42	164	6	0	842.4	3651.3	4.3344
Q9Y2R4	Probable ATP-dependent RNA helicase DDX52 OS=Homo sapiens OX=9606 GN=DDX52 PE=1 SV=3	0.028	1.061	1	1	1	1	1	599	67.5	9.67	25	1	0	117.2	507.5	4.3302
Q14684	Ribosomal RNA processing protein 1 homolog B OS=Homo sapiens OX=9606 GN=RRP1B PE=1 SV=3	0.005	1.759	2	2	2	2	1	758	84.4	9.76	32	2	0	131.2	568.1	4.33003
Q86UP2	Kinectin OS=Homo sapiens OX=9606 GN=KTN1 PE=1 SV=1	0	40.061	11	13	15	13	1	1357	156.2	5.64	239	13	0	1346.2	5828	4.32922
P07942	Laminin subunit beta-1 OS=Homo sapiens OX=9606 GN=LAMB1 PE=1 SV=2	0.015	1.324	1	2	2	2	1	1786	197.9	4.94	18	2	0	698.5	3021.5	4.3257
Q9NVH1	DnaJ homolog subfamily C member 11 OS=Homo sapiens OX=9606 GN=DNAJC11 PE=1 SV=2	0	15.849	9	6	6	6	1	559	63.2	8.4	80	6	0	929.6	4015	4.31906
P61513	60S ribosomal protein L37a OS=Homo sapiens OX=9606 GN=RPL37A PE=1 SV=2	0	11.178	22	2	6	2	1	92	10.3	10.43	161	2	0	949.4	4095.7	4.31399
O75027-2	Isoform 2 of ATP-binding cassette sub-family B member 7, mitochondrial OS=Homo sapiens OX=9606 GN=ABCB7	0	3.235	2	2	2	2	1	753	82.7	9.33	28	2	0	118.8	512.3	4.31229
O75844	CAAX prenyl protease 1 homolog OS=Homo sapiens OX=9606 GN=ZMPSTE24 PE=1 SV=2	0.027	1.108	2	1	1	1	1	475	54.8	7.49	0	1	0	50	215	4.3
P32322-3	Isoform 3 of Pyrroline-5-carboxylate reductase 1, mitochondrial OS=Homo sapiens OX=9606 GN=PYCR1	0	5.92	6	2	2	2	1	346	36	7.61	50	2	0	123.7	531.5	4.29669
P10809	60 kDa heat shock protein, mitochondrial OS=Homo sapiens OX=9606 GN=HSPD1 PE=1 SV=2	0	22.307	11	8	11	8	1	573	61	5.87	178	8	0	3243.9	13925.1	4.2927
O00461	Golgi integral membrane protein 4 OS=Homo sapiens OX=9606 GN=GOLIM4 PE=1 SV=1	0	3.116	4	2	2	2	1	696	81.8	4.77	32	2	0	68.1	292.3	4.29222
P61247	40S ribosomal protein S3a OS=Homo sapiens OX=9606 GN=RPS3A PE=1 SV=2	0	11.589	14	4	8	4	1	264	29.9	9.73	148	4	0	1028.4	4400.3	4.27878
Q9NXW2-2	Isoform 2 of DnaJ homolog subfamily B member 12 OS=Homo sapiens OX=9606 GN=DNAJB12	0	2.983	7	2	2	2	1	377	42.2	8.53	49	2	0	19.4	83	4.27835
Q9P032	NADH dehydrogenase [ubiquinone] 1 alpha subcomplex assembly factor 4 OS=Homo sapiens OX=9606 GN=NDUFAF4 PE=1 SV=1	0	4.508	5	1	1	1	1	175	20.3	8.82	47	1	0	150.9	645.6	4.27833
Q8NC60	Nitric oxide-associated protein 1 OS=Homo sapiens OX=9606 GN=NOA1 PE=1 SV=2	0	2.999	4	2	2	2	1	698	78.4	8.66	28	2	0	119.4	510.5	4.27554
P52701	DNA mismatch repair protein Msh6 OS=Homo sapiens OX=9606 GN=MSH6 PE=1 SV=2	0.005	1.727	1	1	1	1	1	1360	152.7	6.9	36	1	0	36.1	154.1	4.2687
P26038	Moesin OS=Homo sapiens OX=9606 GN=MSN PE=1 SV=3	0.015	1.376	3	2	2	1	1	577	67.8	6.4	0	2	0	69.4	296	4.26513
Q13557-11	Isoform Delta 11 of Calcium/calmodulin-dependent protein kinase type II subunit delta OS=Homo sapiens OX=9606 GN=CAMK2D	0.005	1.673	2	1	1	1	1	524	59.1	7.56	32	1	0	31.6	134.7	4.26266
O75251	NADH dehydrogenase [ubiquinone] iron-sulfur protein 7, mitochondrial OS=Homo sapiens OX=9606 GN=NDUFS7 PE=1 SV=3	0	5.135	11	3	3	3	1	213	23.5	9.99	72	3	0	416.7	1775.4	4.26062
P40939	Trifunctional enzyme subunit alpha, mitochondrial OS=Homo sapiens OX=9606 GN=HADHA PE=1 SV=2	0	38.237	14	12	18	12	1	763	82.9	9.04	316	12	0	4041.3	17215.8	4.25997
Q13206	Probable ATP-dependent RNA helicase DDX10 OS=Homo sapiens OX=9606 GN=DDX10 PE=1 SV=2	0.005	1.606	1	1	1	1	1	875	100.8	8.63	33	1	0	72.8	309.7	4.25412
Q9NX14-2	Isoform 2 of NADH dehydrogenase [ubiquinone] 1 beta subcomplex subunit 11, mitochondrial OS=Homo sapiens OX=9606 GN=NDUFB11	0	10.896	31	4	4	4	1	163	18.4	5.24	101	4	0	380.9	1619.2	4.25098
O75127	Pentatricopeptide repeat-containing protein 1, mitochondrial OS=Homo sapiens OX=9606 GN=PTCD1 PE=1 SV=2	0	3.868	4	3	3	3	1	700	78.8	8.59	35	3	0	164.9	700.6	4.24864
P62244	40S ribosomal protein S15a OS=Homo sapiens OX=9606 GN=RPS15A PE=1 SV=2	0	9.582	22	3	6	3	1	130	14.8	10.13	109	3	0	760.7	3230.1	4.24622
Q9NYK5	39S ribosomal protein L39, mitochondrial OS=Homo sapiens OX=9606 GN=MRPL39 PE=1 SV=3	0	3.189	7	3	3	3	1	338	38.7	7.65	26	3	0	131.7	559.2	4.24601
Q9BPW8	Protein NipSnap homolog 1 OS=Homo sapiens OX=9606 GN=NIPSNAP1 PE=1 SV=1	0	6.176	8	4	6	1	1	284	33.3	9.31	33	4	0	222.8	945.2	4.24237
O75964	ATP synthase subunit g, mitochondrial OS=Homo sapiens OX=9606 GN=ATP5L PE=1 SV=3	0	7.244	11	1	2	1	1	103	11.4	9.64	89	1	0	131.9	559.4	4.24109
P51571	Translocon-associated protein subunit delta OS=Homo sapiens OX=9606 GN=SSR4 PE=1 SV=1	0.001	2.793	6	1	1	1	1	173	19	6.15	38	1	0	38.7	164.1	4.24031
Q00610	Clathrin heavy chain 1 OS=Homo sapiens OX=9606 GN=CLTC PE=1 SV=5	0	16.412	4	7	8	7	1	1675	191.5	5.69	120	7	0	818.9	3466.6	4.23324
P62241	40S ribosomal protein S8 OS=Homo sapiens OX=9606 GN=RPS8 PE=1 SV=2	0	2.899	7	1	1	1	1	208	24.2	10.32	24	1	0	80	338.5	4.23125
Q12849	G-rich sequence factor 1 OS=Homo sapiens OX=9606 GN=GRSF1 PE=1 SV=3	0	10.915	7	3	8	3	1	480	53.1	6.19	78	3	0	760.4	3215.4	4.22856
P62081	40S ribosomal protein S7 OS=Homo sapiens OX=9606 GN=RPS7 PE=1 SV=1	0	11.43	17	5	6	5	1	194	22.1	10.1	79	5	0	2503.6	10583.9	4.22747
Q9Y399	28S ribosomal protein S2, mitochondrial OS=Homo sapiens OX=9606 GN=MRPS2 PE=1 SV=1	0	18.666	13	4	5	4	1	296	33.2	9.26	129	4	0	684.1	2888.8	4.22277
Q9H6H4	Receptor expression-enhancing protein 4 OS=Homo sapiens OX=9606 GN=REEP4 PE=1 SV=1	0	6.576	12	2	3	2	1	257	29.4	9.73	110	2	0	30	126.5	4.21667
Q8NBM4	Ubiquitin-associated domain-containing protein 2 OS=Homo sapiens OX=9606 GN=UBAC2 PE=1 SV=1	0.012	1.48	3	1	1	1	1	344	38.9	9.01	26	1	0	26.3	110.8	4.21293
Q12983	BCL2/adenovirus E1B 19 kDa protein-interacting protein 3 OS=Homo sapiens OX=9606 GN=BNIP3 PE=1 SV=3	0.013	1.444	3	1	1	1	1	259	27.8	7.17	36	1	0	31	130.6	4.2129
Q9UEU0	Vesicle transport through interaction with t-SNAREs homolog 1B OS=Homo sapiens OX=9606 GN=VTI1B PE=1 SV=3	0.005	1.619	5	1	1	1	1	232	26.7	9.04	35	1	0	93.1	392.1	4.2116
Q9UG63-2	Isoform 2 of ATP-binding cassette sub-family F member 2 OS=Homo sapiens OX=9606 GN=ABCF2	0	6.091	5	3	3	3	1	634	72.4	7.49	37	3	0	413.3	1740.2	4.2105
P62277	40S ribosomal protein S13 OS=Homo sapiens OX=9606 GN=RPS13 PE=1 SV=2	0	9.661	30	5	5	5	1	151	17.2	10.54	88	5	0	578.9	2435.7	4.20746
Q16540	39S ribosomal protein L23, mitochondrial OS=Homo sapiens OX=9606 GN=MRPL23 PE=1 SV=1	0	2.489	5	1	1	1	1	153	17.8	9.69	34	1	0	83.1	348.7	4.19615
P67812-3	Isoform 3 of Signal peptidase complex catalytic subunit SEC11A OS=Homo sapiens OX=9606 GN=SEC11A	0	3.775	5	1	1	1	1	185	21.4	9.42	43	1	0	51	213.9	4.19412
Q04917	14-3-3 protein eta OS=Homo sapiens OX=9606 GN=YWHAH PE=1 SV=4	0.014	1.391	4	1	1	1	1	246	28.2	4.84	0	1	0	57.3	240	4.18848
P62263	40S ribosomal protein S14 OS=Homo sapiens OX=9606 GN=RPS14 PE=1 SV=3	0	8.455	30	3	4	3	1	151	16.3	10.05	103	3	0	635.9	2660.7	4.18415
O95299	NADH dehydrogenase [ubiquinone] 1 alpha subcomplex subunit 10, mitochondrial OS=Homo sapiens OX=9606 GN=NDUFA10 PE=1 SV=1	0	8.759	6	2	4	2	1	355	40.7	8.48	74	2	0	504.5	2108.5	4.17939
Q68E01	Integrator complex subunit 3 OS=Homo sapiens OX=9606 GN=INTS3 PE=1 SV=1	0	4.26	3	2	2	2	1	1043	118	5.8	50	2	0	21.3	88.8	4.16901
P46776	60S ribosomal protein L27a OS=Homo sapiens OX=9606 GN=RPL27A PE=1 SV=2	0	3.18	5	1	1	1	1	148	16.6	11	35	1	0	160.6	667.8	4.15816
P37108	Signal recognition particle 14 kDa protein OS=Homo sapiens OX=9606 GN=SRP14 PE=1 SV=2	0	5.932	15	2	2	2	1	136	14.6	10.04	45	2	0	189.4	785.9	4.14942
P21796	Voltage-dependent anion-selective channel protein 1 OS=Homo sapiens OX=9606 GN=VDAC1 PE=1 SV=2	0	27.744	13	3	11	3	1	283	30.8	8.54	256	3	0	434.2	1801.3	4.14855
P35249	Replication factor C subunit 4 OS=Homo sapiens OX=9606 GN=RFC4 PE=1 SV=2	0	3.237	5	2	2	2	1	363	39.7	8.02	23	2	0	144.4	599	4.1482
P27797	Calreticulin OS=Homo sapiens OX=9606 GN=CALR PE=1 SV=1	0	5.289	2	1	1	1	1	417	48.1	4.44	57	1	0	89.3	370.1	4.14446
O95197	Reticulon-3 OS=Homo sapiens OX=9606 GN=RTN3 PE=1 SV=2	0	3.583	1	1	1	1	1	1032	112.5	4.96	51	1	0	186.6	773	4.14255
P36578	60S ribosomal protein L4 OS=Homo sapiens OX=9606 GN=RPL4 PE=1 SV=5	0	13.675	7	3	3	3	1	427	47.7	11.06	125	3	0	249.4	1033.1	4.14234
Q96HS1	Serine/threonine-protein phosphatase PGAM5, mitochondrial OS=Homo sapiens OX=9606 GN=PGAM5 PE=1 SV=2	0	29.852	36	10	16	10	1	289	32	8.68	238	10	0	3186.5	13194.9	4.14088
Q14978-2	Isoform Beta of Nucleolar and coiled-body phosphoprotein 1 OS=Homo sapiens OX=9606 GN=NOLC1	0	6.274	6	4	4	4	1	709	74.7	9.47	45	4	0	283.3	1172.9	4.14013
Q13445	Transmembrane emp24 domain-containing protein 1 OS=Homo sapiens OX=9606 GN=TMED1 PE=1 SV=1	0.001	2.704	4	1	1	1	1	227	25.2	4.48	34	1	0	79.4	328.2	4.1335
Q9UH62	Armadillo repeat-containing X-linked protein 3 OS=Homo sapiens OX=9606 GN=ARMCX3 PE=1 SV=1	0	8.761	9	3	4	3	1	379	42.5	8.37	111	3	0	282.4	1166.2	4.1296
P25398	40S ribosomal protein S12 OS=Homo sapiens OX=9606 GN=RPS12 PE=1 SV=3	0	5.896	8	1	1	1	1	132	14.5	7.21	54	1	0	104.5	431.4	4.12823
Q9Y241	HIG1 domain family member 1A, mitochondrial OS=Homo sapiens OX=9606 GN=HIGD1A PE=1 SV=1	0	6.475	29	2	2	2	1	93	10.1	9.79	67	2	0	45.2	186.5	4.12611
P51153	Ras-related protein Rab-13 OS=Homo sapiens OX=9606 GN=RAB13 PE=1 SV=1	0	6.424	8	2	3	1	1	203	22.8	9.19	66	2	0	234.5	966.8	4.12281
Q9Y2C4	Nuclease EXOG, mitochondrial OS=Homo sapiens OX=9606 GN=EXOG PE=1 SV=2	0	11.853	12	4	4	2	1	368	41.1	8.27	70	4	2	302.3	1245.7	4.12074
Q9Y2W6	Tudor and KH domain-containing protein OS=Homo sapiens OX=9606 GN=TDRKH PE=1 SV=2	0.005	1.607	2	1	1	1	1	561	62	5.02	28	1	0	54.6	224.8	4.11722
Q9HC21	Mitochondrial thiamine pyrophosphate carrier OS=Homo sapiens OX=9606 GN=SLC25A19 PE=1 SV=1	0.001	2.53	2	1	1	1	1	320	35.5	9.55	35	1	0	195	802.4	4.11487
Q9NPL8	Complex I assembly factor TIMMDC1, mitochondrial OS=Homo sapiens OX=9606 GN=TIMMDC1 PE=1 SV=2	0	6.28	6	2	2	2	1	285	32.2	8.5	59	2	0	488.9	2011.4	4.11413
Q9BRQ6	MICOS complex subunit MIC25 OS=Homo sapiens OX=9606 GN=CHCHD6 PE=1 SV=1	0	3.255	9	2	2	2	1	235	26.4	8.85	25	2	0	305.9	1257.6	4.11115
O15270	Serine palmitoyltransferase 2 OS=Homo sapiens OX=9606 GN=SPTLC2 PE=1 SV=1	0	2.352	2	1	1	1	1	562	62.9	7.78	42	1	0	28.1	115.5	4.11032
Q86UT6	NLR family member X1 OS=Homo sapiens OX=9606 GN=NLRX1 PE=1 SV=1	0	4.056	1	1	1	1	1	975	107.5	7.37	63	1	0	102.8	422.2	4.107
Q9NVS2-2	Isoform 2 of 39S ribosomal protein S18a, mitochondrial OS=Homo sapiens OX=9606 GN=MRPS18A	0	3.595	8	3	3	3	1	270	30.5	10.64	32	3	0	627.1	2575.4	4.10684
P62879	Guanine nucleotide-binding protein G(I)/G(S)/G(T) subunit beta-2 OS=Homo sapiens OX=9606 GN=GNB2 PE=1 SV=3	0	20.667	18	6	7	1	1	340	37.3	6	159	6	1	386.7	1587.1	4.10422
O75323	Protein NipSnap homolog 2 OS=Homo sapiens OX=9606 GN=NIPSNAP2 PE=1 SV=1	0	11.154	11	5	8	2	1	286	33.7	9.36	52	5	3	1622	6641.1	4.09439
Q9BW92	Threonine--tRNA ligase, mitochondrial OS=Homo sapiens OX=9606 GN=TARS2 PE=1 SV=1	0	11.026	6	5	5	5	1	718	81	7.3	90	5	0	578.1	2363.8	4.08891
Q15388	Mitochondrial import receptor subunit TOM20 homolog OS=Homo sapiens OX=9606 GN=TOMM20 PE=1 SV=1	0	2.989	10	2	3	2	1	145	16.3	8.6	33	2	0	859.1	3512.5	4.08858
P02786	Transferrin receptor protein 1 OS=Homo sapiens OX=9606 GN=TFRC PE=1 SV=2	0	4.13	1	1	1	1	1	760	84.8	6.61	49	1	0	116.4	475.7	4.08677
Q16795	NADH dehydrogenase [ubiquinone] 1 alpha subcomplex subunit 9, mitochondrial OS=Homo sapiens OX=9606 GN=NDUFA9 PE=1 SV=2	0.005	1.774	3	1	1	1	1	377	42.5	9.8	0	1	0	133.3	544.7	4.08627
Q07955	Serine/arginine-rich splicing factor 1 OS=Homo sapiens OX=9606 GN=SRSF1 PE=1 SV=2	0	5.205	9	2	2	2	1	248	27.7	10.36	42	2	0	86.4	352.8	4.08333
P49411	Elongation factor Tu, mitochondrial OS=Homo sapiens OX=9606 GN=TUFM PE=1 SV=2	0	32.232	26	10	15	10	1	452	49.5	7.61	239	10	0	1950.2	7963.2	4.08327
Q9BTV4	Transmembrane protein 43 OS=Homo sapiens OX=9606 GN=TMEM43 PE=1 SV=1	0	3.649	7	3	3	3	1	400	44.8	8.13	29	3	0	414.3	1690	4.07917
P38646	Stress-70 protein, mitochondrial OS=Homo sapiens OX=9606 GN=HSPA9 PE=1 SV=2	0	73.339	23	18	33	17	1	679	73.6	6.16	531	18	1	7940.3	32384.4	4.07849
P08240	Signal recognition particle receptor subunit alpha OS=Homo sapiens OX=9606 GN=SRPRA PE=1 SV=2	0	7.478	6	2	2	2	1	638	69.8	8.95	96	2	0	46	187.2	4.06957
Q9Y5J9	Mitochondrial import inner membrane translocase subunit Tim8 B OS=Homo sapiens OX=9606 GN=TIMM8B PE=1 SV=1	0	6.532	13	1	1	1	1	83	9.3	5.12	64	1	0	94.2	383.1	4.06688
P28290	Sperm-specific antigen 2 OS=Homo sapiens OX=9606 GN=SSFA2 PE=1 SV=3	0	9.415	2	3	3	3	1	1259	138.3	5.19	88	3	0	157.1	638.6	4.06493
P11717	Cation-independent mannose-6-phosphate receptor OS=Homo sapiens OX=9606 GN=IGF2R PE=1 SV=3	0	3.394	0	1	1	1	1	2491	274.2	5.94	48	1	0	35.5	144.3	4.06479
Q9UJV9	Probable ATP-dependent RNA helicase DDX41 OS=Homo sapiens OX=9606 GN=DDX41 PE=1 SV=2	0	9.648	4	3	4	3	1	622	69.8	6.84	69	3	0	337.5	1369.2	4.05689
Q8TA86	Retinitis pigmentosa 9 protein OS=Homo sapiens OX=9606 GN=RP9 PE=1 SV=2	0	4.557	8	2	2	2	1	221	26.1	9.79	28	2	0	243.7	987.9	4.05375
O75746	Calcium-binding mitochondrial carrier protein Aralar1 OS=Homo sapiens OX=9606 GN=SLC25A12 PE=1 SV=2	0	4.653	3	2	2	2	1	678	74.7	8.38	44	2	0	162.2	657.3	4.0524
P61026	Ras-related protein Rab-10 OS=Homo sapiens OX=9606 GN=RAB10 PE=1 SV=1	0	5.932	6	1	1	1	1	200	22.5	8.38	50	1	0	52.8	213.9	4.05114
P43307	Translocon-associated protein subunit alpha OS=Homo sapiens OX=9606 GN=SSR1 PE=1 SV=3	0.027	1.11	4	1	1	1	1	286	32.2	4.49	25	1	0	119.7	484.6	4.04845
Q9H6K4	Optic atrophy 3 protein OS=Homo sapiens OX=9606 GN=OPA3 PE=1 SV=1	0.005	1.571	4	1	1	1	1	179	20	8.91	31	1	0	197.6	799.8	4.04757
Q6IAN0	Dehydrogenase/reductase SDR family member 7B OS=Homo sapiens OX=9606 GN=DHRS7B PE=1 SV=2	0	7.167	6	2	2	2	1	325	35.1	9.55	62	2	0	251.4	1016.5	4.04336
P82664	28S ribosomal protein S10, mitochondrial OS=Homo sapiens OX=9606 GN=MRPS10 PE=1 SV=2	0	4.778	5	1	1	1	1	201	23	8	49	1	0	230.2	930	4.03997
Q92900	Regulator of nonsense transcripts 1 OS=Homo sapiens OX=9606 GN=UPF1 PE=1 SV=2	0	12.513	3	3	3	3	1	1129	124.3	6.61	113	3	0	167	674.5	4.03892
Q96JB5-4	Isoform 4 of CDK5 regulatory subunit-associated protein 3 OS=Homo sapiens OX=9606 GN=CDK5RAP3	0	9.974	4	2	3	2	1	531	59.6	4.92	104	2	0	99.1	400.2	4.03835
Q96CS3	FAS-associated factor 2 OS=Homo sapiens OX=9606 GN=FAF2 PE=1 SV=2	0	4.552	3	2	2	2	1	445	52.6	5.62	43	2	0	86.9	350.8	4.03682
Q8NE86	Calcium uniporter protein, mitochondrial OS=Homo sapiens OX=9606 GN=MCU PE=1 SV=1	0	5.123	3	2	2	2	1	351	39.8	8.65	34	2	0	96.9	390.8	4.03302
Q9UQE7	Structural maintenance of chromosomes protein 3 OS=Homo sapiens OX=9606 GN=SMC3 PE=1 SV=2	0	8.578	4	4	4	4	1	1217	141.5	7.18	60	4	0	172.7	696.2	4.03127
Q15070	Mitochondrial inner membrane protein OXA1L OS=Homo sapiens OX=9606 GN=OXA1L PE=1 SV=3	0	17.806	7	3	4	3	1	435	48.5	9.45	108	3	0	919.7	3702.1	4.02533
P62280	40S ribosomal protein S11 OS=Homo sapiens OX=9606 GN=RPS11 PE=1 SV=3	0	8.984	22	5	5	5	1	158	18.4	10.3	71	5	0	627.9	2526.9	4.02437
Q9HCL2	Glycerol-3-phosphate acyltransferase 1, mitochondrial OS=Homo sapiens OX=9606 GN=GPAM PE=1 SV=3	0	4.417	2	2	2	2	1	828	93.7	7.74	45	2	0	75.3	303	4.0239
Q9Y5V3-2	Isoform 2 of Melanoma-associated antigen D1 OS=Homo sapiens OX=9606 GN=MAGED1	0	3.908	1	1	1	1	1	834	91.9	5.82	61	1	0	69.6	279.9	4.02155
O60313-10	Isoform 4 of Dynamin-like 120 kDa protein, mitochondrial OS=Homo sapiens OX=9606 GN=OPA1	0	5.045	2	2	2	2	1	1015	117.7	7.77	52	2	0	131.7	528.6	4.01367
P61619	Protein transport protein Sec61 subunit alpha isoform 1 OS=Homo sapiens OX=9606 GN=SEC61A1 PE=1 SV=2	0	3.24	5	3	4	3	1	476	52.2	8.06	45	3	0	461.1	1848.9	4.00976
O75400	Pre-mRNA-processing factor 40 homolog A OS=Homo sapiens OX=9606 GN=PRPF40A PE=1 SV=2	0.024	1.146	1	1	1	1	1	957	108.7	7.56	21	1	0	46.6	186.8	4.00858
Q99459	Cell division cycle 5-like protein OS=Homo sapiens OX=9606 GN=CDC5L PE=1 SV=2	0	2.943	1	1	1	1	1	802	92.2	8.18	42	1	0	86	344.6	4.00698
Q5SRD1	Putative mitochondrial import inner membrane translocase subunit Tim23B OS=Homo sapiens OX=9606 GN=TIMM23B PE=5 SV=2	0	10.736	7	2	5	2	1	257	28	9.39	123	2	0	637.9	2552.9	4.00204
Q9ULH0	Kinase D-interacting substrate of 220 kDa OS=Homo sapiens OX=9606 GN=KIDINS220 PE=1 SV=3	0	4.358	1	2	2	2	1	1771	196.4	6.62	30	2	0	91.9	367.6	4
Q96H55	Unconventional myosin-XIX OS=Homo sapiens OX=9606 GN=MYO19 PE=1 SV=2	0	3.36	2	2	2	2	1	970	109.1	7.71	32	2	0	109.4	437.5	3.99909
P09001	39S ribosomal protein L3, mitochondrial OS=Homo sapiens OX=9606 GN=MRPL3 PE=1 SV=1	0	6.671	5	2	2	2	1	348	38.6	9.48	63	2	0	392.5	1569	3.99745
Q96A35	39S ribosomal protein L24, mitochondrial OS=Homo sapiens OX=9606 GN=MRPL24 PE=1 SV=1	0	4.365	5	1	1	1	1	216	24.9	9.29	48	1	0	136.7	546.2	3.99561
Q9UL25	Ras-related protein Rab-21 OS=Homo sapiens OX=9606 GN=RAB21 PE=1 SV=3	0	9.053	11	2	2	2	1	225	24.3	7.94	111	2	0	96.6	385.2	3.98758
P42677	40S ribosomal protein S27 OS=Homo sapiens OX=9606 GN=RPS27 PE=1 SV=3	0	2.454	10	1	5	1	1	84	9.5	9.45	78	1	0	565.5	2252.9	3.98391
O95816	BAG family molecular chaperone regulator 2 OS=Homo sapiens OX=9606 GN=BAG2 PE=1 SV=1	0	7.663	9	2	2	2	1	211	23.8	6.7	72	2	0	216.9	862.9	3.97833
P82663	28S ribosomal protein S25, mitochondrial OS=Homo sapiens OX=9606 GN=MRPS25 PE=1 SV=1	0	6.408	16	2	3	2	1	173	20.1	8.82	67	2	0	492	1957.1	3.97785
P61106	Ras-related protein Rab-14 OS=Homo sapiens OX=9606 GN=RAB14 PE=1 SV=4	0	4.508	7	2	2	2	1	215	23.9	6.21	45	2	0	437.7	1740.7	3.97692
P61020	Ras-related protein Rab-5B OS=Homo sapiens OX=9606 GN=RAB5B PE=1 SV=1	0	6.42	11	2	3	1	1	215	23.7	8.13	61	2	0	49.1	195.2	3.97556
Q6IQ22	Ras-related protein Rab-12 OS=Homo sapiens OX=9606 GN=RAB12 PE=1 SV=3	0	7.311	8	1	1	1	1	244	27.2	8.41	93	1	0	41.1	163.3	3.97324
O95202	Mitochondrial proton/calcium exchanger protein OS=Homo sapiens OX=9606 GN=LETM1 PE=1 SV=1	0	7.75	5	4	4	4	1	739	83.3	6.7	56	4	0	311.4	1237.1	3.9727
Q96KC8	DnaJ homolog subfamily C member 1 OS=Homo sapiens OX=9606 GN=DNAJC1 PE=1 SV=1	0	6.806	4	2	2	2	1	554	63.8	8.63	51	2	0	149.1	592.2	3.97183
Q9UI09	NADH dehydrogenase [ubiquinone] 1 alpha subcomplex subunit 12 OS=Homo sapiens OX=9606 GN=NDUFA12 PE=1 SV=1	0	4.266	18	2	2	2	1	145	17.1	9.63	25	2	0	318.2	1263.3	3.97014
Q9UKM7	Endoplasmic reticulum mannosyl-oligosaccharide 1,2-alpha-mannosidase OS=Homo sapiens OX=9606 GN=MAN1B1 PE=1 SV=2	0	3.185	2	2	2	2	1	699	79.5	7.72	32	2	0	58.2	230.9	3.96735
P62820	Ras-related protein Rab-1A OS=Homo sapiens OX=9606 GN=RAB1A PE=1 SV=3	0	11.34	18	4	6	2	1	205	22.7	6.21	83	4	2	1426	5656.7	3.96683
Q00059	Transcription factor A, mitochondrial OS=Homo sapiens OX=9606 GN=TFAM PE=1 SV=1	0	5.409	12	4	5	4	1	246	29.1	9.72	44	4	0	1239.3	4912.4	3.96385
Q86WJ1	Chromodomain-helicase-DNA-binding protein 1-like OS=Homo sapiens OX=9606 GN=CHD1L PE=1 SV=2	0.013	1.437	1	1	1	1	1	897	100.9	6.9	28	1	0	68.1	269.7	3.96035
Q53H12	Acylglycerol kinase, mitochondrial OS=Homo sapiens OX=9606 GN=AGK PE=1 SV=2	0	11.519	10	6	7	6	1	422	47.1	8.09	69	6	0	1613.7	6381.4	3.95451
P49821	NADH dehydrogenase [ubiquinone] flavoprotein 1, mitochondrial OS=Homo sapiens OX=9606 GN=NDUFV1 PE=1 SV=4	0	7.799	4	2	2	2	1	464	50.8	8.21	60	2	0	195.7	773.7	3.9535
Q9Y679	Ancient ubiquitous protein 1 OS=Homo sapiens OX=9606 GN=AUP1 PE=1 SV=1	0	4.037	4	2	2	2	1	476	53	8.09	53	2	0	105.3	416.1	3.95157
O75616	GTPase Era, mitochondrial OS=Homo sapiens OX=9606 GN=ERAL1 PE=1 SV=2	0	4.964	3	1	1	1	1	437	48.3	8.84	46	1	0	26.5	104.7	3.95094
Q9H936	Mitochondrial glutamate carrier 1 OS=Homo sapiens OX=9606 GN=SLC25A22 PE=1 SV=1	0.001	2.719	5	2	5	2	1	323	34.4	9.29	48	2	0	781.4	3085.6	3.94881
P12235	ADP/ATP translocase 1 OS=Homo sapiens OX=9606 GN=SLC25A4 PE=1 SV=4	0	15.361	21	8	11	1	1	298	33	9.76	183	8	0	69.1	272.8	3.9479
P12532-2	Isoform 2 of Creatine kinase U-type, mitochondrial OS=Homo sapiens OX=9606 GN=CKMT1A	0	4.719	4	2	2	2	1	448	50.4	8.62	38	2	0	594.5	2345.8	3.94584
Q9UET6	Putative tRNA (cytidine(32)/guanosine(34)-2'-O)-methyltransferase OS=Homo sapiens OX=9606 GN=FTSJ1 PE=1 SV=2	0	2.466	2	1	1	1	1	329	36.1	5.69	26	1	0	118.2	466.3	3.94501
P63167	Dynein light chain 1, cytoplasmic OS=Homo sapiens OX=9606 GN=DYNLL1 PE=1 SV=1	0	6.12	20	2	2	2	1	89	10.4	7.4	45	2	0	590.6	2325.2	3.93701
Q96AQ6	Pre-B-cell leukemia transcription factor-interacting protein 1 OS=Homo sapiens OX=9606 GN=PBXIP1 PE=1 SV=1	0	2.215	2	1	1	1	1	731	80.6	5.33	45	1	0	18.3	72	3.93443
Q9Y285	Phenylalanine--tRNA ligase alpha subunit OS=Homo sapiens OX=9606 GN=FARSA PE=1 SV=3	0.003	1.9	3	2	2	2	1	508	57.5	7.8	21	2	0	154.7	608.6	3.93407
Q8NBJ4	Golgi membrane protein 1 OS=Homo sapiens OX=9606 GN=GOLM1 PE=1 SV=1	0	17.229	11	5	7	5	1	401	45.3	4.97	146	5	0	587.3	2309.7	3.93274
Q96A33	Coiled-coil domain-containing protein 47 OS=Homo sapiens OX=9606 GN=CCDC47 PE=1 SV=1	0	3.791	2	1	2	1	1	483	55.8	4.87	44	1	0	218.7	859	3.92775
Q14571	Inositol 1,4,5-trisphosphate receptor type 2 OS=Homo sapiens OX=9606 GN=ITPR2 PE=1 SV=2	0	8.276	1	4	4	4	1	2701	307.9	6.43	70	4	0	247.3	970	3.92236
Q3SY69	Mitochondrial 10-formyltetrahydrofolate dehydrogenase OS=Homo sapiens OX=9606 GN=ALDH1L2 PE=1 SV=2	0	4.822	1	1	1	1	1	923	101.7	6.52	51	1	0	62.3	244.1	3.91814
Q8TB37	Iron-sulfur protein NUBPL OS=Homo sapiens OX=9606 GN=NUBPL PE=1 SV=3	0	4.54	3	1	1	1	1	319	34.1	9.04	50	1	0	80.1	313.8	3.9176
P53007	Tricarboxylate transport protein, mitochondrial OS=Homo sapiens OX=9606 GN=SLC25A1 PE=1 SV=2	0	14.155	13	4	4	4	1	311	34	9.89	102	4	0	560	2193.2	3.91643
Q9BT40	Inositol polyphosphate 5-phosphatase K OS=Homo sapiens OX=9606 GN=INPP5K PE=1 SV=3	0	3.114	2	1	1	1	1	448	51.1	6.54	51	1	0	58.2	227.2	3.90378
Q6YN16	Hydroxysteroid dehydrogenase-like protein 2 OS=Homo sapiens OX=9606 GN=HSDL2 PE=1 SV=1	0	3.853	4	2	2	2	1	418	45.4	7.99	27	2	0	168.3	657	3.90374
Q8N1N4	Keratin, type II cytoskeletal 78 OS=Homo sapiens OX=9606 GN=KRT78 PE=1 SV=2	0.001	2.623	2	1	1	1	1	520	56.8	6.02	47	1	0	61.7	240.7	3.90113
P57105	Synaptojanin-2-binding protein OS=Homo sapiens OX=9606 GN=SYNJ2BP PE=1 SV=2	0.001	2.703	7	1	1	1	1	145	15.9	6.3	37	1	0	40	156	3.9
Q96GC5	39S ribosomal protein L48, mitochondrial OS=Homo sapiens OX=9606 GN=MRPL48 PE=1 SV=2	0	9.804	8	2	3	2	1	212	23.9	8.98	83	2	0	358.9	1398.9	3.89774
Q8TDM6	Disks large homolog 5 OS=Homo sapiens OX=9606 GN=DLG5 PE=1 SV=4	0.031	1.03	0	1	1	1	1	1919	213.7	7.42	0	1	0	196.3	764.9	3.89659
Q9UDX5	Mitochondrial fission process protein 1 OS=Homo sapiens OX=9606 GN=MTFP1 PE=1 SV=1	0.013	1.422	4	1	1	1	1	166	18	9.31	26	1	0	333.9	1299	3.89039
P84103	Serine/arginine-rich splicing factor 3 OS=Homo sapiens OX=9606 GN=SRSF3 PE=1 SV=1	0.005	1.671	5	1	1	1	1	164	19.3	11.65	0	1	0	91.7	356.7	3.88986
Q08J23	tRNA (cytosine(34)-C(5))-methyltransferase OS=Homo sapiens OX=9606 GN=NSUN2 PE=1 SV=2	0.016	1.36	1	1	1	1	1	767	86.4	6.77	0	1	0	86.9	337.5	3.88377
Q8N1F7	Nuclear pore complex protein Nup93 OS=Homo sapiens OX=9606 GN=NUP93 PE=1 SV=2	0.017	1.276	1	1	1	1	1	819	93.4	5.72	30	1	0	163.1	632.6	3.8786
P56192	Methionine--tRNA ligase, cytoplasmic OS=Homo sapiens OX=9606 GN=MARS PE=1 SV=2	0	3.803	2	2	2	2	1	900	101.1	6.16	43	2	0	494.3	1915.4	3.87497
Q00839	Heterogeneous nuclear ribonucleoprotein U OS=Homo sapiens OX=9606 GN=HNRNPU PE=1 SV=6	0	15.097	7	6	8	6	1	825	90.5	6	109	6	0	1579.9	6115.3	3.87069
P06576	ATP synthase subunit beta, mitochondrial OS=Homo sapiens OX=9606 GN=ATP5F1B PE=1 SV=3	0	10.045	7	3	3	3	1	529	56.5	5.4	78	3	0	325.8	1260.1	3.86771
P62913	60S ribosomal protein L11 OS=Homo sapiens OX=9606 GN=RPL11 PE=1 SV=2	0	2.49	9	2	2	2	1	178	20.2	9.6	33	2	0	225.6	872.3	3.86658
Q00587	Cdc42 effector protein 1 OS=Homo sapiens OX=9606 GN=CDC42EP1 PE=1 SV=1	0.003	1.914	2	1	1	1	1	391	40.3	7.15	40	1	0	189.9	734.2	3.86625
P11021	Endoplasmic reticulum chaperone BiP OS=Homo sapiens OX=9606 GN=HSPA5 PE=1 SV=2	0	34.095	14	10	15	8	1	654	72.3	5.16	264	10	0	2408.3	9309.9	3.86576
Q04637-9	Isoform 9 of Eukaryotic translation initiation factor 4 gamma 1 OS=Homo sapiens OX=9606 GN=EIF4G1	0	8.968	2	4	4	4	1	1606	176.1	5.34	64	4	0	165.2	638.4	3.86441
Q02218	2-oxoglutarate dehydrogenase, mitochondrial OS=Homo sapiens OX=9606 GN=OGDH PE=1 SV=3	0.005	1.691	1	1	1	1	1	1023	115.9	6.86	28	1	0	40.3	155.7	3.86352
P24539	ATP synthase F(0) complex subunit B1, mitochondrial OS=Homo sapiens OX=9606 GN=ATP5F1 PE=1 SV=2	0	6.039	6	2	4	2	1	256	28.9	9.36	55	2	0	564.5	2179	3.86005
P60866-2	Isoform 2 of 40S ribosomal protein S20 OS=Homo sapiens OX=9606 GN=RPS20	0.031	0.996	6	1	1	1	1	142	16	9.32	19	1	0	86.3	333.1	3.85979
P06748	Nucleophosmin OS=Homo sapiens OX=9606 GN=NPM1 PE=1 SV=2	0	18.393	21	4	7	4	1	294	32.6	4.78	185	4	0	1048.8	4042.6	3.8545
P09543	2',3'-cyclic-nucleotide 3'-phosphodiesterase OS=Homo sapiens OX=9606 GN=CNP PE=1 SV=2	0	11.625	12	6	6	6	1	421	47.5	9.07	90	6	0	988.9	3798.1	3.84073
Q15293	Reticulocalbin-1 OS=Homo sapiens OX=9606 GN=RCN1 PE=1 SV=1	0	4.627	4	1	1	1	1	331	38.9	5	55	1	0	163	625.7	3.83865
Q9UBX3-2	Isoform 2 of Mitochondrial dicarboxylate carrier OS=Homo sapiens OX=9606 GN=SLC25A10	0	12.591	18	5	5	5	1	296	32.1	9.35	106	5	0	840.2	3223.6	3.83671
Q8WY22	BRI3-binding protein OS=Homo sapiens OX=9606 GN=BRI3BP PE=1 SV=1	0	3.801	7	1	1	1	1	251	27.8	9.44	40	1	0	171.2	656.8	3.83645
P49590	Probable histidine--tRNA ligase, mitochondrial OS=Homo sapiens OX=9606 GN=HARS2 PE=1 SV=1	0.001	2.065	2	1	1	1	1	506	56.9	8.24	38	1	0	124.9	478.7	3.83267
Q96MM7-4	Isoform 4 of Heparan-sulfate 6-O-sulfotransferase 2 OS=Homo sapiens OX=9606 GN=HS6ST2	0.005	1.58	1	1	1	1	1	645	73.3	9.88	28	1	0	91.2	349.4	3.83114
O15091	Mitochondrial ribonuclease P catalytic subunit OS=Homo sapiens OX=9606 GN=KIAA0391 PE=1 SV=2	0	2.503	2	2	2	2	1	583	67.3	8.78	27	2	0	143.2	548.6	3.83101
Q92665	28S ribosomal protein S31, mitochondrial OS=Homo sapiens OX=9606 GN=MRPS31 PE=1 SV=3	0	5.28	5	3	3	3	1	395	45.3	9.29	49	3	0	1043.3	3993	3.82728
Q53S58	Transmembrane protein 177 OS=Homo sapiens OX=9606 GN=TMEM177 PE=1 SV=1	0.015	1.339	2	1	1	1	1	311	33.7	9.61	32	1	0	197.5	755	3.82278
Q9H6R4	Nucleolar protein 6 OS=Homo sapiens OX=9606 GN=NOL6 PE=1 SV=2	0	5.061	2	2	2	2	1	1146	127.5	7.64	66	2	0	87.7	335	3.81984
Q9NZ01	Very-long-chain enoyl-CoA reductase OS=Homo sapiens OX=9606 GN=TECR PE=1 SV=1	0	4.145	7	3	4	3	1	308	36	9.45	40	3	0	1143.7	4368	3.81918
Q9NRX2	39S ribosomal protein L17, mitochondrial OS=Homo sapiens OX=9606 GN=MRPL17 PE=1 SV=1	0	5.161	13	3	3	3	1	175	20	10.11	53	3	0	518.9	1981.6	3.81885
Q15629	Translocating chain-associated membrane protein 1 OS=Homo sapiens OX=9606 GN=TRAM1 PE=1 SV=3	0	9.665	9	2	3	2	1	374	43	9.63	66	2	0	92.2	352	3.81779
P49792	E3 SUMO-protein ligase RanBP2 OS=Homo sapiens OX=9606 GN=RANBP2 PE=1 SV=2	0	3.55	0	1	1	1	1	3224	358	6.2	40	1	0	86.4	329.7	3.81597
P53985	Monocarboxylate transporter 1 OS=Homo sapiens OX=9606 GN=SLC16A1 PE=1 SV=3	0	8.522	6	3	3	3	1	500	53.9	8.66	87	3	0	388.2	1479.6	3.81144
O95347	Structural maintenance of chromosomes protein 2 OS=Homo sapiens OX=9606 GN=SMC2 PE=1 SV=2	0	2.912	1	2	2	2	1	1197	135.6	8.43	28	2	0	87.7	334	3.80844
Q92896-2	Isoform 2 of Golgi apparatus protein 1 OS=Homo sapiens OX=9606 GN=GLG1	0	20.487	4	6	6	6	1	1203	137.1	6.9	163	6	0	443.7	1689.7	3.8082
Q9NVA1	Ubiquinol-cytochrome-c reductase complex assembly factor 1 OS=Homo sapiens OX=9606 GN=UQCC1 PE=1 SV=3	0.001	2.723	3	1	1	1	1	299	34.6	8.91	30	1	0	149.5	568.4	3.80201
P55795	Heterogeneous nuclear ribonucleoprotein H2 OS=Homo sapiens OX=9606 GN=HNRNPH2 PE=1 SV=1	0	9.666	8	4	5	1	1	449	49.2	6.3	89	4	0	178.8	679.3	3.79922
P07814	Bifunctional glutamate/proline--tRNA ligase OS=Homo sapiens OX=9606 GN=EPRS PE=1 SV=5	0	40.513	8	11	11	11	1	1512	170.5	7.33	249	11	0	1051.7	3994.2	3.79785
Q96A65	Exocyst complex component 4 OS=Homo sapiens OX=9606 GN=EXOC4 PE=1 SV=1	0	5.578	3	3	3	3	1	974	110.4	6.49	49	3	0	133.8	507	3.78924
Q9NY93	Probable ATP-dependent RNA helicase DDX56 OS=Homo sapiens OX=9606 GN=DDX56 PE=1 SV=1	0.022	1.17	1	1	1	1	1	547	61.6	9.26	0	1	0	20.8	78.8	3.78846
P82932	28S ribosomal protein S6, mitochondrial OS=Homo sapiens OX=9606 GN=MRPS6 PE=1 SV=3	0.001	2.101	6	1	1	1	1	125	14.2	9.26	36	1	0	248.7	942.1	3.7881
P05023	Sodium/potassium-transporting ATPase subunit alpha-1 OS=Homo sapiens OX=9606 GN=ATP1A1 PE=1 SV=1	0	30.07	9	9	9	9	1	1023	112.8	5.49	211	9	0	1418.3	5362.5	3.78093
Q9NUQ2	1-acyl-sn-glycerol-3-phosphate acyltransferase epsilon OS=Homo sapiens OX=9606 GN=AGPAT5 PE=1 SV=3	0	4.105	8	3	3	3	1	364	42	9.1	51	3	0	283.8	1073	3.78083
P53999	Activated RNA polymerase II transcriptional coactivator p15 OS=Homo sapiens OX=9606 GN=SUB1 PE=1 SV=3	0.014	1.391	14	1	1	1	1	127	14.4	9.6	21	1	0	20.8	78.6	3.77885
Q9NZ45	CDGSH iron-sulfur domain-containing protein 1 OS=Homo sapiens OX=9606 GN=CISD1 PE=1 SV=1	0.045	0.916	10	1	1	1	1	108	12.2	9.09	23	1	0	63	237.8	3.7746
P42766	60S ribosomal protein L35 OS=Homo sapiens OX=9606 GN=RPL35 PE=1 SV=2	0.001	2.737	13	2	2	2	1	123	14.5	11.05	44	2	0	501.8	1892.8	3.77202
P36873-2	Isoform Gamma-2 of Serine/threonine-protein phosphatase PP1-gamma catalytic subunit OS=Homo sapiens OX=9606 GN=PPP1CC	0	2.959	3	1	1	1	1	337	38.5	6.13	34	1	0	91.1	343.5	3.77058
Q14789-2	Isoform 2 of Golgin subfamily B member 1 OS=Homo sapiens OX=9606 GN=GOLGB1	0	2.373	0	1	1	1	1	3269	376.9	5	19	1	0	86.4	325.6	3.76852
Q9BT22	Chitobiosyldiphosphodolichol beta-mannosyltransferase OS=Homo sapiens OX=9606 GN=ALG1 PE=1 SV=2	0	3.368	2	1	1	1	1	464	52.5	7.23	50	1	0	84.2	317	3.76485
Q9BU76	Multiple myeloma tumor-associated protein 2 OS=Homo sapiens OX=9606 GN=MMTAG2 PE=1 SV=1	0	7.731	5	1	1	1	1	263	29.4	10.02	80	1	0	97.2	365.7	3.76235
Q9NUD5	Zinc finger CCHC domain-containing protein 3 OS=Homo sapiens OX=9606 GN=ZCCHC3 PE=1 SV=1	0	3.671	2	1	1	1	1	404	43.6	8.53	46	1	0	76.9	288.8	3.75553
Q9NVP1	ATP-dependent RNA helicase DDX18 OS=Homo sapiens OX=9606 GN=DDX18 PE=1 SV=2	0.002	1.97	3	2	2	2	1	670	75.4	9.5	19	2	0	111.5	418.6	3.75426
Q9BZE1	39S ribosomal protein L37, mitochondrial OS=Homo sapiens OX=9606 GN=MRPL37 PE=1 SV=2	0.012	1.479	4	2	2	2	1	423	48.1	8.59	21	2	0	269.5	1011.2	3.75213
P62266	40S ribosomal protein S23 OS=Homo sapiens OX=9606 GN=RPS23 PE=1 SV=3	0	6.673	15	2	2	2	1	143	15.8	10.49	50	2	0	268.3	1005.1	3.74618
P11940	Polyadenylate-binding protein 1 OS=Homo sapiens OX=9606 GN=PABPC1 PE=1 SV=2	0	29.369	17	11	13	9	1	636	70.6	9.5	240	11	2	2683.2	10050.4	3.74568
Q9Y676	28S ribosomal protein S18b, mitochondrial OS=Homo sapiens OX=9606 GN=MRPS18B PE=1 SV=1	0	13.796	17	4	5	4	1	258	29.4	9.38	147	4	0	489.7	1834.1	3.74535
Q8NC51-3	Isoform 3 of Plasminogen activator inhibitor 1 RNA-binding protein OS=Homo sapiens OX=9606 GN=SERBP1	0	19.547	16	4	4	4	1	393	43.1	8.44	144	4	0	985.5	3685.8	3.74003
Q9BZF1	Oxysterol-binding protein-related protein 8 OS=Homo sapiens OX=9606 GN=OSBPL8 PE=1 SV=3	0	5.318	3	3	3	3	1	889	101.1	6.96	45	3	0	149.9	559.9	3.73516
Q9NW81-4	Isoform 4 of Distal membrane-arm assembly complex protein 2 OS=Homo sapiens OX=9606 GN=DMAC2	0	5.945	11	3	3	3	1	263	30.2	6.24	64	3	0	129.1	482.1	3.73431
Q14694-2	Isoform 2 of Ubiquitin carboxyl-terminal hydrolase 10 OS=Homo sapiens OX=9606 GN=USP10	0.001	2.591	2	1	1	1	1	846	92.5	5.69	31	1	0	33.1	123.3	3.72508
Q15046	Lysine--tRNA ligase OS=Homo sapiens OX=9606 GN=KARS PE=1 SV=3	0	7.767	7	5	5	5	1	597	68	6.35	54	5	0	361.3	1345.3	3.7235
P52272	Heterogeneous nuclear ribonucleoprotein M OS=Homo sapiens OX=9606 GN=HNRNPM PE=1 SV=3	0	83.488	37	27	39	27	1	730	77.5	8.7	630	27	0	9093.1	33820.8	3.71939
Q8N983-4	Isoform 4 of 39S ribosomal protein L43, mitochondrial OS=Homo sapiens OX=9606 GN=MRPL43	0	6.914	13	2	2	2	1	159	17.8	9.88	79	2	0	62.7	233	3.71611
P55265-4	Isoform 4 of Double-stranded RNA-specific adenosine deaminase OS=Homo sapiens OX=9606 GN=ADAR	0	5.103	2	3	3	3	1	1269	140.7	8.56	48	3	0	148.7	552.4	3.71486
P50914	60S ribosomal protein L14 OS=Homo sapiens OX=9606 GN=RPL14 PE=1 SV=4	0	7.413	11	2	2	2	1	215	23.4	10.93	60	2	0	348.1	1293	3.71445
Q5T749	Keratinocyte proline-rich protein OS=Homo sapiens OX=9606 GN=KPRP PE=1 SV=1	0	5.202	3	2	2	2	1	579	64.1	8.27	51	2	0	101.8	377.9	3.71218
Q13555-6	Isoform 6 of Calcium/calmodulin-dependent protein kinase type II subunit gamma OS=Homo sapiens OX=9606 GN=CAMK2G	0	3.297	2	1	1	1	1	588	65.2	7.94	39	1	0	70.4	261.1	3.70881
P20339	Ras-related protein Rab-5A OS=Homo sapiens OX=9606 GN=RAB5A PE=1 SV=2	0	11.674	16	3	5	2	1	215	23.6	8.15	112	3	1	382	1415.4	3.70524
P24468	COUP transcription factor 2 OS=Homo sapiens OX=9606 GN=NR2F2 PE=1 SV=1	0.014	1.384	4	2	2	2	1	414	45.5	8.28	17	2	0	43.9	162.6	3.70387
P17844	Probable ATP-dependent RNA helicase DDX5 OS=Homo sapiens OX=9606 GN=DDX5 PE=1 SV=1	0	20.629	9	7	7	5	1	614	69.1	8.92	97	7	2	1776.6	6578.8	3.70303
O60762	Dolichol-phosphate mannosyltransferase subunit 1 OS=Homo sapiens OX=9606 GN=DPM1 PE=1 SV=1	0	4.472	4	1	2	1	1	260	29.6	9.57	55	1	0	125.1	462.5	3.69704
Q14498	RNA-binding protein 39 OS=Homo sapiens OX=9606 GN=RBM39 PE=1 SV=2	0.001	2.567	2	1	1	1	1	530	59.3	10.1	29	1	0	103	380.5	3.69417
O14654	Insulin receptor substrate 4 OS=Homo sapiens OX=9606 GN=IRS4 PE=1 SV=1	0	50.184	13	14	22	14	1	1257	133.7	8.44	317	14	0	1985.7	7323.1	3.68792
O75306	NADH dehydrogenase [ubiquinone] iron-sulfur protein 2, mitochondrial OS=Homo sapiens OX=9606 GN=NDUFS2 PE=1 SV=2	0	5.839	10	3	3	3	1	463	52.5	7.55	45	3	0	264.2	973.2	3.68357
Q9Y6N1	Cytochrome c oxidase assembly protein COX11, mitochondrial OS=Homo sapiens OX=9606 GN=COX11 PE=1 SV=3	0.024	1.139	3	1	1	1	1	276	31.4	9.06	31	1	0	361.7	1332.1	3.68289
Q96QK1	Vacuolar protein sorting-associated protein 35 OS=Homo sapiens OX=9606 GN=VPS35 PE=1 SV=2	0	2.451	1	1	1	1	1	796	91.6	5.49	32	1	0	114.6	421.1	3.67452
P05141	ADP/ATP translocase 2 OS=Homo sapiens OX=9606 GN=SLC25A5 PE=1 SV=7	0	29	32	13	16	4	1	298	32.8	9.69	305	13	8	5526.5	20304.8	3.67408
O75390	Citrate synthase, mitochondrial OS=Homo sapiens OX=9606 GN=CS PE=1 SV=2	0	3.588	3	2	2	2	1	466	51.7	8.32	41	2	0	310.8	1141.6	3.6731
Q8N9Q2	Protein SREK1IP1 OS=Homo sapiens OX=9606 GN=SREK1IP1 PE=1 SV=1	0.013	1.433	5	1	1	1	1	155	18.2	9.85	22	1	0	138.2	506.8	3.66715
O60783	28S ribosomal protein S14, mitochondrial OS=Homo sapiens OX=9606 GN=MRPS14 PE=1 SV=1	0.005	1.744	7	1	1	1	1	128	15.1	11.41	35	1	0	82.1	300.5	3.66017
Q9NY12	H/ACA ribonucleoprotein complex subunit 1 OS=Homo sapiens OX=9606 GN=GAR1 PE=1 SV=1	0.001	2.562	8	2	2	1	1	217	22.3	10.92	55	2	0	40	146.2	3.655
Q9Y4F1-2	Isoform 2 of FERM, ARHGEF and pleckstrin domain-containing protein 1 OS=Homo sapiens OX=9606 GN=FARP1	0	2.453	2	2	2	2	1	1076	122	8.48	41	2	0	45.3	165.5	3.65342
P55072	Transitional endoplasmic reticulum ATPase OS=Homo sapiens OX=9606 GN=VCP PE=1 SV=4	0	3.75	3	2	2	2	1	806	89.3	5.26	60	2	0	34.8	127.1	3.6523
Q9UM54	Unconventional myosin-VI OS=Homo sapiens OX=9606 GN=MYO6 PE=1 SV=4	0	7.655	3	4	5	4	1	1294	149.6	8.53	55	4	0	243.7	888.3	3.64506
P52815	39S ribosomal protein L12, mitochondrial OS=Homo sapiens OX=9606 GN=MRPL12 PE=1 SV=2	0	9.411	12	1	1	1	1	198	21.3	8.87	68	1	0	34.6	126.1	3.64451
O75175	CCR4-NOT transcription complex subunit 3 OS=Homo sapiens OX=9606 GN=CNOT3 PE=1 SV=1	0.001	2.666	1	1	1	1	1	753	81.8	6.2	34	1	0	74	269.5	3.64189
O95363	Phenylalanine--tRNA ligase, mitochondrial OS=Homo sapiens OX=9606 GN=FARS2 PE=1 SV=1	0	2.199	3	1	1	1	1	451	52.3	7.46	30	1	0	39.6	144.2	3.64141
P55084	Trifunctional enzyme subunit beta, mitochondrial OS=Homo sapiens OX=9606 GN=HADHB PE=1 SV=3	0	19.507	14	8	10	8	1	474	51.3	9.41	180	8	0	1829.3	6657.7	3.63948
Q00577	Transcriptional activator protein Pur-alpha OS=Homo sapiens OX=9606 GN=PURA PE=1 SV=2	0.017	1.276	2	1	1	1	1	322	34.9	6.44	0	1	0	62.1	226	3.63929
O75880	Protein SCO1 homolog, mitochondrial OS=Homo sapiens OX=9606 GN=SCO1 PE=1 SV=1	0	2.478	5	2	2	2	1	301	33.8	8.88	46	2	0	553.4	2009.5	3.63119
Q8TED1	Probable glutathione peroxidase 8 OS=Homo sapiens OX=9606 GN=GPX8 PE=1 SV=2	0.004	1.826	3	1	1	1	1	209	23.9	9.35	24	1	0	212.2	770.5	3.63101
Q9NQ50	39S ribosomal protein L40, mitochondrial OS=Homo sapiens OX=9606 GN=MRPL40 PE=1 SV=1	0.005	1.637	3	1	1	1	1	206	24.5	9.63	33	1	0	752.1	2720.8	3.6176
Q15286	Ras-related protein Rab-35 OS=Homo sapiens OX=9606 GN=RAB35 PE=1 SV=1	0	4.389	5	1	1	1	1	201	23	8.29	51	1	0	47.9	173	3.61169
P14209	CD99 antigen OS=Homo sapiens OX=9606 GN=CD99 PE=1 SV=1	0.005	1.686	5	1	1	1	1	185	18.8	4.75	31	1	0	18	65	3.61111
Q9P258	Protein RCC2 OS=Homo sapiens OX=9606 GN=RCC2 PE=1 SV=2	0	3.238	2	1	1	1	1	522	56	8.78	24	1	0	42.4	153	3.60849
Q9Y5Q9	General transcription factor 3C polypeptide 3 OS=Homo sapiens OX=9606 GN=GTF3C3 PE=1 SV=1	0	6.682	1	1	1	1	1	886	101.2	5.07	76	1	0	63.8	230.2	3.60815
Q02410	Amyloid-beta A4 precursor protein-binding family A member 1 OS=Homo sapiens OX=9606 GN=APBA1 PE=1 SV=3	0.043	0.94	1	1	1	1	1	837	92.8	4.93	0	1	0	92.6	334.1	3.60799
P56589	Peroxisomal biogenesis factor 3 OS=Homo sapiens OX=9606 GN=PEX3 PE=1 SV=1	0.001	2.101	2	1	1	1	1	373	42.1	8.15	34	1	0	71.4	257.5	3.60644
Q6P158	Putative ATP-dependent RNA helicase DHX57 OS=Homo sapiens OX=9606 GN=DHX57 PE=1 SV=2	0.02	1.24	1	1	1	1	1	1386	155.5	7.71	26	1	0	57.3	206.4	3.60209
O94887	FERM, ARHGEF and pleckstrin domain-containing protein 2 OS=Homo sapiens OX=9606 GN=FARP2 PE=1 SV=3	0.002	1.957	1	1	1	1	1	1054	119.8	8.79	0	1	0	52.6	189	3.59316
O43175	D-3-phosphoglycerate dehydrogenase OS=Homo sapiens OX=9606 GN=PHGDH PE=1 SV=4	0	5.13	4	2	2	2	1	533	56.6	6.71	40	2	0	101.5	364.7	3.5931
P15927-3	Isoform 3 of Replication protein A 32 kDa subunit OS=Homo sapiens OX=9606 GN=RPA2	0.012	1.531	3	1	1	1	1	358	38.8	8.94	30	1	0	63.2	227	3.59177
P11387	DNA topoisomerase 1 OS=Homo sapiens OX=9606 GN=TOP1 PE=1 SV=2	0	9.355	4	3	3	3	1	765	90.7	9.31	77	3	0	328.2	1177.9	3.58897
O94986	Centrosomal protein of 152 kDa OS=Homo sapiens OX=9606 GN=CEP152 PE=1 SV=4	0	3.839	1	2	2	2	1	1710	195.5	5.6	45	2	0	139	498	3.58273
O14681	Etoposide-induced protein 2.4 homolog OS=Homo sapiens OX=9606 GN=EI24 PE=1 SV=4	0.001	2.6	2	1	1	1	1	340	38.9	9.72	40	1	0	253.2	906.9	3.58175
Q9BVI4	Nucleolar complex protein 4 homolog OS=Homo sapiens OX=9606 GN=NOC4L PE=1 SV=1	0.005	1.745	2	1	1	1	1	516	58.4	7.49	33	1	0	50.6	181.1	3.57905
P13746-2	Isoform 2 of HLA class I histocompatibility antigen, A-11 alpha chain OS=Homo sapiens OX=9606 GN=HLA-A	0	3.307	2	1	1	1	1	371	41.4	6.15	37	1	0	138.1	494.1	3.57784
Q9Y5A9	YTH domain-containing family protein 2 OS=Homo sapiens OX=9606 GN=YTHDF2 PE=1 SV=2	0	8.492	3	2	2	2	1	579	62.3	8.79	59	2	0	210.5	753	3.5772
P31943	Heterogeneous nuclear ribonucleoprotein H OS=Homo sapiens OX=9606 GN=HNRNPH1 PE=1 SV=4	0	15.628	17	6	6	3	1	449	49.2	6.3	116	6	3	2433.7	8697	3.57357
P52434-4	Isoform 4 of DNA-directed RNA polymerases I, II, and III subunit RPABC3 OS=Homo sapiens OX=9606 GN=POLR2H	0	3.766	7	1	1	1	1	175	19.8	4.67	53	1	0	49.5	176.8	3.57172
Q96HJ9-2	Isoform 2 of Protein FMC1 homolog OS=Homo sapiens OX=9606 GN=FMC1	0	2.158	2	1	1	1	1	458	54.2	10.13	28	1	0	144.6	516.2	3.56985
P51148-2	Isoform 2 of Ras-related protein Rab-5C OS=Homo sapiens OX=9606 GN=RAB5C	0	5.99	9	2	4	1	1	249	27	8.66	87	2	0	31.1	111	3.56913
P0C7P0	CDGSH iron-sulfur domain-containing protein 3, mitochondrial OS=Homo sapiens OX=9606 GN=CISD3 PE=1 SV=1	0	8.814	22	3	3	3	1	127	14.2	10.55	50	3	0	302.2	1078.3	3.56817
Q14690	Protein RRP5 homolog OS=Homo sapiens OX=9606 GN=PDCD11 PE=1 SV=3	0.031	1.017	1	1	1	1	1	1871	208.6	8.87	21	1	0	46.3	165.2	3.56803
Q6ZN17	Protein lin-28 homolog B OS=Homo sapiens OX=9606 GN=LIN28B PE=1 SV=1	0.001	1.993	9	2	2	2	1	250	27.1	8.91	22	2	0	52.2	186.1	3.56513
Q15758	Neutral amino acid transporter B(0) OS=Homo sapiens OX=9606 GN=SLC1A5 PE=1 SV=2	0	9.631	4	2	2	2	1	541	56.6	5.48	77	2	0	457.2	1628.7	3.56234
P82912	28S ribosomal protein S11, mitochondrial OS=Homo sapiens OX=9606 GN=MRPS11 PE=1 SV=2	0	11.012	14	2	2	2	1	194	20.6	10.81	89	2	0	118.2	420.6	3.55838
Q8N8A6	ATP-dependent RNA helicase DDX51 OS=Homo sapiens OX=9606 GN=DDX51 PE=1 SV=3	0.013	1.439	1	1	1	1	1	666	72.4	8.16	29	1	0	52.9	188.2	3.55766
O43933	Peroxisome biogenesis factor 1 OS=Homo sapiens OX=9606 GN=PEX1 PE=1 SV=1	0.021	1.191	1	1	1	1	1	1283	142.8	6.33	0	1	0	39.9	141.9	3.55639
O43633	Charged multivesicular body protein 2a OS=Homo sapiens OX=9606 GN=CHMP2A PE=1 SV=1	0.032	0.994	4	1	1	1	1	222	25.1	5.97	24	1	0	44.5	158	3.55056
Q9Y2S7	Polymerase delta-interacting protein 2 OS=Homo sapiens OX=9606 GN=POLDIP2 PE=1 SV=1	0	3.121	5	2	2	2	1	368	42	8.63	38	2	0	161.9	574.5	3.54849
Q9BQG0-2	Isoform 2 of Myb-binding protein 1A OS=Homo sapiens OX=9606 GN=MYBBP1A	0.005	1.747	1	2	2	2	1	1332	149.3	9.28	26	2	0	55.2	195.8	3.5471
O95573	Long-chain-fatty-acid--CoA ligase 3 OS=Homo sapiens OX=9606 GN=ACSL3 PE=1 SV=3	0	9.542	3	2	3	2	1	720	80.4	8.38	54	2	0	113.9	404	3.54697
Q9H0P0	Cytosolic 5'-nucleotidase 3A OS=Homo sapiens OX=9606 GN=NT5C3A PE=1 SV=3	0	3.502	4	1	1	1	1	336	37.9	7.12	23	1	0	97.4	345.3	3.54517
O95819-3	Isoform 3 of Mitogen-activated protein kinase kinase kinase kinase 4 OS=Homo sapiens OX=9606 GN=MAP4K4	0	7.981	2	3	3	3	1	1320	150.9	7.42	76	3	0	165	584.4	3.54182
Q9BYD1	39S ribosomal protein L13, mitochondrial OS=Homo sapiens OX=9606 GN=MRPL13 PE=1 SV=1	0.003	1.926	6	1	1	1	1	178	20.7	9.16	18	1	0	200.6	710.2	3.54038
Q9UJZ1	Stomatin-like protein 2, mitochondrial OS=Homo sapiens OX=9606 GN=STOML2 PE=1 SV=1	0	7.535	8	2	4	2	1	356	38.5	7.39	83	2	0	212	750.5	3.54009
P78527	DNA-dependent protein kinase catalytic subunit OS=Homo sapiens OX=9606 GN=PRKDC PE=1 SV=3	0	24.583	3	14	14	14	1	4128	468.8	7.12	156	14	0	1046.1	3699.6	3.53656
Q13084	39S ribosomal protein L28, mitochondrial OS=Homo sapiens OX=9606 GN=MRPL28 PE=1 SV=4	0.003	1.902	9	2	2	2	1	256	30.1	8.29	0	2	0	347.6	1229.2	3.53625
Q96RW7	Hemicentin-1 OS=Homo sapiens OX=9606 GN=HMCN1 PE=1 SV=2	0.028	1.099	0	1	2	1	1	5635	613	6.49	0	1	0	365.8	1293	3.53472
O75531	Barrier-to-autointegration factor OS=Homo sapiens OX=9606 GN=BANF1 PE=1 SV=1	0.021	1.233	8	1	1	1	1	89	10.1	6.09	19	1	0	102.2	361.1	3.53327
Q8IXM3	39S ribosomal protein L41, mitochondrial OS=Homo sapiens OX=9606 GN=MRPL41 PE=1 SV=1	0.025	1.13	7	1	1	1	1	137	15.4	9.57	20	1	0	59.3	209.3	3.52951
Q02878	60S ribosomal protein L6 OS=Homo sapiens OX=9606 GN=RPL6 PE=1 SV=3	0	5.075	8	3	3	3	1	288	32.7	10.58	47	3	0	1136.5	4009.6	3.52802
Q6UW78	Ubiquinol-cytochrome-c reductase complex assembly factor 3 OS=Homo sapiens OX=9606 GN=UQCC3 PE=1 SV=2	0.003	1.892	9	1	1	1	1	93	10.1	9.41	32	1	0	153.1	540	3.52711
P41091	Eukaryotic translation initiation factor 2 subunit 3 OS=Homo sapiens OX=9606 GN=EIF2S3 PE=1 SV=3	0.028	1.064	1	1	1	1	1	472	51.1	8.4	32	1	0	188	660.9	3.51543
Q92667	A-kinase anchor protein 1, mitochondrial OS=Homo sapiens OX=9606 GN=AKAP1 PE=1 SV=1	0	6.256	3	3	3	3	1	903	97.3	4.94	62	3	0	216.9	762.3	3.51452
P30419	Glycylpeptide N-tetradecanoyltransferase 1 OS=Homo sapiens OX=9606 GN=NMT1 PE=1 SV=2	0.031	0.995	3	1	1	1	1	496	56.8	7.8	33	1	0	21.2	74.4	3.50943
O14733-2	Isoform 2 of Dual specificity mitogen-activated protein kinase kinase 7 OS=Homo sapiens OX=9606 GN=MAP2K7	0.004	1.833	2	1	1	1	1	462	51.8	9.22	30	1	0	166.9	585.5	3.50809
P22830-2	Isoform 2 of Ferrochelatase, mitochondrial OS=Homo sapiens OX=9606 GN=FECH	0	2.28	2	1	1	1	1	429	48.6	8.72	37	1	0	68.2	239.1	3.50587
Q9H4G0	Band 4.1-like protein 1 OS=Homo sapiens OX=9606 GN=EPB41L1 PE=1 SV=2	0	4.83	2	2	2	1	1	881	98.4	5.62	47	2	0	189.2	662.8	3.50317
P50402	Emerin OS=Homo sapiens OX=9606 GN=EMD PE=1 SV=1	0	9.348	18	4	4	4	1	254	29	5.5	89	4	0	952.9	3338	3.50299
Q9ULX6	A-kinase anchor protein 8-like OS=Homo sapiens OX=9606 GN=AKAP8L PE=1 SV=3	0.025	1.116	2	1	1	1	1	646	71.6	5.07	35	1	0	28.3	98.9	3.4947
Q96CW1	AP-2 complex subunit mu OS=Homo sapiens OX=9606 GN=AP2M1 PE=1 SV=2	0	5.028	2	1	1	1	1	435	49.6	9.54	56	1	0	202.8	708.1	3.49162
Q7LGA3	Heparan sulfate 2-O-sulfotransferase 1 OS=Homo sapiens OX=9606 GN=HS2ST1 PE=1 SV=1	0	5.937	5	1	1	1	1	356	41.9	8.69	57	1	0	64.3	224.2	3.48678
Q9H6S0	Probable ATP-dependent RNA helicase YTHDC2 OS=Homo sapiens OX=9606 GN=YTHDC2 PE=1 SV=2	0.005	1.599	0	1	1	1	1	1430	160.1	8.4	21	1	0	91.7	319.7	3.48637
P61803	Dolichyl-diphosphooligosaccharide--protein glycosyltransferase subunit DAD1 OS=Homo sapiens OX=9606 GN=DAD1 PE=1 SV=3	0	3.25	16	2	2	2	1	113	12.5	7.08	41	2	0	194.6	677.2	3.47996
P68371	Tubulin beta-4B chain OS=Homo sapiens OX=9606 GN=TUBB4B PE=1 SV=1	0	29.977	16	7	20	7	1	445	49.8	4.89	293	7	0	1453.1	5051.4	3.47629
Q86UE4	Protein LYRIC OS=Homo sapiens OX=9606 GN=MTDH PE=1 SV=2	0	19.431	16	9	9	9	1	582	63.8	9.32	155	9	0	475.1	1648.7	3.47022
Q8N5N7	39S ribosomal protein L50, mitochondrial OS=Homo sapiens OX=9606 GN=MRPL50 PE=1 SV=2	0.005	1.634	7	1	1	1	1	158	18.3	7.88	27	1	0	93.5	324.3	3.46845
Q14683	Structural maintenance of chromosomes protein 1A OS=Homo sapiens OX=9606 GN=SMC1A PE=1 SV=2	0	6.974	4	4	4	4	1	1233	143.1	7.64	44	4	0	137.7	477.6	3.46841
Q96C36	Pyrroline-5-carboxylate reductase 2 OS=Homo sapiens OX=9606 GN=PYCR2 PE=1 SV=1	0.001	2.69	5	2	2	2	1	320	33.6	7.77	33	2	0	342.3	1182.8	3.45545
Q9HB90	Ras-related GTP-binding protein C OS=Homo sapiens OX=9606 GN=RRAGC PE=1 SV=1	0	5.246	3	1	1	1	1	399	44.2	5.1	50	1	0	81.4	281.2	3.45455
P31689	DnaJ homolog subfamily A member 1 OS=Homo sapiens OX=9606 GN=DNAJA1 PE=1 SV=2	0	15.812	13	5	6	5	1	397	44.8	7.08	100	5	0	680.6	2350	3.45284
Q6PI48	Aspartate--tRNA ligase, mitochondrial OS=Homo sapiens OX=9606 GN=DARS2 PE=1 SV=1	0.001	2.554	1	1	1	1	1	645	73.5	8.02	39	1	0	91.3	315.1	3.45126
Q04837	Single-stranded DNA-binding protein, mitochondrial OS=Homo sapiens OX=9606 GN=SSBP1 PE=1 SV=1	0	6.877	17	3	4	3	1	148	17.2	9.6	69	3	0	1536.4	5284	3.43921
Q8TAE8	Growth arrest and DNA damage-inducible proteins-interacting protein 1 OS=Homo sapiens OX=9606 GN=GADD45GIP1 PE=1 SV=1	0	5.329	11	3	3	3	1	222	25.4	10.02	41	3	0	310.1	1066.4	3.43889
Q7Z2W4	Zinc finger CCCH-type antiviral protein 1 OS=Homo sapiens OX=9606 GN=ZC3HAV1 PE=1 SV=3	0	11.115	6	5	5	5	1	902	101.4	8.4	107	5	0	371.2	1276	3.4375
P13010	X-ray repair cross-complementing protein 5 OS=Homo sapiens OX=9606 GN=XRCC5 PE=1 SV=3	0	22.085	10	6	6	6	1	732	82.7	5.81	125	6	0	636	2183.4	3.43302
P62829	60S ribosomal protein L23 OS=Homo sapiens OX=9606 GN=RPL23 PE=1 SV=1	0	14.695	25	4	7	4	1	140	14.9	10.51	162	4	0	1530.4	5227.8	3.41597
O60645	Exocyst complex component 3 OS=Homo sapiens OX=9606 GN=EXOC3 PE=1 SV=2	0	3.003	1	1	1	1	1	756	86.8	6.11	43	1	0	66.7	227.6	3.41229
O95470	Sphingosine-1-phosphate lyase 1 OS=Homo sapiens OX=9606 GN=SGPL1 PE=1 SV=3	0	10.397	6	4	5	4	1	568	63.5	9.16	110	4	0	517.7	1765.8	3.41086
O15269	Serine palmitoyltransferase 1 OS=Homo sapiens OX=9606 GN=SPTLC1 PE=1 SV=1	0	11.116	7	4	4	4	1	473	52.7	6.01	73	4	0	575.8	1962.1	3.40761
Q86TV6-2	Isoform 2 of Tetratricopeptide repeat protein 7B OS=Homo sapiens OX=9606 GN=TTC7B	0.005	1.615	1	1	1	1	1	860	96	6.83	26	1	0	55.2	188	3.4058
Q9Y6C9	Mitochondrial carrier homolog 2 OS=Homo sapiens OX=9606 GN=MTCH2 PE=1 SV=1	0	5.79	9	3	3	3	1	303	33.3	7.97	38	3	0	200.6	683.2	3.40578
P16615	Sarcoplasmic/endoplasmic reticulum calcium ATPase 2 OS=Homo sapiens OX=9606 GN=ATP2A2 PE=1 SV=1	0	19.965	8	10	10	10	1	1042	114.7	5.34	130	10	0	1297.2	4417.3	3.40526
P11142	Heat shock cognate 71 kDa protein OS=Homo sapiens OX=9606 GN=HSPA8 PE=1 SV=1	0	36.241	16	12	20	7	1	646	70.9	5.52	256	12	7	4892.9	16657.5	3.40442
Q8TBR7	Protein FAM57A OS=Homo sapiens OX=9606 GN=FAM57A PE=1 SV=2	0	3.16	4	1	1	1	1	257	29.4	9.41	44	1	0	97.6	331.5	3.39652
P68363	Tubulin alpha-1B chain OS=Homo sapiens OX=9606 GN=TUBA1B PE=1 SV=1	0	8.117	4	2	7	2	1	451	50.1	5.06	113	2	0	1128.1	3825.6	3.39119
Q9UPY5	Cystine/glutamate transporter OS=Homo sapiens OX=9606 GN=SLC7A11 PE=1 SV=1	0.003	1.876	2	1	1	1	1	501	55.4	9.19	29	1	0	33	111.9	3.39091
Q9Y224	RNA transcription, translation and transport factor protein OS=Homo sapiens OX=9606 GN=RTRAF PE=1 SV=1	0	2.265	4	1	1	1	1	244	28.1	6.65	0	1	0	190.3	644.5	3.38676
Q06787-7	Isoform 7 of Synaptic functional regulator FMR1 OS=Homo sapiens OX=9606 GN=FMR1	0	4.39	2	1	1	1	1	615	69.1	7.23	67	1	0	34	114.8	3.37647
O60716	Catenin delta-1 OS=Homo sapiens OX=9606 GN=CTNND1 PE=1 SV=1	0	10.16	6	6	6	6	1	968	108.1	6.23	75	6	0	644.1	2170.6	3.36997
Q96NB2	Sideroflexin-2 OS=Homo sapiens OX=9606 GN=SFXN2 PE=1 SV=2	0	7.262	9	3	3	3	1	322	36.2	9.41	55	3	0	80.6	271.5	3.36849
P60953	Cell division control protein 42 homolog OS=Homo sapiens OX=9606 GN=CDC42 PE=1 SV=2	0	3.114	4	1	1	1	1	191	21.2	6.55	34	1	0	340.7	1146.4	3.36484
P56134-2	Isoform 2 of ATP synthase subunit f, mitochondrial OS=Homo sapiens OX=9606 GN=ATP5J2	0	4.299	23	2	2	1	1	88	10.4	9.86	54	2	1	702.5	2360.8	3.36057
P26232	Catenin alpha-2 OS=Homo sapiens OX=9606 GN=CTNNA2 PE=1 SV=5	0	3.935	3	2	2	2	1	953	105.2	5.71	45	2	0	155.9	523.6	3.35856
Q92922	SWI/SNF complex subunit SMARCC1 OS=Homo sapiens OX=9606 GN=SMARCC1 PE=1 SV=3	0	6.627	2	2	2	2	1	1105	122.8	5.76	83	2	0	82.4	276.7	3.35801
Q9P2K5	Myelin expression factor 2 OS=Homo sapiens OX=9606 GN=MYEF2 PE=1 SV=3	0	4.634	3	2	2	2	1	600	64.1	8.75	38	2	0	35.8	120.2	3.35754
Q8N960	Centrosomal protein of 120 kDa OS=Homo sapiens OX=9606 GN=CEP120 PE=1 SV=2	0.001	2.528	1	1	1	1	1	986	112.6	6.25	25	1	0	101.1	339.1	3.3541
P19447	General transcription and DNA repair factor IIH helicase subunit XPB OS=Homo sapiens OX=9606 GN=ERCC3 PE=1 SV=1	0.017	1.275	1	1	1	1	1	782	89.2	7.23	21	1	0	65.3	218.8	3.35069
Q9H9J2	39S ribosomal protein L44, mitochondrial OS=Homo sapiens OX=9606 GN=MRPL44 PE=1 SV=1	0	3.494	3	1	1	1	1	332	37.5	8.4	49	1	0	40.5	135.6	3.34815
P14618	Pyruvate kinase PKM OS=Homo sapiens OX=9606 GN=PKM PE=1 SV=4	0.022	1.166	2	1	1	1	1	531	57.9	7.84	23	1	0	59.8	200.2	3.34783
O14949	Cytochrome b-c1 complex subunit 8 OS=Homo sapiens OX=9606 GN=UQCRQ PE=1 SV=4	0	10.398	29	3	5	3	1	82	9.9	10.08	86	3	0	1228.7	4099.1	3.33613
Q9NTJ5	Phosphatidylinositide phosphatase SAC1 OS=Homo sapiens OX=9606 GN=SACM1L PE=1 SV=2	0	5.702	5	3	3	3	1	587	66.9	7.12	27	3	0	250	833.9	3.3356
P18887	DNA repair protein XRCC1 OS=Homo sapiens OX=9606 GN=XRCC1 PE=1 SV=2	0.004	1.791	4	2	2	2	1	633	69.4	6.39	32	2	0	162.5	541.3	3.33108
P0DMV8	Heat shock 70 kDa protein 1A OS=Homo sapiens OX=9606 GN=HSPA1A PE=1 SV=1	0	40.479	14	10	19	6	1	641	70	5.66	294	10	0	1400.5	4661.6	3.32853
O15027-5	Isoform 5 of Protein transport protein Sec16A OS=Homo sapiens OX=9606 GN=SEC16A	0.003	1.936	1	2	2	2	1	2201	235.6	5.67	28	2	0	210.7	700.7	3.32558
Q9Y5M8	Signal recognition particle receptor subunit beta OS=Homo sapiens OX=9606 GN=SRPRB PE=1 SV=3	0	9.235	10	2	3	2	1	271	29.7	9.04	100	2	0	54.6	181.5	3.32418
Q9Y6D0	Selenoprotein K OS=Homo sapiens OX=9606 GN=SELENOK PE=1 SV=3	0	5.686	23	2	3	2	1	94	10.6	10.86	46	2	0	199.9	664.2	3.32266
Q9HD42	Charged multivesicular body protein 1a OS=Homo sapiens OX=9606 GN=CHMP1A PE=1 SV=1	0.002	1.959	4	1	1	1	1	196	21.7	8.06	31	1	0	85.9	285.3	3.3213
P17987	T-complex protein 1 subunit alpha OS=Homo sapiens OX=9606 GN=TCP1 PE=1 SV=1	0.004	1.795	1	1	1	1	1	556	60.3	6.11	27	1	0	67	222.5	3.3209
P61313	60S ribosomal protein L15 OS=Homo sapiens OX=9606 GN=RPL15 PE=1 SV=2	0.005	1.658	4	1	2	1	1	204	24.1	11.62	37	1	0	66.1	219.4	3.31921
P20290	Transcription factor BTF3 OS=Homo sapiens OX=9606 GN=BTF3 PE=1 SV=1	0.017	1.27	4	1	1	1	1	206	22.2	9.38	27	1	0	42.8	141.8	3.31308
P20700	Lamin-B1 OS=Homo sapiens OX=9606 GN=LMNB1 PE=1 SV=2	0	7.095	5	3	3	3	1	586	66.4	5.16	75	3	0	232.3	769.2	3.31124
Q9BQP7	Mitochondrial genome maintenance exonuclease 1 OS=Homo sapiens OX=9606 GN=MGME1 PE=1 SV=1	0	3.612	2	1	1	1	1	344	39.4	7.68	51	1	0	74	245	3.31081
Q13310-3	Isoform 3 of Polyadenylate-binding protein 4 OS=Homo sapiens OX=9606 GN=PABPC4	0	22.374	10	7	9	5	1	660	72.3	9.35	167	7	0	724.6	2395.4	3.30582
Q9Y2R0	Cytochrome c oxidase assembly factor 3 homolog, mitochondrial OS=Homo sapiens OX=9606 GN=COA3 PE=1 SV=1	0.003	1.883	11	1	1	1	1	106	11.7	9.6	43	1	0	227.1	749.8	3.30163
Q7KZF4	Staphylococcal nuclease domain-containing protein 1 OS=Homo sapiens OX=9606 GN=SND1 PE=1 SV=1	0	15.135	6	6	6	6	1	910	101.9	7.17	114	6	0	784.1	2584.7	3.29639
Q8N5L8	Ribonuclease P protein subunit p25-like protein OS=Homo sapiens OX=9606 GN=RPP25L PE=1 SV=1	0.018	1.264	6	1	1	1	1	163	17.6	10.3	30	1	0	46.5	153.2	3.29462
Q9H9B4	Sideroflexin-1 OS=Homo sapiens OX=9606 GN=SFXN1 PE=1 SV=4	0.029	1.077	3	1	1	1	1	322	35.6	9.07	20	1	0	90.4	297.6	3.29204
Q5SVS4	Kidney mitochondrial carrier protein 1 OS=Homo sapiens OX=9606 GN=SLC25A30 PE=1 SV=1	0	3.553	5	2	2	2	1	291	32.5	9.44	28	2	0	217.7	715	3.28434
P35580-3	Isoform 3 of Myosin-10 OS=Homo sapiens OX=9606 GN=MYH10	0	113.058	17	36	44	26	1	1997	231.2	5.53	657	36	1	6659.1	21857.7	3.28238
Q66GS9	Centrosomal protein of 135 kDa OS=Homo sapiens OX=9606 GN=CEP135 PE=1 SV=2	0	3.949	1	1	1	1	1	1140	133.4	6.21	39	1	0	33.6	110	3.27381
Q5JPH6-2	Isoform 2 of Probable glutamate--tRNA ligase, mitochondrial OS=Homo sapiens OX=9606 GN=EARS2	0.001	2.58	2	1	1	1	1	534	60	8.07	39	1	0	55.9	183	3.2737
Q13148	TAR DNA-binding protein 43 OS=Homo sapiens OX=9606 GN=TARDBP PE=1 SV=1	0	7.554	6	3	3	3	1	414	44.7	6.19	82	3	0	532.3	1742.2	3.27297
O75330-3	Isoform 3 of Hyaluronan mediated motility receptor OS=Homo sapiens OX=9606 GN=HMMR	0.031	1.027	1	1	1	1	1	725	84.2	5.9	25	1	0	42.1	137.7	3.27078
P42704	Leucine-rich PPR motif-containing protein, mitochondrial OS=Homo sapiens OX=9606 GN=LRPPRC PE=1 SV=3	0	20.383	5	8	9	8	1	1394	157.8	6.13	136	8	0	1629.6	5328	3.26951
Q5TZA2	Rootletin OS=Homo sapiens OX=9606 GN=CROCC PE=1 SV=1	0	11.526	2	4	4	4	1	2017	228.4	5.5	78	4	0	187.9	614.1	3.26823
P61586	Transforming protein RhoA OS=Homo sapiens OX=9606 GN=RHOA PE=1 SV=1	0.005	1.647	5	1	1	1	1	193	21.8	6.1	17	1	0	605.8	1979.5	3.26758
Q9NZB2-6	Isoform F of Constitutive coactivator of PPAR-gamma-like protein 1 OS=Homo sapiens OX=9606 GN=FAM120A	0.005	1.701	1	1	1	1	1	1146	125.2	9	14	1	0	154.8	505.1	3.26292
Q5T440	Putative transferase CAF17, mitochondrial OS=Homo sapiens OX=9606 GN=IBA57 PE=1 SV=1	0.004	1.789	3	1	1	1	1	356	38.1	9.83	0	1	0	57.4	187.1	3.25958
P05783	Keratin, type I cytoskeletal 18 OS=Homo sapiens OX=9606 GN=KRT18 PE=1 SV=2	0	6.489	6	3	6	2	1	430	48	5.45	53	3	0	222.5	725.2	3.25933
Q9H583	HEAT repeat-containing protein 1 OS=Homo sapiens OX=9606 GN=HEATR1 PE=1 SV=3	0.02	1.235	0	1	1	1	1	2144	242.2	6.54	44	1	0	37.7	122.7	3.25464
Q9HCP0	Casein kinase I isoform gamma-1 OS=Homo sapiens OX=9606 GN=CSNK1G1 PE=1 SV=1	0.015	1.334	2	1	1	1	1	422	48.5	9.01	28	1	0	51.8	168.5	3.2529
P15954	Cytochrome c oxidase subunit 7C, mitochondrial OS=Homo sapiens OX=9606 GN=COX7C PE=1 SV=1	0	5.053	14	1	1	1	1	63	7.2	10.27	46	1	0	104.9	341.2	3.25262
Q16186	Proteasomal ubiquitin receptor ADRM1 OS=Homo sapiens OX=9606 GN=ADRM1 PE=1 SV=2	0	5.286	6	2	2	2	1	407	42.1	5.07	57	2	0	127.8	415.5	3.25117
P46459	Vesicle-fusing ATPase OS=Homo sapiens OX=9606 GN=NSF PE=1 SV=3	0	4.717	3	2	3	2	1	744	82.5	6.95	49	2	0	130.1	421.9	3.24289
Q8NF37	Lysophosphatidylcholine acyltransferase 1 OS=Homo sapiens OX=9606 GN=LPCAT1 PE=1 SV=2	0	4.156	2	1	1	1	1	534	59.1	6.02	74	1	0	47.8	154.4	3.23013
O75396	Vesicle-trafficking protein SEC22b OS=Homo sapiens OX=9606 GN=SEC22B PE=1 SV=4	0	3.67	12	3	3	3	1	215	24.6	6.92	37	3	0	111.3	359.1	3.22642
O75381	Peroxisomal membrane protein PEX14 OS=Homo sapiens OX=9606 GN=PEX14 PE=1 SV=1	0	16.827	24	6	7	6	1	377	41.2	4.94	143	6	0	464.7	1498.2	3.22402
P14649	Myosin light chain 6B OS=Homo sapiens OX=9606 GN=MYL6B PE=1 SV=1	0	18.748	16	3	4	1	1	208	22.8	5.73	120	3	0	32.9	105.9	3.21884
Q709F0	Acyl-CoA dehydrogenase family member 11 OS=Homo sapiens OX=9606 GN=ACAD11 PE=1 SV=2	0	3.096	5	3	3	3	1	780	87.2	8.12	29	3	0	498.8	1605.3	3.21832
Q9NXS2	Glutaminyl-peptide cyclotransferase-like protein OS=Homo sapiens OX=9606 GN=QPCTL PE=1 SV=2	0	2.865	5	2	2	2	1	382	42.9	9.82	34	2	0	488	1568.3	3.21373
Q9UPW5-3	Isoform 3 of Cytosolic carboxypeptidase 1 OS=Homo sapiens OX=9606 GN=AGTPBP1	0.009	1.546	1	1	1	1	1	1238	138.6	6.21	32	1	0	22.1	71	3.21267
O96019	Actin-like protein 6A OS=Homo sapiens OX=9606 GN=ACTL6A PE=1 SV=1	0	6.045	2	1	1	1	1	429	47.4	5.6	59	1	0	152.1	488.5	3.2117
P23396-2	Isoform 2 of 40S ribosomal protein S3 OS=Homo sapiens OX=9606 GN=RPS3	0	20.294	33	8	8	8	1	259	28.5	9.73	134	8	0	1362.2	4374.7	3.2115
P35579	Myosin-9 OS=Homo sapiens OX=9606 GN=MYH9 PE=1 SV=4	0	142.704	19	41	54	32	1	1960	226.4	5.6	889	41	10	12336.6	39615.6	3.21123
Q07020	60S ribosomal protein L18 OS=Homo sapiens OX=9606 GN=RPL18 PE=1 SV=2	0	2.187	6	1	1	1	1	188	21.6	11.72	30	1	0	191.6	614.5	3.2072
P10644	cAMP-dependent protein kinase type I-alpha regulatory subunit OS=Homo sapiens OX=9606 GN=PRKAR1A PE=1 SV=1	0.028	1.091	2	1	1	1	1	381	43	5.35	0	1	0	138	442.3	3.20507
O75534-4	Isoform 4 of Cold shock domain-containing protein E1 OS=Homo sapiens OX=9606 GN=CSDE1	0.005	1.688	2	2	2	2	1	844	93.7	6.52	18	2	0	251.2	803.8	3.19984
Q71RC2-4	Isoform 4 of La-related protein 4 OS=Homo sapiens OX=9606 GN=LARP4	0.004	1.843	2	1	1	1	1	730	81.2	6.61	19	1	0	81.4	260.4	3.19902
Q96JJ7	Protein disulfide-isomerase TMX3 OS=Homo sapiens OX=9606 GN=TMX3 PE=1 SV=2	0	5.575	4	1	1	1	1	454	51.8	4.91	60	1	0	43.8	140	3.19635
Q9BW60	Elongation of very long chain fatty acids protein 1 OS=Homo sapiens OX=9606 GN=ELOVL1 PE=1 SV=1	0.005	1.606	4	1	1	1	1	279	32.6	9.6	28	1	0	42.2	134.6	3.18957
Q96PK6	RNA-binding protein 14 OS=Homo sapiens OX=9606 GN=RBM14 PE=1 SV=2	0	6.86	5	3	4	3	1	669	69.4	9.67	76	3	0	542	1727.3	3.1869
Q13283	Ras GTPase-activating protein-binding protein 1 OS=Homo sapiens OX=9606 GN=G3BP1 PE=1 SV=1	0	5.859	2	1	1	1	1	466	52.1	5.52	77	1	0	298.8	951.3	3.18373
Q8NBN7	Retinol dehydrogenase 13 OS=Homo sapiens OX=9606 GN=RDH13 PE=1 SV=2	0	15.779	11	3	3	3	1	331	35.9	8.1	156	3	0	269.1	856.3	3.18209
Q96BM9	ADP-ribosylation factor-like protein 8A OS=Homo sapiens OX=9606 GN=ARL8A PE=1 SV=1	0	4.596	5	1	1	1	1	186	21.4	7.77	49	1	0	191.3	608.2	3.1793
P26373	60S ribosomal protein L13 OS=Homo sapiens OX=9606 GN=RPL13 PE=1 SV=4	0	11.812	18	4	5	4	1	211	24.2	11.65	94	4	0	1748.1	5555.3	3.17791
Q13155	Aminoacyl tRNA synthase complex-interacting multifunctional protein 2 OS=Homo sapiens OX=9606 GN=AIMP2 PE=1 SV=2	0	3.269	8	3	3	3	1	320	35.3	8.22	34	3	0	597.4	1897.7	3.1766
Q9NRZ9	Lymphoid-specific helicase OS=Homo sapiens OX=9606 GN=HELLS PE=1 SV=1	0.015	1.356	1	1	1	1	1	838	97	7.93	0	1	0	40.6	128.6	3.16749
Q7L2E3-2	Isoform 2 of Putative ATP-dependent RNA helicase DHX30 OS=Homo sapiens OX=9606 GN=DHX30	0	56.668	9	9	14	9	1	1222	136	8.6	424	9	0	1153.6	3652.7	3.16635
Q8WVM0	Dimethyladenosine transferase 1, mitochondrial OS=Homo sapiens OX=9606 GN=TFB1M PE=1 SV=1	0.002	1.969	3	1	1	1	1	346	39.5	9.26	37	1	0	109	345.1	3.16606
Q13242	Serine/arginine-rich splicing factor 9 OS=Homo sapiens OX=9606 GN=SRSF9 PE=1 SV=1	0.015	1.33	4	1	1	1	1	221	25.5	8.65	30	1	0	92	290.8	3.16087
O14734	Acyl-coenzyme A thioesterase 8 OS=Homo sapiens OX=9606 GN=ACOT8 PE=1 SV=1	0.004	1.849	2	1	1	1	1	319	35.9	7.56	18	1	0	58.1	183.6	3.16007
Q9H845	Acyl-CoA dehydrogenase family member 9, mitochondrial OS=Homo sapiens OX=9606 GN=ACAD9 PE=1 SV=1	0.001	2.727	2	1	1	1	1	621	68.7	7.96	37	1	0	97.2	307	3.15844
Q53FV1	ORM1-like protein 2 OS=Homo sapiens OX=9606 GN=ORMDL2 PE=1 SV=2	0.001	1.99	7	1	1	1	1	153	17.4	9.64	48	1	0	53.6	169.1	3.15485
Q15051	IQ calmodulin-binding motif-containing protein 1 OS=Homo sapiens OX=9606 GN=IQCB1 PE=1 SV=1	0.014	1.378	1	1	1	1	1	598	68.9	9.1	0	1	0	109.6	345.5	3.15237
P13647	Keratin, type II cytoskeletal 5 OS=Homo sapiens OX=9606 GN=KRT5 PE=1 SV=3	0	26.111	18	13	14	9	1	590	62.3	7.74	147	13	2	1493	4704.6	3.15111
P61981	14-3-3 protein gamma OS=Homo sapiens OX=9606 GN=YWHAG PE=1 SV=2	0	5.918	4	1	1	1	1	247	28.3	4.89	64	1	0	70.3	221.2	3.14651
P01876	Immunoglobulin heavy constant alpha 1 OS=Homo sapiens OX=9606 GN=IGHA1 PE=1 SV=2	0.028	1.061	3	1	1	1	1	353	37.6	6.51	27	1	0	41	128.9	3.1439
P12956	X-ray repair cross-complementing protein 6 OS=Homo sapiens OX=9606 GN=XRCC6 PE=1 SV=2	0	22.024	9	5	11	5	1	609	69.8	6.64	172	5	0	1480.4	4648.1	3.13976
P08238	Heat shock protein HSP 90-beta OS=Homo sapiens OX=9606 GN=HSP90AB1 PE=1 SV=4	0	23.432	8	6	7	4	1	724	83.2	5.03	210	6	1	810.1	2542.1	3.13801
Q12931	Heat shock protein 75 kDa, mitochondrial OS=Homo sapiens OX=9606 GN=TRAP1 PE=1 SV=3	0	6.092	2	2	2	2	1	704	80.1	8.21	70	2	0	281.7	883.2	3.13525
P78406	mRNA export factor OS=Homo sapiens OX=9606 GN=RAE1 PE=1 SV=1	0.005	1.745	2	1	1	1	1	368	40.9	7.83	0	1	0	103.9	325.7	3.13474
Q92804	TATA-binding protein-associated factor 2N OS=Homo sapiens OX=9606 GN=TAF15 PE=1 SV=1	0	9.53	10	3	5	2	1	592	61.8	8.02	131	3	0	229.5	719	3.1329
Q5D862	Filaggrin-2 OS=Homo sapiens OX=9606 GN=FLG2 PE=1 SV=1	0.001	2.834	0	1	1	1	1	2391	247.9	8.31	37	1	0	90.3	282.8	3.13178
Q86XE3	Calcium uptake protein 3, mitochondrial OS=Homo sapiens OX=9606 GN=MICU3 PE=2 SV=1	0.047	0.876	2	1	1	1	1	530	60.7	8.21	19	1	0	21.4	66.9	3.12617
P62841	40S ribosomal protein S15 OS=Homo sapiens OX=9606 GN=RPS15 PE=1 SV=2	0.017	1.27	8	2	2	2	1	145	17	10.39	0	2	0	597.6	1865.4	3.12149
Q96II8-2	Isoform 2 of Leucine-rich repeat and calponin homology domain-containing protein 3 OS=Homo sapiens OX=9606 GN=LRCH3	0	4.128	2	2	2	2	1	803	89.1	6.7	39	2	0	196.4	612.7	3.11965
P40938	Replication factor C subunit 3 OS=Homo sapiens OX=9606 GN=RFC3 PE=1 SV=2	0	4.197	8	2	2	2	1	356	40.5	8.34	39	2	0	58.4	182.1	3.11815
P04637	Cellular tumor antigen p53 OS=Homo sapiens OX=9606 GN=TP53 PE=1 SV=4	0	22.988	17	9	12	9	1	393	43.6	6.79	146	9	0	2038	6351.2	3.11639
O43615	Mitochondrial import inner membrane translocase subunit TIM44 OS=Homo sapiens OX=9606 GN=TIMM44 PE=1 SV=2	0	11.61	8	4	4	4	1	452	51.3	8.32	78	4	0	424.7	1323.5	3.11632
Q16352	Alpha-internexin OS=Homo sapiens OX=9606 GN=INA PE=1 SV=2	0	10.852	7	4	4	4	1	499	55.4	5.4	84	4	0	402.5	1249	3.10311
O43402	ER membrane protein complex subunit 8 OS=Homo sapiens OX=9606 GN=EMC8 PE=1 SV=1	0.001	2.626	5	1	1	1	1	210	23.8	6.4	39	1	0	117.4	364.3	3.10307
P47914	60S ribosomal protein L29 OS=Homo sapiens OX=9606 GN=RPL29 PE=1 SV=2	0	8.157	14	2	3	2	1	159	17.7	11.66	46	2	0	179.6	557.2	3.10245
Q14318-2	Isoform 2 of Peptidyl-prolyl cis-trans isomerase FKBP8 OS=Homo sapiens OX=9606 GN=FKBP8	0	3.236	5	2	2	2	1	413	44.6	4.84	38	2	0	281.7	873	3.09904
P35222	Catenin beta-1 OS=Homo sapiens OX=9606 GN=CTNNB1 PE=1 SV=1	0	9.767	6	5	5	5	1	781	85.4	5.86	100	5	0	246.6	763.8	3.09732
Q6P5R6	60S ribosomal protein L22-like 1 OS=Homo sapiens OX=9606 GN=RPL22L1 PE=1 SV=2	0	6.738	16	2	3	2	1	122	14.6	9.38	80	2	0	2162.9	6693.6	3.09473
O00264	Membrane-associated progesterone receptor component 1 OS=Homo sapiens OX=9606 GN=PGRMC1 PE=1 SV=3	0	6.717	15	2	3	2	1	195	21.7	4.7	44	2	0	222	686.2	3.09099
P30153	Serine/threonine-protein phosphatase 2A 65 kDa regulatory subunit A alpha isoform OS=Homo sapiens OX=9606 GN=PPP2R1A PE=1 SV=4	0	5.432	6	4	4	4	1	589	65.3	5.11	34	4	0	288.6	891.7	3.08974
O43491	Band 4.1-like protein 2 OS=Homo sapiens OX=9606 GN=EPB41L2 PE=1 SV=1	0	39.552	14	13	18	11	1	1005	112.5	5.44	294	13	2	2921.9	9015.6	3.08553
Q969F2	Protein naked cuticle homolog 2 OS=Homo sapiens OX=9606 GN=NKD2 PE=1 SV=1	0.049	0.849	3	1	1	1	1	451	50	7.96	0	1	0	66.1	203.9	3.08472
Q9H307	Pinin OS=Homo sapiens OX=9606 GN=PNN PE=1 SV=5	0	2.262	2	1	1	1	1	717	81.6	7.14	25	1	0	22.1	68.1	3.08145
Q99714	3-hydroxyacyl-CoA dehydrogenase type-2 OS=Homo sapiens OX=9606 GN=HSD17B10 PE=1 SV=3	0	10.013	11	2	2	2	1	261	26.9	7.78	83	2	0	140.6	432.9	3.07895
Q92747	Actin-related protein 2/3 complex subunit 1A OS=Homo sapiens OX=9606 GN=ARPC1A PE=2 SV=2	0.013	1.439	2	1	1	1	1	370	41.5	8.18	30	1	0	108.6	334.2	3.07735
P13987	CD59 glycoprotein OS=Homo sapiens OX=9606 GN=CD59 PE=1 SV=1	0	4.311	16	2	3	2	1	128	14.2	6.48	35	2	0	224.6	690.9	3.07614
Q00341	Vigilin OS=Homo sapiens OX=9606 GN=HDLBP PE=1 SV=2	0.016	1.312	1	1	1	1	1	1268	141.4	6.87	0	1	0	53.3	163.9	3.07505
Q6PKG0	La-related protein 1 OS=Homo sapiens OX=9606 GN=LARP1 PE=1 SV=2	0	6.836	4	5	6	5	1	1096	123.4	8.82	60	5	0	226	692.8	3.06549
P11182	Lipoamide acyltransferase component of branched-chain alpha-keto acid dehydrogenase complex, mitochondrial OS=Homo sapiens OX=9606 GN=DBT PE=1 SV=3	0	6.404	5	3	3	3	1	482	53.5	8.51	75	3	0	378.2	1159.3	3.06531
Q13045	Protein flightless-1 homolog OS=Homo sapiens OX=9606 GN=FLII PE=1 SV=2	0	2.177	1	1	1	1	1	1269	144.7	6.05	27	1	0	100	306.5	3.065
Q99460	26S proteasome non-ATPase regulatory subunit 1 OS=Homo sapiens OX=9606 GN=PSMD1 PE=1 SV=2	0	12.003	3	3	4	3	1	953	105.8	5.39	120	3	0	559	1713.3	3.06494
Q15149	Plectin OS=Homo sapiens OX=9606 GN=PLEC PE=1 SV=3	0	47.73	4	19	21	18	1	4684	531.5	5.96	266	19	1	2718.8	8324.1	3.06168
P00338-3	Isoform 3 of L-lactate dehydrogenase A chain OS=Homo sapiens OX=9606 GN=LDHA	0	4.459	3	1	1	1	1	361	39.8	8.43	52	1	0	114	348.9	3.06053
Q13200	26S proteasome non-ATPase regulatory subunit 2 OS=Homo sapiens OX=9606 GN=PSMD2 PE=1 SV=3	0	27.282	8	6	9	6	1	908	100.1	5.2	161	6	0	531.8	1626.6	3.05867
P63173	60S ribosomal protein L38 OS=Homo sapiens OX=9606 GN=RPL38 PE=1 SV=2	0	6.411	29	2	2	2	1	70	8.2	10.1	76	2	0	463.7	1418	3.05801
Q5BJF6	Outer dense fiber protein 2 OS=Homo sapiens OX=9606 GN=ODF2 PE=1 SV=1	0	5.541	4	3	3	3	1	829	95.3	7.62	45	3	0	99.9	305.2	3.05506
P98175-5	Isoform 5 of RNA-binding protein 10 OS=Homo sapiens OX=9606 GN=RBM10	0	4.67	2	2	2	2	1	995	110.3	6.28	36	2	0	123.1	374.9	3.04549
P13693	Translationally-controlled tumor protein OS=Homo sapiens OX=9606 GN=TPT1 PE=1 SV=1	0.024	1.137	4	1	1	1	1	172	19.6	4.93	0	1	0	94.5	287.7	3.04444
Q9UKS6	Protein kinase C and casein kinase substrate in neurons protein 3 OS=Homo sapiens OX=9606 GN=PACSIN3 PE=1 SV=2	0	6.916	4	2	2	2	1	424	48.5	6.18	68	2	0	220.3	669.3	3.03813
Q8WUK0	Phosphatidylglycerophosphatase and protein-tyrosine phosphatase 1 OS=Homo sapiens OX=9606 GN=PTPMT1 PE=1 SV=1	0	9.148	11	2	5	2	1	201	22.8	9.77	88	2	0	151.5	460.2	3.03762
Q9HDC5	Junctophilin-1 OS=Homo sapiens OX=9606 GN=JPH1 PE=1 SV=2	0.001	2.767	3	2	2	2	1	661	71.6	9.32	27	2	0	67.8	205.5	3.03097
Q02241	Kinesin-like protein KIF23 OS=Homo sapiens OX=9606 GN=KIF23 PE=1 SV=3	0	3.016	2	2	2	2	1	960	110	8.51	28	2	0	281.3	851.7	3.02773
Q6P1L8	39S ribosomal protein L14, mitochondrial OS=Homo sapiens OX=9606 GN=MRPL14 PE=1 SV=1	0	7.226	18	2	2	2	1	145	15.9	10.24	59	2	0	136.7	413.8	3.02707
Q12906-7	Isoform 7 of Interleukin enhancer-binding factor 3 OS=Homo sapiens OX=9606 GN=ILF3	0	20.542	9	6	6	6	1	898	95.7	8.81	142	6	0	965.3	2921.4	3.02642
Q6KCM7-3	Isoform 3 of Calcium-binding mitochondrial carrier protein SCaMC-2 OS=Homo sapiens OX=9606 GN=SLC25A25	0.001	2.861	3	2	2	2	1	515	56.8	8.46	34	2	0	57.1	172.7	3.02452
Q5VT25-6	Isoform 6 of Serine/threonine-protein kinase MRCK alpha OS=Homo sapiens OX=9606 GN=CDC42BPA	0	6.06	1	2	2	2	1	1781	202.7	6.51	54	2	0	144.9	438	3.02277
O43819	Protein SCO2 homolog, mitochondrial OS=Homo sapiens OX=9606 GN=SCO2 PE=1 SV=3	0	22.527	20	5	5	5	1	266	29.8	8.85	156	5	0	1009.8	3052	3.02238
O43795	Unconventional myosin-Ib OS=Homo sapiens OX=9606 GN=MYO1B PE=1 SV=3	0	20.669	6	9	10	9	1	1136	131.9	9.38	125	9	0	2557.9	7729.5	3.02181
Q9Y608	Leucine-rich repeat flightless-interacting protein 2 OS=Homo sapiens OX=9606 GN=LRRFIP2 PE=1 SV=1	0	4.898	3	2	2	2	1	721	82.1	6.95	49	2	0	137.6	415.7	3.02108
Q9P0K7	Ankycorbin OS=Homo sapiens OX=9606 GN=RAI14 PE=1 SV=2	0	21.776	10	10	10	10	1	980	110	6.21	102	10	0	1391.6	4196	3.01523
Q86UK7	E3 ubiquitin-protein ligase ZNF598 OS=Homo sapiens OX=9606 GN=ZNF598 PE=1 SV=1	0	2.507	1	1	1	1	1	904	98.6	8.4	43	1	0	20.8	62.7	3.01442
P30101	Protein disulfide-isomerase A3 OS=Homo sapiens OX=9606 GN=PDIA3 PE=1 SV=4	0	3.72	4	2	2	2	1	505	56.7	6.35	37	2	0	41.4	124.7	3.01208
Q9H2U1	ATP-dependent RNA helicase DHX36 OS=Homo sapiens OX=9606 GN=DHX36 PE=1 SV=2	0	8.385	4	3	3	3	1	1008	114.7	7.68	82	3	0	24.5	73.7	3.00816
P60174	Triosephosphate isomerase OS=Homo sapiens OX=9606 GN=TPI1 PE=1 SV=3	0	7.636	8	2	2	2	1	286	30.8	5.92	77	2	0	127	381.3	3.00236
Q13257	Mitotic spindle assembly checkpoint protein MAD2A OS=Homo sapiens OX=9606 GN=MAD2L1 PE=1 SV=1	0	3.004	7	2	2	2	1	205	23.5	5.08	33	2	0	250.9	753.2	3.00199
Q9BVS5	tRNA (adenine(58)-N(1))-methyltransferase, mitochondrial OS=Homo sapiens OX=9606 GN=TRMT61B PE=1 SV=2	0	6.214	4	2	2	2	1	477	52.9	6.62	76	2	0	96.7	290.2	3.00103
P48729-2	Isoform 2 of Casein kinase I isoform alpha OS=Homo sapiens OX=9606 GN=CSNK1A1	0	10.196	6	1	1	1	1	365	41.9	9.6	112	1	0	31.7	95.1	3
P06753-2	Isoform 2 of Tropomyosin alpha-3 chain OS=Homo sapiens OX=9606 GN=TPM3	0	12.431	17	5	6	4	1	248	29	4.78	116	5	1	1200.2	3600	2.9995
Q13185	Chromobox protein homolog 3 OS=Homo sapiens OX=9606 GN=CBX3 PE=1 SV=4	0	3.308	6	1	1	1	1	183	20.8	5.33	50	1	0	71.8	215.2	2.99721
Q9P0L0-2	Isoform 2 of Vesicle-associated membrane protein-associated protein A OS=Homo sapiens OX=9606 GN=VAPA	0	2.408	5	2	2	2	1	294	32.6	8.91	40	2	0	542.5	1625.7	2.99668
Q96SN8	CDK5 regulatory subunit-associated protein 2 OS=Homo sapiens OX=9606 GN=CDK5RAP2 PE=1 SV=5	0.003	1.894	0	1	1	1	1	1893	214.9	5.58	36	1	0	62.2	186.2	2.99357
Q9Y5J7	Mitochondrial import inner membrane translocase subunit Tim9 OS=Homo sapiens OX=9606 GN=TIMM9 PE=1 SV=1	0.044	0.933	9	1	1	1	1	89	10.4	7.21	24	1	0	206.2	616.9	2.99176
O43670-4	Isoform 4 of BUB3-interacting and GLEBS motif-containing protein ZNF207 OS=Homo sapiens OX=9606 GN=ZNF207	0.03	1.049	1	1	1	1	1	494	52.7	9.1	22	1	0	39.5	118	2.98734
Q9UQN3	Charged multivesicular body protein 2b OS=Homo sapiens OX=9606 GN=CHMP2B PE=1 SV=1	0	4.174	8	2	2	2	1	213	23.9	8.76	54	2	0	101.2	302.1	2.98518
Q9NX36	DnaJ homolog subfamily C member 28 OS=Homo sapiens OX=9606 GN=DNAJC28 PE=1 SV=2	0.012	1.539	2	1	1	1	1	388	45.8	9.55	23	1	0	62.8	187.4	2.98408
Q9BV73	Centrosome-associated protein CEP250 OS=Homo sapiens OX=9606 GN=CEP250 PE=1 SV=2	0.014	1.379	0	1	1	1	1	2442	281	5.02	0	1	0	111.3	332	2.98293
P36542	ATP synthase subunit gamma, mitochondrial OS=Homo sapiens OX=9606 GN=ATP5F1C PE=1 SV=1	0	21.405	17	5	10	5	1	298	33	9.22	181	5	0	4211.6	12561.5	2.9826
P15924	Desmoplakin OS=Homo sapiens OX=9606 GN=DSP PE=1 SV=3	0	61.118	9	25	30	25	1	2871	331.6	6.81	343	25	0	4421	13180.8	2.98141
P82673	28S ribosomal protein S35, mitochondrial OS=Homo sapiens OX=9606 GN=MRPS35 PE=1 SV=1	0.001	2.638	7	2	3	2	1	323	36.8	8.24	0	2	0	383.3	1142.7	2.98122
P62070-4	Isoform 4 of Ras-related protein R-Ras2 OS=Homo sapiens OX=9606 GN=RRAS2	0	5.235	6	1	1	1	1	210	24.2	6.01	55	1	0	110.3	328.8	2.98096
P07900-2	Isoform 2 of Heat shock protein HSP 90-alpha OS=Homo sapiens OX=9606 GN=HSP90AA1	0	13.976	5	5	6	3	1	854	98.1	5.16	122	5	0	414.8	1235.2	2.97782
O00330	Pyruvate dehydrogenase protein X component, mitochondrial OS=Homo sapiens OX=9606 GN=PDHX PE=1 SV=3	0.001	2.773	2	1	1	1	1	501	54.1	8.66	23	1	0	100.7	299.6	2.97517
P60660	Myosin light polypeptide 6 OS=Homo sapiens OX=9606 GN=MYL6 PE=1 SV=2	0	30.855	34	5	9	3	1	151	16.9	4.65	253	5	3	3312.1	9850	2.97394
A6NIZ1	Ras-related protein Rap-1b-like protein OS=Homo sapiens OX=9606 PE=2 SV=1	0.001	2.008	4	1	1	1	1	184	20.9	5.48	41	1	0	25.3	75.2	2.97233
P30049	ATP synthase subunit delta, mitochondrial OS=Homo sapiens OX=9606 GN=ATP5F1D PE=1 SV=2	0	2.199	8	1	1	1	1	168	17.5	5.49	31	1	0	32.3	96	2.97214
Q96KR1	Zinc finger RNA-binding protein OS=Homo sapiens OX=9606 GN=ZFR PE=1 SV=2	0.047	0.886	1	1	1	1	1	1074	116.9	9.04	28	1	0	101.9	302.8	2.97154
P67870	Casein kinase II subunit beta OS=Homo sapiens OX=9606 GN=CSNK2B PE=1 SV=1	0	3.958	4	1	2	1	1	215	24.9	5.55	85	1	0	176.8	525.3	2.97115
Q4VCS5	Angiomotin OS=Homo sapiens OX=9606 GN=AMOT PE=1 SV=1	0	15.179	5	7	9	7	1	1084	118	7.64	117	7	0	1166.9	3466.7	2.97086
Q7Z406-2	Isoform 2 of Myosin-14 OS=Homo sapiens OX=9606 GN=MYH14	0	19.928	3	6	9	1	1	2036	231.9	5.6	110	6	0	58.3	173.2	2.97084
P67809	Nuclease-sensitive element-binding protein 1 OS=Homo sapiens OX=9606 GN=YBX1 PE=1 SV=3	0	50.254	51	8	11	8	1	324	35.9	9.88	411	8	0	565.9	1680.5	2.96961
P21912	Succinate dehydrogenase [ubiquinone] iron-sulfur subunit, mitochondrial OS=Homo sapiens OX=9606 GN=SDHB PE=1 SV=3	0	12.796	18	4	9	4	1	280	31.6	8.76	121	4	0	1074.5	3189.7	2.96854
O00159	Unconventional myosin-Ic OS=Homo sapiens OX=9606 GN=MYO1C PE=1 SV=4	0	14.477	6	7	11	7	1	1063	121.6	9.41	136	7	0	1642.6	4870	2.96481
Q7L7X3	Serine/threonine-protein kinase TAO1 OS=Homo sapiens OX=9606 GN=TAOK1 PE=1 SV=1	0.001	2.004	1	1	1	1	1	1001	116	7.65	36	1	0	56.5	167.4	2.96283
O14950	Myosin regulatory light chain 12B OS=Homo sapiens OX=9606 GN=MYL12B PE=1 SV=2	0.02	1.205	6	1	1	1	1	172	19.8	4.84	24	1	0	61.6	182.3	2.95942
A6NHR9	Structural maintenance of chromosomes flexible hinge domain-containing protein 1 OS=Homo sapiens OX=9606 GN=SMCHD1 PE=1 SV=2	0.047	0.873	0	1	1	1	1	2005	226.2	7.3	0	1	0	98	290	2.95918
Q9BUV8-5	Isoform 5 of Uncharacterized protein C20orf24 OS=Homo sapiens OX=9606 GN=C20orf24	0	4.309	10	1	1	1	1	143	15.9	5.22	39	1	0	21.6	63.9	2.95833
Q9NNW5	WD repeat-containing protein 6 OS=Homo sapiens OX=9606 GN=WDR6 PE=1 SV=1	0	5.35	2	2	2	2	1	1121	121.6	6.87	51	2	0	367.9	1087.8	2.95678
P20337	Ras-related protein Rab-3B OS=Homo sapiens OX=9606 GN=RAB3B PE=1 SV=2	0.001	2.011	7	2	2	1	1	219	24.7	5.02	30	2	1	178	522.8	2.93708
O15371	Eukaryotic translation initiation factor 3 subunit D OS=Homo sapiens OX=9606 GN=EIF3D PE=1 SV=1	0	3.963	3	2	2	2	1	548	63.9	6.05	41	2	0	211.8	621.6	2.93484
O75506	Heat shock factor-binding protein 1 OS=Homo sapiens OX=9606 GN=HSBP1 PE=1 SV=1	0	2.961	9	1	2	1	1	76	8.5	4.36	38	1	0	200.5	588	2.93267
Q03252	Lamin-B2 OS=Homo sapiens OX=9606 GN=LMNB2 PE=1 SV=4	0	4.772	2	1	1	1	1	620	69.9	5.59	58	1	0	46.8	136.9	2.92521
P52907	F-actin-capping protein subunit alpha-1 OS=Homo sapiens OX=9606 GN=CAPZA1 PE=1 SV=3	0	17.551	14	3	5	3	1	286	32.9	5.69	117	3	0	449.4	1314	2.9239
P53350	Serine/threonine-protein kinase PLK1 OS=Homo sapiens OX=9606 GN=PLK1 PE=1 SV=1	0	4.512	3	2	2	2	1	603	68.2	8.91	43	2	0	271.9	794.2	2.92093
Q9UDY2-7	Isoform 7 of Tight junction protein ZO-2 OS=Homo sapiens OX=9606 GN=TJP2	0	4.461	2	3	3	2	1	1221	137.3	8.05	40	3	0	219.4	638.7	2.91112
Q9UFG5	UPF0449 protein C19orf25 OS=Homo sapiens OX=9606 GN=C19orf25 PE=1 SV=2	0.014	1.392	11	1	1	1	1	118	12.9	5.07	41	1	0	55.8	162.2	2.90681
O43242	26S proteasome non-ATPase regulatory subunit 3 OS=Homo sapiens OX=9606 GN=PSMD3 PE=1 SV=2	0	16.079	7	3	3	3	1	534	60.9	8.44	139	3	0	266.1	772.3	2.90229
P46783	40S ribosomal protein S10 OS=Homo sapiens OX=9606 GN=RPS10 PE=1 SV=1	0	12.129	25	5	9	4	1	165	18.9	10.15	100	5	0	843	2445.8	2.9013
Q02338	D-beta-hydroxybutyrate dehydrogenase, mitochondrial OS=Homo sapiens OX=9606 GN=BDH1 PE=1 SV=3	0	2.274	3	1	1	1	1	343	38.1	8.95	44	1	0	165.1	478.9	2.90067
P48047	ATP synthase subunit O, mitochondrial OS=Homo sapiens OX=9606 GN=ATP5O PE=1 SV=1	0	2.905	7	2	3	2	1	213	23.3	9.96	43	2	0	478	1383.4	2.89414
P49406	39S ribosomal protein L19, mitochondrial OS=Homo sapiens OX=9606 GN=MRPL19 PE=1 SV=2	0	7.491	7	2	2	2	1	292	33.5	9.5	64	2	0	193.3	557.9	2.88619
Q9BXW7	Haloacid dehalogenase-like hydrolase domain-containing 5 OS=Homo sapiens OX=9606 GN=HDHD5 PE=1 SV=1	0	4.026	4	1	1	1	1	423	46.3	8.13	37	1	0	99.1	285.8	2.88396
O95292	Vesicle-associated membrane protein-associated protein B/C OS=Homo sapiens OX=9606 GN=VAPB PE=1 SV=3	0	3.945	6	2	2	2	1	243	27.2	7.3	39	2	0	344.5	993.3	2.88331
Q14974	Importin subunit beta-1 OS=Homo sapiens OX=9606 GN=KPNB1 PE=1 SV=2	0	8.452	4	3	3	3	1	876	97.1	4.78	64	3	0	379.8	1094.6	2.88204
P07237	Protein disulfide-isomerase OS=Homo sapiens OX=9606 GN=P4HB PE=1 SV=3	0	6.308	6	4	4	4	1	508	57.1	4.87	38	4	0	351	1011.5	2.88177
Q6IQ23-2	Isoform 2 of Pleckstrin homology domain-containing family A member 7 OS=Homo sapiens OX=9606 GN=PLEKHA7	0	2.162	1	1	1	1	1	1122	127.2	9.35	44	1	0	38.6	111.2	2.88083
P35611-3	Isoform 3 of Alpha-adducin OS=Homo sapiens OX=9606 GN=ADD1	0	5.161	1	1	1	1	1	768	84.3	5.96	62	1	0	93.3	268.4	2.87674
Q9BR76	Coronin-1B OS=Homo sapiens OX=9606 GN=CORO1B PE=1 SV=1	0.001	2.815	2	1	1	1	1	489	54.2	5.88	28	1	0	32	91.7	2.86563
P49642	DNA primase small subunit OS=Homo sapiens OX=9606 GN=PRIM1 PE=1 SV=1	0.005	1.594	2	1	1	1	1	420	49.9	8.21	22	1	0	44	125.9	2.86136
Q99959	Plakophilin-2 OS=Homo sapiens OX=9606 GN=PKP2 PE=1 SV=2	0	30.224	10	9	10	9	1	881	97.4	9.33	281	9	0	1169.6	3346.4	2.86115
Q9UL54	Serine/threonine-protein kinase TAO2 OS=Homo sapiens OX=9606 GN=TAOK2 PE=1 SV=2	0	4.335	1	2	2	2	1	1235	138.2	7.27	38	2	0	205	584.7	2.8522
P63208	S-phase kinase-associated protein 1 OS=Homo sapiens OX=9606 GN=SKP1 PE=1 SV=2	0	10.916	29	5	5	5	1	163	18.6	4.54	65	5	0	478.3	1363.7	2.85114
P08708	40S ribosomal protein S17 OS=Homo sapiens OX=9606 GN=RPS17 PE=1 SV=2	0	4.795	21	3	3	3	1	135	15.5	9.85	23	3	0	1236.4	3525.1	2.8511
P24752	Acetyl-CoA acetyltransferase, mitochondrial OS=Homo sapiens OX=9606 GN=ACAT1 PE=1 SV=1	0	6.083	7	3	3	3	1	427	45.2	8.85	60	3	0	375.2	1065.2	2.83902
P33993	DNA replication licensing factor MCM7 OS=Homo sapiens OX=9606 GN=MCM7 PE=1 SV=4	0	3.109	2	2	2	2	1	719	81.3	6.46	42	2	0	166.4	472.2	2.83774
P49916	DNA ligase 3 OS=Homo sapiens OX=9606 GN=LIG3 PE=1 SV=2	0	9.516	4	4	4	4	1	1009	112.8	9.01	67	4	0	178	504.6	2.83483
Q96CU9	FAD-dependent oxidoreductase domain-containing protein 1 OS=Homo sapiens OX=9606 GN=FOXRED1 PE=1 SV=2	0	3.153	2	1	1	1	1	486	53.8	7.78	40	1	0	129.6	367.3	2.8341
P13073	Cytochrome c oxidase subunit 4 isoform 1, mitochondrial OS=Homo sapiens OX=9606 GN=COX4I1 PE=1 SV=1	0	2.141	5	1	2	1	1	169	19.6	9.51	39	1	0	199.3	564.8	2.83392
P51649-2	Isoform 2 of Succinate-semialdehyde dehydrogenase, mitochondrial OS=Homo sapiens OX=9606 GN=ALDH5A1	0.004	1.844	2	1	1	1	1	548	58.6	8.09	39	1	0	53.1	150.2	2.82863
Q8NHQ9	ATP-dependent RNA helicase DDX55 OS=Homo sapiens OX=9606 GN=DDX55 PE=1 SV=3	0.031	1.004	1	1	1	1	1	600	68.5	9.25	24	1	0	86.4	244.3	2.82755
Q13428-4	Isoform 4 of Treacle protein OS=Homo sapiens OX=9606 GN=TCOF1	0	31.371	7	8	8	8	1	1524	155.8	8.95	250	8	0	766.4	2166.7	2.82711
Q9NP81-2	Isoform 2 of Serine--tRNA ligase, mitochondrial OS=Homo sapiens OX=9606 GN=SARS2	0	8.005	5	3	3	3	1	520	58	7.36	58	3	0	396.7	1120.8	2.82531
O00483	Cytochrome c oxidase subunit NDUFA4 OS=Homo sapiens OX=9606 GN=NDUFA4 PE=1 SV=1	0	7.141	41	4	5	4	1	81	9.4	9.38	23	4	0	1750.8	4944.2	2.82397
Q96AG4	Leucine-rich repeat-containing protein 59 OS=Homo sapiens OX=9606 GN=LRRC59 PE=1 SV=1	0	4.9	6	2	2	2	1	307	34.9	9.57	42	2	0	407.3	1150	2.82347
Q9UG56	Phosphatidylserine decarboxylase proenzyme, mitochondrial OS=Homo sapiens OX=9606 GN=PISD PE=2 SV=4	0	6.105	4	2	2	2	1	409	46.6	9.42	40	2	0	308.7	870.7	2.82054
O14744	Protein arginine N-methyltransferase 5 OS=Homo sapiens OX=9606 GN=PRMT5 PE=1 SV=4	0.001	2.518	3	2	2	2	1	637	72.6	6.29	0	2	0	175.3	493.5	2.81517
Q8WUM4-2	Isoform 2 of Programmed cell death 6-interacting protein OS=Homo sapiens OX=9606 GN=PDCD6IP	0.012	1.458	2	2	2	2	1	873	96.7	6.52	31	2	0	181.3	510.3	2.81467
Q6WCQ1-2	Isoform 2 of Myosin phosphatase Rho-interacting protein OS=Homo sapiens OX=9606 GN=MPRIP	0	14.866	3	3	4	3	1	1038	118	6.39	81	3	0	318.1	894.6	2.81232
P31942	Heterogeneous nuclear ribonucleoprotein H3 OS=Homo sapiens OX=9606 GN=HNRNPH3 PE=1 SV=2	0	9.567	12	3	3	2	1	346	36.9	6.87	92	3	0	123	345.7	2.81057
Q96E29	Transcription termination factor 3, mitochondrial OS=Homo sapiens OX=9606 GN=MTERF3 PE=1 SV=2	0.029	1.076	2	1	1	1	1	417	47.9	8.53	0	1	0	44.7	125.2	2.80089
O00192	Armadillo repeat protein deleted in velo-cardio-facial syndrome OS=Homo sapiens OX=9606 GN=ARVCF PE=1 SV=1	0	5.016	1	1	1	1	1	962	104.6	6.81	63	1	0	43.9	122.9	2.79954
Q9UHR4	Brain-specific angiogenesis inhibitor 1-associated protein 2-like protein 1 OS=Homo sapiens OX=9606 GN=BAIAP2L1 PE=1 SV=2	0.022	1.177	3	1	1	1	1	511	56.8	8.68	38	1	0	25.4	71.1	2.79921
P05787-2	Isoform 2 of Keratin, type II cytoskeletal 8 OS=Homo sapiens OX=9606 GN=KRT8	0	6.045	5	4	7	1	1	511	56.6	5.43	55	4	0	99.1	277.3	2.79818
P35998	26S proteasome regulatory subunit 7 OS=Homo sapiens OX=9606 GN=PSMC2 PE=1 SV=3	0	2.426	3	2	2	1	1	433	48.6	5.95	43	2	1	313.7	876.7	2.79471
Q9Y230	RuvB-like 2 OS=Homo sapiens OX=9606 GN=RUVBL2 PE=1 SV=3	0	7.259	5	2	2	2	1	463	51.1	5.64	75	2	0	179.7	502.2	2.79466
P60709	Actin, cytoplasmic 1 OS=Homo sapiens OX=9606 GN=ACTB PE=1 SV=1	0	49.565	28	9	21	9	1	375	41.7	5.48	514	9	0	8033.9	22428.3	2.79171
P54886	Delta-1-pyrroline-5-carboxylate synthase OS=Homo sapiens OX=9606 GN=ALDH18A1 PE=1 SV=2	0	12.185	6	5	5	5	1	795	87.2	7.12	77	5	0	649.1	1811.1	2.79017
P51991	Heterogeneous nuclear ribonucleoprotein A3 OS=Homo sapiens OX=9606 GN=HNRNPA3 PE=1 SV=2	0	8.811	12	4	5	3	1	378	39.6	9.01	76	4	0	470.1	1311.3	2.78941
Q9P2M7	Cingulin OS=Homo sapiens OX=9606 GN=CGN PE=1 SV=2	0	18.967	5	6	6	6	1	1197	136.3	5.54	141	6	0	490.6	1368.3	2.78903
O00422	Histone deacetylase complex subunit SAP18 OS=Homo sapiens OX=9606 GN=SAP18 PE=1 SV=1	0	2.308	12	2	2	2	1	153	17.6	9.35	21	2	0	216.1	602.6	2.78852
P08670	Vimentin OS=Homo sapiens OX=9606 GN=VIM PE=1 SV=4	0	40.418	33	16	21	15	1	466	53.6	5.12	286	16	1	6816	18990.4	2.78615
P13861	cAMP-dependent protein kinase type II-alpha regulatory subunit OS=Homo sapiens OX=9606 GN=PRKAR2A PE=1 SV=2	0	8.884	5	2	2	2	1	404	45.5	5.07	81	2	0	218.7	608.7	2.78326
Q92499	ATP-dependent RNA helicase DDX1 OS=Homo sapiens OX=9606 GN=DDX1 PE=1 SV=2	0	7.708	6	4	4	4	1	740	82.4	7.23	40	4	0	650.5	1808.9	2.78078
P62191	26S proteasome regulatory subunit 4 OS=Homo sapiens OX=9606 GN=PSMC1 PE=1 SV=1	0.004	1.847	4	2	2	1	1	440	49.2	6.21	35	2	0	37.8	105	2.77778
P83881	60S ribosomal protein L36a OS=Homo sapiens OX=9606 GN=RPL36A PE=1 SV=2	0	2.956	8	1	1	1	1	106	12.4	10.58	42	1	0	466.9	1295.2	2.77404
P62987	Ubiquitin-60S ribosomal protein L40 OS=Homo sapiens OX=9606 GN=UBA52 PE=1 SV=2	0	5.933	22	3	4	3	1	128	14.7	9.83	79	3	0	1162.3	3223.4	2.77329
P53701	Cytochrome c-type heme lyase OS=Homo sapiens OX=9606 GN=HCCS PE=1 SV=1	0	5.687	6	1	1	1	1	268	30.6	6.68	38	1	0	87	240.7	2.76667
Q0VDF9	Heat shock 70 kDa protein 14 OS=Homo sapiens OX=9606 GN=HSPA14 PE=1 SV=1	0.005	1.718	2	1	1	1	1	509	54.8	5.59	33	1	0	100.9	279	2.76511
Q9H0A0	RNA cytidine acetyltransferase OS=Homo sapiens OX=9606 GN=NAT10 PE=1 SV=2	0	3.437	1	1	1	1	1	1025	115.7	8.27	39	1	0	121.8	336.7	2.76437
Q9Y5U8	Mitochondrial pyruvate carrier 1 OS=Homo sapiens OX=9606 GN=MPC1 PE=1 SV=1	0.028	1.088	7	1	1	1	1	109	12.3	9.61	27	1	0	241.7	667.9	2.76334
L0R8F8	MIEF1 upstream open reading frame protein OS=Homo sapiens OX=9606 GN=MIEF1 PE=1 SV=1	0.005	1.664	10	1	1	1	1	70	8.4	10.58	31	1	0	232	640.6	2.76121
Q92878-2	Isoform 2 of DNA repair protein RAD50 OS=Homo sapiens OX=9606 GN=RAD50	0	4.853	1	2	2	2	1	1318	154.5	6.89	56	2	0	199.2	549.6	2.75904
O95139	NADH dehydrogenase [ubiquinone] 1 beta subcomplex subunit 6 OS=Homo sapiens OX=9606 GN=NDUFB6 PE=1 SV=3	0	12.383	29	5	9	5	1	128	15.5	9.63	67	5	0	1707.1	4709.9	2.75901
Q9H0H5	Rac GTPase-activating protein 1 OS=Homo sapiens OX=9606 GN=RACGAP1 PE=1 SV=1	0	6.791	3	2	2	2	1	632	71	8.88	59	2	0	198.5	547.6	2.75869
Q08211	ATP-dependent RNA helicase A OS=Homo sapiens OX=9606 GN=DHX9 PE=1 SV=4	0	24.323	6	9	9	9	1	1270	140.9	6.84	165	9	0	1485.7	4097	2.75762
Q8N6R0	Methyltransferase-like protein 13 OS=Homo sapiens OX=9606 GN=METTL13 PE=1 SV=1	0.005	1.676	1	1	1	1	1	699	78.7	6.73	41	1	0	39.3	108.3	2.75573
P49257	Protein ERGIC-53 OS=Homo sapiens OX=9606 GN=LMAN1 PE=1 SV=2	0.02	1.222	2	1	1	1	1	510	57.5	6.77	0	1	0	125.5	345.7	2.75458
P02538	Keratin, type II cytoskeletal 6A OS=Homo sapiens OX=9606 GN=KRT6A PE=1 SV=3	0	39.458	21	13	15	8	1	564	60	8	303	13	0	1088.8	2998.7	2.75413
Q96L92	Sorting nexin-27 OS=Homo sapiens OX=9606 GN=SNX27 PE=1 SV=2	0	3.445	2	1	1	1	1	541	61.2	6.49	55	1	0	60.2	165.2	2.74419
Q9H5V9	UPF0428 protein CXorf56 OS=Homo sapiens OX=9606 GN=CXorf56 PE=1 SV=1	0	2.114	8	2	2	2	1	222	25.6	8.73	21	2	0	231.8	636.1	2.74418
O95674	Phosphatidate cytidylyltransferase 2 OS=Homo sapiens OX=9606 GN=CDS2 PE=1 SV=1	0.031	1.011	3	1	1	1	1	445	51.4	7.09	29	1	0	29.7	81.5	2.74411
Q14980	Nuclear mitotic apparatus protein 1 OS=Homo sapiens OX=9606 GN=NUMA1 PE=1 SV=2	0	37.078	5	10	11	10	1	2115	238.1	5.78	214	10	0	961	2635.3	2.74225
P09874	Poly [ADP-ribose] polymerase 1 OS=Homo sapiens OX=9606 GN=PARP1 PE=1 SV=4	0	33.377	10	11	14	11	1	1014	113	8.88	188	11	0	3057	8378.9	2.74089
Q9NX24	H/ACA ribonucleoprotein complex subunit 2 OS=Homo sapiens OX=9606 GN=NHP2 PE=1 SV=1	0	5.524	17	2	2	2	1	153	17.2	8.22	44	2	0	92.1	252.3	2.73941
P55769	NHP2-like protein 1 OS=Homo sapiens OX=9606 GN=SNU13 PE=1 SV=3	0.001	2.593	6	1	1	1	1	128	14.2	8.46	45	1	0	198.2	542.1	2.73512
Q14103	Heterogeneous nuclear ribonucleoprotein D0 OS=Homo sapiens OX=9606 GN=HNRNPD PE=1 SV=1	0	8.457	8	3	3	3	1	355	38.4	7.81	87	3	0	287.4	785.7	2.73382
Q96KF7	Small integral membrane protein 8 OS=Homo sapiens OX=9606 GN=SMIM8 PE=1 SV=2	0.044	0.931	10	1	1	1	1	97	11.1	9.26	28	1	0	140.7	384.2	2.73063
O95613	Pericentrin OS=Homo sapiens OX=9606 GN=PCNT PE=1 SV=4	0	4.408	1	3	3	3	1	3336	377.8	5.55	19	3	0	309.9	845.7	2.72894
Q8N766	ER membrane protein complex subunit 1 OS=Homo sapiens OX=9606 GN=EMC1 PE=1 SV=1	0	3.77	2	2	2	2	1	993	111.7	7.66	48	2	0	186.8	509.5	2.72752
P27694	Replication protein A 70 kDa DNA-binding subunit OS=Homo sapiens OX=9606 GN=RPA1 PE=1 SV=2	0	20.584	7	4	6	4	1	616	68.1	7.21	153	4	0	656.9	1791.1	2.72659
P02765	Alpha-2-HS-glycoprotein OS=Homo sapiens OX=9606 GN=AHSG PE=1 SV=1	0.004	1.834	3	1	1	1	1	367	39.3	5.72	37	1	0	45.7	124.5	2.72429
Q02487	Desmocollin-2 OS=Homo sapiens OX=9606 GN=DSC2 PE=1 SV=1	0	2.175	1	1	1	1	1	901	99.9	5.34	34	1	0	93.8	255.3	2.72175
Q9UGP8	Translocation protein SEC63 homolog OS=Homo sapiens OX=9606 GN=SEC63 PE=1 SV=2	0	12.395	6	4	4	4	1	760	87.9	5.31	67	4	0	482.7	1312.2	2.71846
P47756-2	Isoform 2 of F-actin-capping protein subunit beta OS=Homo sapiens OX=9606 GN=CAPZB	0	4.248	6	2	3	2	1	272	30.6	6	34	2	0	582.9	1583	2.71573
Q96SI9	Spermatid perinuclear RNA-binding protein OS=Homo sapiens OX=9606 GN=STRBP PE=1 SV=1	0	2.338	2	2	2	2	1	672	73.6	8.72	36	2	0	194.6	526.9	2.70761
Q9BUJ2	Heterogeneous nuclear ribonucleoprotein U-like protein 1 OS=Homo sapiens OX=9606 GN=HNRNPUL1 PE=1 SV=2	0	5.928	2	2	2	2	1	856	95.7	6.92	80	2	0	115.8	313.5	2.70725
Q04695	Keratin, type I cytoskeletal 17 OS=Homo sapiens OX=9606 GN=KRT17 PE=1 SV=2	0	17.772	12	5	8	1	1	432	48.1	5.02	159	5	0	90.3	243.2	2.69324
Q96RR1	Twinkle protein, mitochondrial OS=Homo sapiens OX=9606 GN=TWNK PE=1 SV=1	0	5.833	5	2	2	2	1	684	77.1	8.98	55	2	0	38.3	102.7	2.68146
O94832	Unconventional myosin-Id OS=Homo sapiens OX=9606 GN=MYO1D PE=1 SV=2	0	24.138	11	11	11	11	1	1006	116.1	9.39	127	11	0	1773.8	4747.9	2.67668
P31040	Succinate dehydrogenase [ubiquinone] flavoprotein subunit, mitochondrial OS=Homo sapiens OX=9606 GN=SDHA PE=1 SV=2	0	23.293	14	9	10	9	1	664	72.6	7.39	173	9	0	2017.2	5390.3	2.67217
Q9H444	Charged multivesicular body protein 4b OS=Homo sapiens OX=9606 GN=CHMP4B PE=1 SV=1	0	10.31	14	3	3	3	1	224	24.9	4.82	92	3	0	421.1	1123.7	2.66849
Q9ULV4-3	Isoform 3 of Coronin-1C OS=Homo sapiens OX=9606 GN=CORO1C	0	19.314	13	8	8	8	1	527	58.9	7.75	98	8	0	1963.2	5237.1	2.66763
P62995	Transformer-2 protein homolog beta OS=Homo sapiens OX=9606 GN=TRA2B PE=1 SV=1	0	3.349	7	2	2	2	1	288	33.6	11.25	17	2	0	227	603.7	2.65947
P68104	Elongation factor 1-alpha 1 OS=Homo sapiens OX=9606 GN=EEF1A1 PE=1 SV=1	0	12.801	11	6	6	6	1	462	50.1	9.01	66	6	0	3045.1	8097.7	2.65926
P11586	C-1-tetrahydrofolate synthase, cytoplasmic OS=Homo sapiens OX=9606 GN=MTHFD1 PE=1 SV=3	0	3.284	1	1	1	1	1	935	101.5	7.3	44	1	0	148.1	393.2	2.65496
P63244	Receptor of activated protein C kinase 1 OS=Homo sapiens OX=9606 GN=RACK1 PE=1 SV=3	0	2.303	5	2	2	2	1	317	35.1	7.69	32	2	0	176.2	466.9	2.64983
Q9BRK4	Leucine zipper putative tumor suppressor 2 OS=Homo sapiens OX=9606 GN=LZTS2 PE=1 SV=2	0	6.717	4	3	3	2	1	669	72.7	6.51	63	3	0	38.7	102.2	2.64083
Q15233	Non-POU domain-containing octamer-binding protein OS=Homo sapiens OX=9606 GN=NONO PE=1 SV=4	0	14.955	14	7	10	6	1	471	54.2	8.95	112	7	0	1311.1	3459.4	2.63855
P11171	Protein 4.1 OS=Homo sapiens OX=9606 GN=EPB41 PE=1 SV=4	0	48.584	18	12	16	10	1	864	97	5.58	302	12	0	4037.4	10650.9	2.63806
P09012	U1 small nuclear ribonucleoprotein A OS=Homo sapiens OX=9606 GN=SNRPA PE=1 SV=3	0.009	1.543	3	1	1	1	1	282	31.3	9.83	32	1	0	47.5	125.3	2.63789
P09493-10	Isoform 10 of Tropomyosin alpha-1 chain OS=Homo sapiens OX=9606 GN=TPM1	0	6.137	10	3	3	2	1	284	32.8	4.77	63	3	0	464.8	1225.4	2.6364
P16989	Y-box-binding protein 3 OS=Homo sapiens OX=9606 GN=YBX3 PE=1 SV=4	0	17.011	14	3	4	3	1	372	40.1	9.77	172	3	0	63.5	167.4	2.63622
P49458	Signal recognition particle 9 kDa protein OS=Homo sapiens OX=9606 GN=SRP9 PE=1 SV=2	0	3.463	19	2	2	2	1	86	10.1	7.97	38	2	0	167.4	440.9	2.63381
O43663	Protein regulator of cytokinesis 1 OS=Homo sapiens OX=9606 GN=PRC1 PE=1 SV=2	0.014	1.38	1	1	1	1	1	620	71.6	6.68	18	1	0	85.1	224	2.6322
P07910	Heterogeneous nuclear ribonucleoproteins C1/C2 OS=Homo sapiens OX=9606 GN=HNRNPC PE=1 SV=4	0	10.224	12	4	5	4	1	306	33.7	5.08	114	4	0	942.8	2480.7	2.6312
P48643	T-complex protein 1 subunit epsilon OS=Homo sapiens OX=9606 GN=CCT5 PE=1 SV=1	0	7.516	5	3	3	3	1	541	59.6	5.66	89	3	0	448.6	1180.1	2.63063
Q969G3	SWI/SNF-related matrix-associated actin-dependent regulator of chromatin subfamily E member 1 OS=Homo sapiens OX=9606 GN=SMARCE1 PE=1 SV=2	0.047	0.893	2	1	1	1	1	411	46.6	4.88	0	1	0	144	377.9	2.62431
P63104	14-3-3 protein zeta/delta OS=Homo sapiens OX=9606 GN=YWHAZ PE=1 SV=1	0	8.052	9	2	3	1	1	245	27.7	4.79	54	2	0	53.4	139.8	2.61798
Q9Y4Z0	U6 snRNA-associated Sm-like protein LSm4 OS=Homo sapiens OX=9606 GN=LSM4 PE=1 SV=1	0.015	1.341	5	1	1	1	1	139	15.3	9.99	25	1	0	122.9	321.7	2.61758
Q16643-3	Isoform 3 of Drebrin OS=Homo sapiens OX=9606 GN=DBN1	0	16.753	8	6	6	6	1	695	76.3	4.51	103	6	0	1071.9	2803	2.61498
P98179	RNA-binding protein 3 OS=Homo sapiens OX=9606 GN=RBM3 PE=1 SV=1	0.042	0.945	4	1	1	1	1	157	17.2	8.91	27	1	0	105.1	274.8	2.61465
Q9GZR7	ATP-dependent RNA helicase DDX24 OS=Homo sapiens OX=9606 GN=DDX24 PE=1 SV=1	0.001	2.844	3	2	2	2	1	859	96.3	9.06	31	2	0	97.6	255	2.6127
Q96SB8-2	Isoform 2 of Structural maintenance of chromosomes protein 6 OS=Homo sapiens OX=9606 GN=SMC6	0	3.698	2	2	2	2	1	1117	129.1	7.15	34	2	0	145.1	379	2.61199
Q15796	Mothers against decapentaplegic homolog 2 OS=Homo sapiens OX=9606 GN=SMAD2 PE=1 SV=1	0.004	1.802	2	1	1	1	1	467	52.3	6.58	16	1	0	61.7	161.1	2.61102
Q92841	Probable ATP-dependent RNA helicase DDX17 OS=Homo sapiens OX=9606 GN=DDX17 PE=1 SV=2	0	16.16	9	6	7	4	1	729	80.2	8.27	120	6	0	879.7	2295.6	2.60953
Q96N67	Dedicator of cytokinesis protein 7 OS=Homo sapiens OX=9606 GN=DOCK7 PE=1 SV=4	0	12.607	2	5	6	5	1	2140	242.4	6.8	112	5	0	781.1	2036	2.60658
Q01650	Large neutral amino acids transporter small subunit 1 OS=Homo sapiens OX=9606 GN=SLC7A5 PE=1 SV=2	0.043	0.939	4	1	1	1	1	507	55	7.72	0	1	0	25.9	67.5	2.60618
Q8NBQ5	Estradiol 17-beta-dehydrogenase 11 OS=Homo sapiens OX=9606 GN=HSD17B11 PE=1 SV=3	0.009	1.541	3	1	1	1	1	300	32.9	9.07	29	1	0	265.7	691.3	2.60181
P68431	Histone H3.1 OS=Homo sapiens OX=9606 GN=HIST1H3A PE=1 SV=2	0	7.901	24	4	4	4	1	136	15.4	11.12	57	4	0	850.5	2212.1	2.60094
Q6P2Q9	Pre-mRNA-processing-splicing factor 8 OS=Homo sapiens OX=9606 GN=PRPF8 PE=1 SV=2	0	20.08	2	6	6	6	1	2335	273.4	8.84	111	6	0	908.6	2360.6	2.59806
Q9Y265	RuvB-like 1 OS=Homo sapiens OX=9606 GN=RUVBL1 PE=1 SV=1	0	5.095	3	1	1	1	1	456	50.2	6.42	62	1	0	46.3	120	2.59179
P0DP24	Calmodulin-2 OS=Homo sapiens OX=9606 GN=CALM2 PE=1 SV=1	0	11.176	19	3	6	3	1	149	16.8	4.22	164	3	0	2544	6581.9	2.58722
Q9Y2A7-2	Isoform 2 of Nck-associated protein 1 OS=Homo sapiens OX=9606 GN=NCKAP1	0	3.784	1	1	1	1	1	1134	129.4	6.68	37	1	0	99.8	257.8	2.58317
Q9P0U1	Mitochondrial import receptor subunit TOM7 homolog OS=Homo sapiens OX=9606 GN=TOMM7 PE=1 SV=1	0.014	1.395	13	1	2	1	1	55	6.2	10.29	26	1	0	202	521.6	2.58218
P31930	Cytochrome b-c1 complex subunit 1, mitochondrial OS=Homo sapiens OX=9606 GN=UQCRC1 PE=1 SV=3	0	3.821	6	3	3	2	1	480	52.6	6.37	43	3	1	315.8	814.6	2.57948
P23246	Splicing factor, proline- and glutamine-rich OS=Homo sapiens OX=9606 GN=SFPQ PE=1 SV=2	0	44.068	21	14	20	13	1	707	76.1	9.44	284	14	1	3169.3	8167	2.57691
Q9HCC0	Methylcrotonoyl-CoA carboxylase beta chain, mitochondrial OS=Homo sapiens OX=9606 GN=MCCC2 PE=1 SV=1	0	7.068	6	3	4	3	1	563	61.3	7.68	71	3	0	198.9	511.5	2.57164
Q9H2V7	Protein spinster homolog 1 OS=Homo sapiens OX=9606 GN=SPNS1 PE=1 SV=1	0.03	1.035	3	1	1	1	1	528	56.6	6.64	28	1	0	34.3	88.1	2.56851
Q9UPN4	Centrosomal protein of 131 kDa OS=Homo sapiens OX=9606 GN=CEP131 PE=1 SV=3	0	5.799	2	2	2	2	1	1083	122.1	8.69	54	2	0	93.6	240.3	2.56731
O43707	Alpha-actinin-4 OS=Homo sapiens OX=9606 GN=ACTN4 PE=1 SV=2	0	2.904	2	2	2	2	1	911	104.8	5.44	38	2	0	325.4	835.4	2.5673
Q9H3K6	BolA-like protein 2 OS=Homo sapiens OX=9606 GN=BOLA2 PE=1 SV=1	0	4.747	29	2	2	2	1	86	10.1	6.52	43	2	0	56.9	146	2.56591
Q9UPV0	Centrosomal protein of 164 kDa OS=Homo sapiens OX=9606 GN=CEP164 PE=1 SV=3	0.016	1.317	1	1	1	1	1	1460	164.2	5.36	26	1	0	38.8	99.4	2.56186
P62877	E3 ubiquitin-protein ligase RBX1 OS=Homo sapiens OX=9606 GN=RBX1 PE=1 SV=1	0	6.094	24	2	2	2	1	108	12.3	6.96	85	2	0	280.6	718.3	2.55987
P15311	Ezrin OS=Homo sapiens OX=9606 GN=EZR PE=1 SV=4	0	6.557	5	4	4	3	1	586	69.4	6.27	37	4	0	471.3	1206.4	2.55973
Q8NCB2	CaM kinase-like vesicle-associated protein OS=Homo sapiens OX=9606 GN=CAMKV PE=2 SV=2	0	9.422	7	4	4	4	1	501	54.3	5.55	111	4	0	130.9	335	2.55921
P22626	Heterogeneous nuclear ribonucleoproteins A2/B1 OS=Homo sapiens OX=9606 GN=HNRNPA2B1 PE=1 SV=2	0	49.665	34	10	15	9	1	353	37.4	8.95	446	10	1	3401.4	8704	2.55895
O43805	Sjoegren syndrome nuclear autoantigen 1 OS=Homo sapiens OX=9606 GN=SSNA1 PE=1 SV=2	0.02	1.222	8	1	1	1	1	119	13.6	5.38	26	1	0	51.2	131	2.55859
P56381	ATP synthase subunit epsilon, mitochondrial OS=Homo sapiens OX=9606 GN=ATP5F1E PE=1 SV=2	0.001	2.701	29	2	3	2	1	51	5.8	9.92	28	2	0	1040.7	2660.9	2.55684
Q15437	Protein transport protein Sec23B OS=Homo sapiens OX=9606 GN=SEC23B PE=1 SV=2	0.014	1.391	1	1	1	1	1	767	86.4	6.89	0	1	0	54.2	138.4	2.55351
Q12923-4	Isoform 4 of Tyrosine-protein phosphatase non-receptor type 13 OS=Homo sapiens OX=9606 GN=PTPN13	0.042	0.954	0	1	1	1	1	2490	277.3	6.42	23	1	0	29.5	75.2	2.54915
Q07157	Tight junction protein ZO-1 OS=Homo sapiens OX=9606 GN=TJP1 PE=1 SV=3	0	43.009	9	14	15	13	1	1748	195.3	6.7	266	14	1	2390	6073	2.541
P09651	Heterogeneous nuclear ribonucleoprotein A1 OS=Homo sapiens OX=9606 GN=HNRNPA1 PE=1 SV=5	0	10.092	12	4	6	2	1	372	38.7	9.13	118	4	2	767.6	1949.2	2.53934
Q16629	Serine/arginine-rich splicing factor 7 OS=Homo sapiens OX=9606 GN=SRSF7 PE=1 SV=1	0.032	0.986	5	1	1	1	1	238	27.4	11.82	29	1	0	82.1	208.1	2.53471
Q15005	Signal peptidase complex subunit 2 OS=Homo sapiens OX=9606 GN=SPCS2 PE=1 SV=3	0	9.47	14	2	2	2	1	226	25	8.47	99	2	0	108.9	275.8	2.5326
O75369-8	Isoform 8 of Filamin-B OS=Homo sapiens OX=9606 GN=FLNB	0	9.774	2	5	6	5	1	2633	281.5	5.71	71	5	0	705.4	1783.7	2.52864
O95684	FGFR1 oncogene partner OS=Homo sapiens OX=9606 GN=FGFR1OP PE=1 SV=1	0	11.695	5	1	3	1	1	399	43	4.81	89	1	0	111.3	281.3	2.5274
Q15717-2	Isoform 2 of ELAV-like protein 1 OS=Homo sapiens OX=9606 GN=ELAVL1	0	5.589	5	2	2	2	1	353	39	9.45	39	2	0	430.1	1086.1	2.52523
Q96DA6	Mitochondrial import inner membrane translocase subunit TIM14 OS=Homo sapiens OX=9606 GN=DNAJC19 PE=1 SV=3	0	9.938	27	4	6	4	1	116	12.5	10.1	70	4	0	1597	4031.1	2.52417
P43243	Matrin-3 OS=Homo sapiens OX=9606 GN=MATR3 PE=1 SV=2	0	20.603	9	6	7	6	1	847	94.6	6.25	159	6	0	672.7	1697.2	2.52297
P18859-2	Isoform 2 of ATP synthase-coupling factor 6, mitochondrial OS=Homo sapiens OX=9606 GN=ATP5J	0	6.696	17	1	2	1	1	116	13.4	9.07	35	1	0	107.3	270.6	2.5219
Q9Y520-7	Isoform 7 of Protein PRRC2C OS=Homo sapiens OX=9606 GN=PRRC2C	0	3.948	0	1	1	1	1	2898	316.9	9.13	34	1	0	41.1	103.6	2.52068
Q9Y2J2-2	Isoform 2 of Band 4.1-like protein 3 OS=Homo sapiens OX=9606 GN=EPB41L3	0	47.739	17	13	16	10	1	865	96.5	5.43	340	13	0	2992.2	7539.7	2.51978
Q13616	Cullin-1 OS=Homo sapiens OX=9606 GN=CUL1 PE=1 SV=2	0	4.402	1	1	1	1	1	776	89.6	8	54	1	0	75.3	189.6	2.51793
P35268	60S ribosomal protein L22 OS=Homo sapiens OX=9606 GN=RPL22 PE=1 SV=2	0	6.148	10	1	1	1	1	128	14.8	9.19	66	1	0	92.4	232.3	2.51407
Q15061	WD repeat-containing protein 43 OS=Homo sapiens OX=9606 GN=WDR43 PE=1 SV=3	0	4.611	2	1	1	1	1	677	74.8	5.57	67	1	0	103.2	257.6	2.49612
P62269	40S ribosomal protein S18 OS=Homo sapiens OX=9606 GN=RPS18 PE=1 SV=3	0	24.904	42	8	15	8	1	152	17.7	10.99	233	8	0	1958.1	4880.1	2.49226
O15020	Spectrin beta chain, non-erythrocytic 2 OS=Homo sapiens OX=9606 GN=SPTBN2 PE=1 SV=3	0	19.221	3	9	9	8	1	2390	271.2	6.11	152	9	0	954.7	2379.1	2.49199
P61221	ATP-binding cassette sub-family E member 1 OS=Homo sapiens OX=9606 GN=ABCE1 PE=1 SV=1	0	2.499	2	1	1	1	1	599	67.3	8.34	31	1	0	103.4	256.6	2.48162
Q9UBV8	Peflin OS=Homo sapiens OX=9606 GN=PEF1 PE=1 SV=1	0.001	2.027	3	1	1	1	1	284	30.4	6.54	27	1	0	108.1	268.2	2.48104
P0C7P4	Putative cytochrome b-c1 complex subunit Rieske-like protein 1 OS=Homo sapiens OX=9606 GN=UQCRFS1P1 PE=5 SV=1	0	2.286	6	2	2	2	1	283	30.8	8.87	30	2	0	347.1	859	2.47479
Q15365	Poly(rC)-binding protein 1 OS=Homo sapiens OX=9606 GN=PCBP1 PE=1 SV=2	0	27.829	15	4	7	3	1	356	37.5	7.09	216	4	0	477	1178.7	2.47107
P31946	14-3-3 protein beta/alpha OS=Homo sapiens OX=9606 GN=YWHAB PE=1 SV=3	0	10.148	9	2	3	1	1	246	28.1	4.83	70	2	2	314.3	775.4	2.46707
Q13123	Protein Red OS=Homo sapiens OX=9606 GN=IK PE=1 SV=3	0	2.994	2	1	1	1	1	557	65.6	6.64	44	1	0	86.4	213.1	2.46644
O75487	Glypican-4 OS=Homo sapiens OX=9606 GN=GPC4 PE=1 SV=4	0	6.578	4	2	2	2	1	556	62.4	6.68	63	2	0	142.5	351.4	2.46596
Q8WWM7-3	Isoform 3 of Ataxin-2-like protein OS=Homo sapiens OX=9606 GN=ATXN2L	0	2.202	2	2	2	2	1	1097	115.5	8.66	38	2	0	105.9	259.9	2.4542
Q9NYL9	Tropomodulin-3 OS=Homo sapiens OX=9606 GN=TMOD3 PE=1 SV=1	0	8.399	7	2	2	2	1	352	39.6	5.19	58	2	0	304.5	746.9	2.45287
P57737-3	Isoform 3 of Coronin-7 OS=Homo sapiens OX=9606 GN=CORO7	0	4.748	3	4	4	4	1	1048	114.1	6.33	39	4	0	1705.4	4181.7	2.45203
Q9H857-2	Isoform 2 of 5'-nucleotidase domain-containing protein 2 OS=Homo sapiens OX=9606 GN=NT5DC2	0	9.098	4	3	4	3	1	557	64.1	7.74	99	3	0	686.1	1681.2	2.45037
Q15366-2	Isoform 2 of Poly(rC)-binding protein 2 OS=Homo sapiens OX=9606 GN=PCBP2	0	26.46	14	4	7	3	1	366	38.6	6.79	231	4	1	867.8	2126	2.44987
O94906	Pre-mRNA-processing factor 6 OS=Homo sapiens OX=9606 GN=PRPF6 PE=1 SV=1	0	3.104	1	1	1	1	1	941	106.9	8.25	42	1	0	88.9	217.4	2.44544
O75694	Nuclear pore complex protein Nup155 OS=Homo sapiens OX=9606 GN=NUP155 PE=1 SV=1	0.003	1.914	1	2	2	2	1	1391	155.1	6.16	41	2	0	191.7	467.9	2.44079
P13639	Elongation factor 2 OS=Homo sapiens OX=9606 GN=EEF2 PE=1 SV=4	0	10.904	6	5	5	4	1	858	95.3	6.83	105	5	1	995.1	2428.6	2.44056
O00425	Insulin-like growth factor 2 mRNA-binding protein 3 OS=Homo sapiens OX=9606 GN=IGF2BP3 PE=1 SV=2	0	7.637	8	4	4	3	1	579	63.7	8.87	91	4	0	353.4	855.1	2.41964
Q9NYU2	UDP-glucose:glycoprotein glucosyltransferase 1 OS=Homo sapiens OX=9606 GN=UGGT1 PE=1 SV=3	0	8.863	1	2	2	2	1	1555	177.1	5.63	73	2	0	302.2	730.1	2.41595
Q86VP6	Cullin-associated NEDD8-dissociated protein 1 OS=Homo sapiens OX=9606 GN=CAND1 PE=1 SV=2	0.005	1.683	1	2	2	2	1	1230	136.3	5.78	21	2	0	184.8	446.2	2.4145
Q14160-3	Isoform 3 of Protein scribble homolog OS=Homo sapiens OX=9606 GN=SCRIB	0	6.422	2	4	4	4	1	1655	177.6	5.11	66	4	0	238.3	574.7	2.41167
Q92973	Transportin-1 OS=Homo sapiens OX=9606 GN=TNPO1 PE=1 SV=2	0.02	1.228	1	1	1	1	1	898	102.3	4.98	38	1	0	46.8	112.7	2.40812
P50991	T-complex protein 1 subunit delta OS=Homo sapiens OX=9606 GN=CCT4 PE=1 SV=4	0	16.145	9	5	5	5	1	539	57.9	7.83	146	5	0	795	1912.5	2.40566
P78371	T-complex protein 1 subunit beta OS=Homo sapiens OX=9606 GN=CCT2 PE=1 SV=4	0	7.891	4	2	2	2	1	535	57.5	6.46	64	2	0	253.8	610	2.40347
Q01082	Spectrin beta chain, non-erythrocytic 1 OS=Homo sapiens OX=9606 GN=SPTBN1 PE=1 SV=2	0	53.18	7	16	18	15	1	2364	274.4	5.57	303	16	1	3971.6	9526.6	2.39868
Q9HA92	Radical S-adenosyl methionine domain-containing protein 1, mitochondrial OS=Homo sapiens OX=9606 GN=RSAD1 PE=2 SV=2	0	4.681	6	2	2	2	1	442	48.7	7.78	29	2	0	57.5	137.8	2.39652
Q9H000	Probable E3 ubiquitin-protein ligase makorin-2 OS=Homo sapiens OX=9606 GN=MKRN2 PE=1 SV=2	0	2.192	2	1	1	1	1	416	46.9	7.61	43	1	0	89	212.3	2.38539
P07947	Tyrosine-protein kinase Yes OS=Homo sapiens OX=9606 GN=YES1 PE=1 SV=3	0	3.58	3	2	2	2	1	543	60.8	6.74	36	2	0	145.7	347.4	2.38435
P62851	40S ribosomal protein S25 OS=Homo sapiens OX=9606 GN=RPS25 PE=1 SV=1	0	4.669	14	2	5	2	1	125	13.7	10.11	71	2	0	1002.9	2385.4	2.3785
Q13151	Heterogeneous nuclear ribonucleoprotein A0 OS=Homo sapiens OX=9606 GN=HNRNPA0 PE=1 SV=1	0	17.13	14	4	5	4	1	305	30.8	9.29	230	4	0	889.5	2115.4	2.37819
Q9HB71	Calcyclin-binding protein OS=Homo sapiens OX=9606 GN=CACYBP PE=1 SV=2	0.005	1.771	3	1	1	1	1	228	26.2	8.25	31	1	0	181.4	429.8	2.36935
Q9UMS4	Pre-mRNA-processing factor 19 OS=Homo sapiens OX=9606 GN=PRPF19 PE=1 SV=1	0	2.23	2	1	2	1	1	504	55.1	6.61	34	1	0	1453.8	3437.9	2.36477
O14974	Protein phosphatase 1 regulatory subunit 12A OS=Homo sapiens OX=9606 GN=PPP1R12A PE=1 SV=1	0	5.279	3	3	3	3	1	1030	115.2	5.4	47	3	0	379.5	894	2.35573
O75083	WD repeat-containing protein 1 OS=Homo sapiens OX=9606 GN=WDR1 PE=1 SV=4	0	3.834	1	1	1	1	1	606	66.2	6.65	41	1	0	44.6	105	2.35426
Q03181	Peroxisome proliferator-activated receptor delta OS=Homo sapiens OX=9606 GN=PPARD PE=1 SV=1	0.031	1.031	2	1	1	1	1	441	49.9	7.59	35	1	0	865	2033.4	2.35075
P35637	RNA-binding protein FUS OS=Homo sapiens OX=9606 GN=FUS PE=1 SV=1	0	12.33	9	3	5	2	1	526	53.4	9.36	124	3	1	586	1374.3	2.34522
Q9Y6M1	Insulin-like growth factor 2 mRNA-binding protein 2 OS=Homo sapiens OX=9606 GN=IGF2BP2 PE=1 SV=2	0	6.798	6	3	3	3	1	599	66.1	8.46	58	3	0	256.1	599.9	2.34244
Q14152	Eukaryotic translation initiation factor 3 subunit A OS=Homo sapiens OX=9606 GN=EIF3A PE=1 SV=1	0	4.418	2	3	3	3	1	1382	166.5	6.79	28	3	0	221	517.4	2.34118
P35527	Keratin, type I cytoskeletal 9 OS=Homo sapiens OX=9606 GN=KRT9 PE=1 SV=3	0	33.547	13	7	11	7	1	623	62	5.24	316	7	0	1779.5	4164.7	2.34038
O60506	Heterogeneous nuclear ribonucleoprotein Q OS=Homo sapiens OX=9606 GN=SYNCRIP PE=1 SV=2	0	12.837	9	6	8	6	1	623	69.6	8.59	94	6	0	1361.3	3180.8	2.33659
Q99729-4	Isoform 4 of Heterogeneous nuclear ribonucleoprotein A/B OS=Homo sapiens OX=9606 GN=HNRNPAB	0	14.443	13	3	3	3	1	286	30.7	7.91	160	3	0	479	1119	2.33612
O60568	Procollagen-lysine,2-oxoglutarate 5-dioxygenase 3 OS=Homo sapiens OX=9606 GN=PLOD3 PE=1 SV=1	0	8.039	3	2	2	2	1	738	84.7	6.05	76	2	0	428.8	999.6	2.33116
Q92506	Estradiol 17-beta-dehydrogenase 8 OS=Homo sapiens OX=9606 GN=HSD17B8 PE=1 SV=2	0.005	1.692	3	1	1	1	1	261	27	6.54	27	1	0	153.7	356	2.3162
Q8NBJ5	Procollagen galactosyltransferase 1 OS=Homo sapiens OX=9606 GN=COLGALT1 PE=1 SV=1	0	3.245	2	1	1	1	1	622	71.6	7.31	37	1	0	142.1	329	2.31527
P13797	Plastin-3 OS=Homo sapiens OX=9606 GN=PLS3 PE=1 SV=4	0.001	2.734	1	1	1	1	1	630	70.8	5.6	40	1	0	151.2	349.6	2.31217
P62258	14-3-3 protein epsilon OS=Homo sapiens OX=9606 GN=YWHAE PE=1 SV=1	0	2.198	3	1	1	1	1	255	29.2	4.74	28	1	0	469.2	1084.3	2.31095
Q9H0D6	5'-3' exoribonuclease 2 OS=Homo sapiens OX=9606 GN=XRN2 PE=1 SV=1	0.005	1.78	1	1	1	1	1	950	108.5	7.47	31	1	0	150.2	347	2.31025
P83876	Thioredoxin-like protein 4A OS=Homo sapiens OX=9606 GN=TXNL4A PE=1 SV=1	0.004	1.857	5	1	1	1	1	142	16.8	5.85	30	1	0	93	214.8	2.30968
Q01844-5	Isoform 5 of RNA-binding protein EWS OS=Homo sapiens OX=9606 GN=EWSR1	0	6.031	4	2	2	2	1	661	68.9	9.29	79	2	0	134.8	311.2	2.30861
P60981	Destrin OS=Homo sapiens OX=9606 GN=DSTN PE=1 SV=3	0	5.88	12	2	2	1	1	165	18.5	7.85	48	2	0	68.4	157.5	2.30263
Q9BY49	Peroxisomal trans-2-enoyl-CoA reductase OS=Homo sapiens OX=9606 GN=PECR PE=1 SV=2	0.001	2.767	3	1	1	1	1	303	32.5	8.81	32	1	0	132.5	303.8	2.29283
O14639	Actin-binding LIM protein 1 OS=Homo sapiens OX=9606 GN=ABLIM1 PE=1 SV=3	0.02	1.207	1	1	1	1	1	778	87.6	8.59	23	1	0	73.1	167	2.28454
Q96BR5	Cytochrome c oxidase assembly factor 7 OS=Homo sapiens OX=9606 GN=COA7 PE=1 SV=2	0.003	1.899	3	1	1	1	1	231	25.7	6.02	21	1	0	110.4	251	2.27355
P49674	Casein kinase I isoform epsilon OS=Homo sapiens OX=9606 GN=CSNK1E PE=1 SV=1	0	2.34	3	1	1	1	1	416	47.3	9.66	42	1	0	55.7	126.4	2.2693
Q9HCD5	Nuclear receptor coactivator 5 OS=Homo sapiens OX=9606 GN=NCOA5 PE=1 SV=2	0.028	1.063	1	1	1	1	1	579	65.5	9.6	38	1	0	31.4	70.9	2.25796
P78347	General transcription factor II-I OS=Homo sapiens OX=9606 GN=GTF2I PE=1 SV=2	0.024	1.145	2	2	2	2	1	998	112.3	6.39	27	2	0	165.6	373.4	2.25483
P24534	Elongation factor 1-beta OS=Homo sapiens OX=9606 GN=EEF1B2 PE=1 SV=3	0	3.504	9	3	4	2	1	225	24.7	4.67	29	3	1	649.7	1464.3	2.25381
Q16181	Septin-7 OS=Homo sapiens OX=9606 GN=SEPT7 PE=1 SV=2	0.001	2.812	2	1	1	1	1	437	50.6	8.63	36	1	0	90.5	203.7	2.25083
Q9BRS2	Serine/threonine-protein kinase RIO1 OS=Homo sapiens OX=9606 GN=RIOK1 PE=1 SV=2	0	3.006	3	1	2	1	1	568	65.5	6.19	28	1	0	26.8	60.3	2.25
O94813	Slit homolog 2 protein OS=Homo sapiens OX=9606 GN=SLIT2 PE=1 SV=1	0	14.945	2	3	3	3	1	1529	169.8	7.06	137	3	0	232.2	521.6	2.24634
P08559-4	Isoform 4 of Pyruvate dehydrogenase E1 component subunit alpha, somatic form, mitochondrial OS=Homo sapiens OX=9606 GN=PDHA1	0	9.002	6	3	3	3	1	428	47.5	8.54	74	3	0	580.2	1302.2	2.2444
Q9Y2Z4	Tyrosine--tRNA ligase, mitochondrial OS=Homo sapiens OX=9606 GN=YARS2 PE=1 SV=2	0.044	0.928	2	1	1	1	1	477	53.2	8.98	0	1	0	41.4	92.8	2.24155
Q6UB35	Monofunctional C1-tetrahydrofolate synthase, mitochondrial OS=Homo sapiens OX=9606 GN=MTHFD1L PE=1 SV=1	0	4.818	1	1	1	1	1	978	105.7	8.06	54	1	0	428.7	959.4	2.23793
O75911	Short-chain dehydrogenase/reductase 3 OS=Homo sapiens OX=9606 GN=DHRS3 PE=1 SV=2	0.012	1.522	2	1	1	1	1	302	33.5	8.84	29	1	0	53.4	118.6	2.22097
Q13813-2	Isoform 2 of Spectrin alpha chain, non-erythrocytic 1 OS=Homo sapiens OX=9606 GN=SPTAN1	0	123.822	14	35	40	35	1	2477	284.9	5.35	740	35	0	9990.8	22184.1	2.22045
P26641-2	Isoform 2 of Elongation factor 1-gamma OS=Homo sapiens OX=9606 GN=EEF1G	0	8.323	5	2	2	2	1	487	56.1	7.72	79	2	0	143.4	317.8	2.21618
P01040	Cystatin-A OS=Homo sapiens OX=9606 GN=CSTA PE=1 SV=1	0.001	2.848	10	1	1	1	1	98	11	5.5	43	1	0	45.9	101.5	2.21133
Q14168-4	Isoform 4 of MAGUK p55 subfamily member 2 OS=Homo sapiens OX=9606 GN=MPP2	0	4.177	2	1	1	1	1	597	66.8	6.65	58	1	0	52.3	115.6	2.21033
P14923	Junction plakoglobin OS=Homo sapiens OX=9606 GN=JUP PE=1 SV=3	0	26.349	6	4	7	4	1	745	81.7	6.14	203	4	0	436.6	964.4	2.20889
P29966	Myristoylated alanine-rich C-kinase substrate OS=Homo sapiens OX=9606 GN=MARCKS PE=1 SV=4	0	6.46	5	1	1	1	1	332	31.5	4.45	67	1	0	67	147.7	2.20448
Q15029	116 kDa U5 small nuclear ribonucleoprotein component OS=Homo sapiens OX=9606 GN=EFTUD2 PE=1 SV=1	0	4.775	2	2	2	1	1	972	109.4	5	61	2	0	191.4	419.1	2.18966
P35080	Profilin-2 OS=Homo sapiens OX=9606 GN=PFN2 PE=1 SV=3	0.047	0.884	10	1	1	1	1	140	15	6.99	30	1	0	65.8	142.8	2.17021
P49006	MARCKS-related protein OS=Homo sapiens OX=9606 GN=MARCKSL1 PE=1 SV=2	0	13.804	44	3	5	3	1	195	19.5	4.67	90	3	0	43.7	94.6	2.16476
P62633-6	Isoform 6 of Cellular nucleic acid-binding protein OS=Homo sapiens OX=9606 GN=CNBP	0	8.225	18	4	4	4	1	179	19.7	7.58	63	4	0	787.1	1703.2	2.16389
Q14444	Caprin-1 OS=Homo sapiens OX=9606 GN=CAPRIN1 PE=1 SV=2	0.001	2.533	2	2	2	2	1	709	78.3	5.25	43	2	0	729.3	1578	2.16372
P43304	Glycerol-3-phosphate dehydrogenase, mitochondrial OS=Homo sapiens OX=9606 GN=GPD2 PE=1 SV=3	0.001	2.096	1	1	1	1	1	727	80.8	7.69	35	1	0	196.3	423.8	2.15894
P02533	Keratin, type I cytoskeletal 14 OS=Homo sapiens OX=9606 GN=KRT14 PE=1 SV=4	0	46.62	22	9	18	1	1	472	51.5	5.16	388	9	3	281.3	607.3	2.15891
Q13263	Transcription intermediary factor 1-beta OS=Homo sapiens OX=9606 GN=TRIM28 PE=1 SV=5	0	6.489	5	2	2	2	1	835	88.5	5.77	60	2	0	214.6	463.1	2.15797
O43813	LanC-like protein 1 OS=Homo sapiens OX=9606 GN=LANCL1 PE=1 SV=1	0.005	1.659	2	1	1	1	1	399	45.3	7.75	25	1	0	67.6	145.8	2.1568
Q6P1M0	Long-chain fatty acid transport protein 4 OS=Homo sapiens OX=9606 GN=SLC27A4 PE=1 SV=1	0.001	2.751	3	1	1	1	1	643	72	8.47	35	1	0	45.5	97.6	2.14505
O15372	Eukaryotic translation initiation factor 3 subunit H OS=Homo sapiens OX=9606 GN=EIF3H PE=1 SV=1	0	6.108	8	2	2	2	1	352	39.9	6.54	53	2	0	198.9	425.9	2.14128
Q14126	Desmoglein-2 OS=Homo sapiens OX=9606 GN=DSG2 PE=1 SV=2	0	24.424	6	7	9	7	1	1118	122.2	5.24	174	7	0	1994.9	4271.5	2.14121
Q7L576	Cytoplasmic FMR1-interacting protein 1 OS=Homo sapiens OX=9606 GN=CYFIP1 PE=1 SV=1	0	3.32	1	1	1	1	1	1253	145.1	6.9	51	1	0	63.2	135	2.13608
P25490	Transcriptional repressor protein YY1 OS=Homo sapiens OX=9606 GN=YY1 PE=1 SV=2	0.013	1.41	2	1	1	1	1	414	44.7	6.25	0	1	0	225.7	480.9	2.1307
O14617-5	Isoform 5 of AP-3 complex subunit delta-1 OS=Homo sapiens OX=9606 GN=AP3D1	0.001	2.694	1	1	1	1	1	1215	136.6	7.64	25	1	0	177.1	377.3	2.13043
Q15154	Pericentriolar material 1 protein OS=Homo sapiens OX=9606 GN=PCM1 PE=1 SV=5	0	17.064	4	7	7	7	1	2024	228.4	5.02	141	7	0	300.7	637.9	2.12138
Q14203	Dynactin subunit 1 OS=Homo sapiens OX=9606 GN=DCTN1 PE=1 SV=3	0.004	1.861	2	2	2	2	1	1278	141.6	5.81	28	2	0	54.8	116.2	2.12044
Q86YM7	Homer protein homolog 1 OS=Homo sapiens OX=9606 GN=HOMER1 PE=1 SV=2	0.044	0.934	3	1	1	1	1	354	40.3	5.44	21	1	0	46.5	98.5	2.11828
Q14011-2	Isoform 2 of Cold-inducible RNA-binding protein OS=Homo sapiens OX=9606 GN=CIRBP	0	3.289	3	1	1	1	1	263	28.3	8.6	51	1	0	115.8	244.1	2.10794
P62857	40S ribosomal protein S28 OS=Homo sapiens OX=9606 GN=RPS28 PE=1 SV=1	0	10.782	29	2	4	2	1	69	7.8	10.7	102	2	0	521.8	1098.4	2.10502
P10515	Dihydrolipoyllysine-residue acetyltransferase component of pyruvate dehydrogenase complex, mitochondrial OS=Homo sapiens OX=9606 GN=DLAT PE=1 SV=3	0	3.81	1	1	1	1	1	647	69	7.84	43	1	0	351.6	739.3	2.10267
P35240	Merlin OS=Homo sapiens OX=9606 GN=NF2 PE=1 SV=1	0	3.283	3	2	2	2	1	595	69.6	6.47	43	2	0	52	109.3	2.10192
O00116	Alkyldihydroxyacetonephosphate synthase, peroxisomal OS=Homo sapiens OX=9606 GN=AGPS PE=1 SV=1	0	4.602	3	1	2	1	1	658	72.9	7.34	41	1	0	27.9	58.5	2.09677
Q9NZI8	Insulin-like growth factor 2 mRNA-binding protein 1 OS=Homo sapiens OX=9606 GN=IGF2BP1 PE=1 SV=2	0	38.598	25	14	21	13	1	577	63.4	9.2	352	14	1	3964.6	8297.9	2.093
P36969	Phospholipid hydroperoxide glutathione peroxidase OS=Homo sapiens OX=9606 GN=GPX4 PE=1 SV=3	0.021	1.185	5	1	1	1	1	197	22.2	8.37	29	1	0	63.5	132.6	2.08819
Q8WXF1	Paraspeckle component 1 OS=Homo sapiens OX=9606 GN=PSPC1 PE=1 SV=1	0	6.341	4	2	2	2	1	523	58.7	6.67	48	2	0	286.3	597.6	2.08732
Q7Z417	Nuclear fragile X mental retardation-interacting protein 2 OS=Homo sapiens OX=9606 GN=NUFIP2 PE=1 SV=1	0.004	1.811	1	1	1	1	1	695	76.1	8.7	40	1	0	93.7	195.5	2.08645
O75131	Copine-3 OS=Homo sapiens OX=9606 GN=CPNE3 PE=1 SV=1	0.031	1.005	1	1	1	1	1	537	60.1	5.85	33	1	0	223	464.4	2.08251
Q9H4G4	Golgi-associated plant pathogenesis-related protein 1 OS=Homo sapiens OX=9606 GN=GLIPR2 PE=1 SV=3	0	7.177	17	2	2	2	1	154	17.2	9.41	71	2	0	89.6	185.9	2.07478
Q8N490-2	Isoform 2 of Probable hydrolase PNKD OS=Homo sapiens OX=9606 GN=PNKD	0	4.674	12	1	1	1	1	142	15.4	10.58	91	1	0	53.7	110.7	2.06145
Q69YQ0	Cytospin-A OS=Homo sapiens OX=9606 GN=SPECC1L PE=1 SV=2	0	3.187	1	1	1	1	1	1117	124.5	5.72	41	1	0	99.5	205.1	2.06131
Q5JWF2	Guanine nucleotide-binding protein G(s) subunit alpha isoforms XLas OS=Homo sapiens OX=9606 GN=GNAS PE=1 SV=2	0	5.591	2	2	2	2	1	1037	111	5.03	68	2	0	240.7	490.4	2.03739
P39019	40S ribosomal protein S19 OS=Homo sapiens OX=9606 GN=RPS19 PE=1 SV=2	0	12.954	25	4	6	4	1	145	16.1	10.32	126	4	0	2232.3	4516.8	2.02338
P50990	T-complex protein 1 subunit theta OS=Homo sapiens OX=9606 GN=CCT8 PE=1 SV=4	0.001	1.989	2	1	1	1	1	548	59.6	5.6	24	1	0	153.4	310.1	2.02151
P04264	Keratin, type II cytoskeletal 1 OS=Homo sapiens OX=9606 GN=KRT1 PE=1 SV=6	0	84.344	33	21	33	19	1	644	66	8.12	570	21	2	11935.4	24100.3	2.01923
P40926	Malate dehydrogenase, mitochondrial OS=Homo sapiens OX=9606 GN=MDH2 PE=1 SV=3	0	6.841	4	1	1	1	1	338	35.5	8.68	57	1	0	153.6	309.6	2.01563
Q16881-5	Isoform 5 of Thioredoxin reductase 1, cytoplasmic OS=Homo sapiens OX=9606 GN=TXNRD1	0.028	1.091	2	1	1	1	1	499	54.7	6.47	19	1	0	99.9	200.9	2.01101

## Sheet: Expt 3
Accession	Description	Exp. q-value: Combined	Sum PEP Score	Coverage [%]	# Peptides	# PSMs	# Unique Peptides	# Protein Groups	# AAs	MW [kDa]	calc. pI	Score Mascot: Mascot	# Peptides (by Search Engine): Mascot	# Razor Peptides	Abundances Experimental	Abundances Negative Control	Experimental/Negative Control
Q69YU5	Brawnin-FLAG	0	9.568	56	5	7	5	1	79	9	7.34	122	5	0	630.9	10135.7	16.0655
Q9NUT2	ATP-binding cassette sub-family B member 8, mitochondrial OS=Homo sapiens OX=9606 GN=ABCB8 PE=1 SV=3	0	2.641	2	1	1	1	1	735	79.9	8.98	49	1	0	28.7	176.7	6.15679
Q9H3K2	Growth hormone-inducible transmembrane protein OS=Homo sapiens OX=9606 GN=GHITM PE=1 SV=2	0	1.953	3	1	1	1	1	345	37.2	9.94	42	1	0	21	117.6	5.6
P35222	Catenin beta-1 OS=Homo sapiens OX=9606 GN=CTNNB1 PE=1 SV=1	0.036	0.618	1	1	1	1	1	781	85.4	5.86	24	1	0	87.4	240.7	2.754
Q8N5K1	CDGSH iron-sulfur domain-containing protein 2 OS=Homo sapiens OX=9606 GN=CISD2 PE=1 SV=1	0	3.212	10	1	1	1	1	135	15.3	9.61	58	1	0	105.8	284.6	2.68998
P22307	Non-specific lipid-transfer protein OS=Homo sapiens OX=9606 GN=SCP2 PE=1 SV=2	0	3.393	4	2	2	2	1	547	59	6.89	57	2	0	245.7	504.1	2.05169
Q5SRD1	Putative mitochondrial import inner membrane translocase subunit Tim23B OS=Homo sapiens OX=9606 GN=TIMM23B PE=5 SV=2	0	1.957	4	1	1	1	1	257	28	9.39	41	1	0	417.7	835.9	2.0012
Q10713	Mitochondrial-processing peptidase subunit alpha OS=Homo sapiens OX=9606 GN=PMPCA PE=1 SV=2	0	1.879	4	2	2	2	1	525	58.2	6.92	41	2	0	39.3	77.4	1.96947
P04075-2	Isoform 2 of Fructose-bisphosphate aldolase A OS=Homo sapiens OX=9606 GN=ALDOA	0	2.924	4	2	2	2	1	418	45.2	8.25	46	2	0	54.8	103.1	1.88139
Q9H078	Caseinolytic peptidase B protein homolog OS=Homo sapiens OX=9606 GN=CLPB PE=1 SV=1	0.002	1.182	1	1	1	1	1	707	78.7	9.01	32	1	0	49.3	92.1	1.86815
Q9Y6C9	Mitochondrial carrier homolog 2 OS=Homo sapiens OX=9606 GN=MTCH2 PE=1 SV=1	0	3.848	6	2	2	2	1	303	33.3	7.97	63	2	0	699.3	1281	1.83183
P16615	Sarcoplasmic/endoplasmic reticulum calcium ATPase 2 OS=Homo sapiens OX=9606 GN=ATP2A2 PE=1 SV=1	0.002	1.177	1	1	1	1	1	1042	114.7	5.34	32	1	0	66.3	120.3	1.81448
P00505	Aspartate aminotransferase, mitochondrial OS=Homo sapiens OX=9606 GN=GOT2 PE=1 SV=3	0	2.156	5	2	2	2	1	430	47.5	9.01	39	2	0	182.6	328.4	1.79847
P22392-2	Isoform 3 of Nucleoside diphosphate kinase B OS=Homo sapiens OX=9606 GN=NME2	0.003	1.442	13	2	2	2	1	267	30.1	8.92	34	2	0	739	1322.6	1.78972
P0C7P4	Putative cytochrome b-c1 complex subunit Rieske-like protein 1 OS=Homo sapiens OX=9606 GN=UQCRFS1P1 PE=5 SV=1	0	4.581	8	2	2	2	1	283	30.8	8.87	68	2	0	119.5	211.2	1.76736
P12532-2	Isoform 2 of Creatine kinase U-type, mitochondrial OS=Homo sapiens OX=9606 GN=CKMT1A	0.006	0.765	2	1	1	1	1	448	50.4	8.62	26	1	0	85.1	149.5	1.75676
P54819	Adenylate kinase 2, mitochondrial OS=Homo sapiens OX=9606 GN=AK2 PE=1 SV=2	0.003	1.409	5	1	1	1	1	239	26.5	7.81	34	1	0	76	133.2	1.75263
P45880-1	Isoform 1 of Voltage-dependent anion-selective channel protein 2 OS=Homo sapiens OX=9606 GN=VDAC2	0	3.479	9	2	3	2	1	309	33.4	7.59	63	2	0	516	897.6	1.73953
P31930	Cytochrome b-c1 complex subunit 1, mitochondrial OS=Homo sapiens OX=9606 GN=UQCRC1 PE=1 SV=3	0	1.489	3	2	2	2	1	480	52.6	6.37	34	2	0	342.8	591.1	1.72433
Q05639	Elongation factor 1-alpha 2 OS=Homo sapiens OX=9606 GN=EEF1A2 PE=1 SV=1	0	3.128	4	2	2	2	1	463	50.4	9.03	51	2	0	1087.4	1844.9	1.69662
P04843	Dolichyl-diphosphooligosaccharide--protein glycosyltransferase subunit 1 OS=Homo sapiens OX=9606 GN=RPN1 PE=1 SV=1	0	2.366	6	3	3	3	1	607	68.5	6.38	49	3	0	426.6	710.3	1.66503
Q9Y3U8	60S ribosomal protein L36 OS=Homo sapiens OX=9606 GN=RPL36 PE=1 SV=3	0.002	0.997	9	1	1	1	1	105	12.2	11.59	28	1	0	65.8	109.3	1.66109
P31040	Succinate dehydrogenase [ubiquinone] flavoprotein subunit, mitochondrial OS=Homo sapiens OX=9606 GN=SDHA PE=1 SV=2	0	5.147	5	4	4	4	1	664	72.6	7.39	65	4	0	1157.5	1895.7	1.63775
Q9UJS0-2	Isoform 2 of Calcium-binding mitochondrial carrier protein Aralar2 OS=Homo sapiens OX=9606 GN=SLC25A13	0	1.927	1	1	1	1	1	676	74.3	8.62	40	1	0	112.4	183	1.62811
P04080	Cystatin-B OS=Homo sapiens OX=9606 GN=CSTB PE=1 SV=2	0	3.153	12	1	1	1	1	98	11.1	7.56	58	1	0	261	424.9	1.62797
Q99643	Succinate dehydrogenase cytochrome b560 subunit, mitochondrial OS=Homo sapiens OX=9606 GN=SDHC PE=1 SV=1	0.002	1.057	5	1	1	1	1	169	18.6	9.69	29	1	0	81.5	132.2	1.62209
Q53H12	Acylglycerol kinase, mitochondrial OS=Homo sapiens OX=9606 GN=AGK PE=1 SV=2	0	3.843	3	1	1	1	1	422	47.1	8.09	64	1	0	295	464.2	1.57356
O75390	Citrate synthase, mitochondrial OS=Homo sapiens OX=9606 GN=CS PE=1 SV=2	0.039	0.583	2	1	1	1	1	466	51.7	8.32	24	1	0	118.1	184.6	1.56308
P53007	Tricarboxylate transport protein, mitochondrial OS=Homo sapiens OX=9606 GN=SLC25A1 PE=1 SV=2	0	3.357	6	2	2	2	1	311	34	9.89	54	2	0	342.2	532.4	1.55582
Q5JYT7	Uncharacterized protein KIAA1755 OS=Homo sapiens OX=9606 GN=KIAA1755 PE=2 SV=2	0.006	0.843	1	1	1	1	1	1200	130.8	6.37	26	1	0	423.7	658.3	1.55369
Q9Y277-2	Isoform 2 of Voltage-dependent anion-selective channel protein 3 OS=Homo sapiens OX=9606 GN=VDAC3	0	2.255	8	2	2	2	1	284	30.8	8.66	48	2	0	469.3	728.1	1.55146
P60981	Destrin OS=Homo sapiens OX=9606 GN=DSTN PE=1 SV=3	0	4.273	17	3	3	3	1	165	18.5	7.85	69	3	0	260.9	398.8	1.52856
P62873	Guanine nucleotide-binding protein G(I)/G(S)/G(T) subunit beta-1 OS=Homo sapiens OX=9606 GN=GNB1 PE=1 SV=3	0.003	1.23	3	1	1	1	1	340	37.4	6	31	1	0	104	156.1	1.50096

## Sheet: Expt 4
Accession	Description	Exp. q-value: Combined	Sum PEP Score	Coverage [%]	# Peptides	# PSMs	# Unique Peptides	# Protein Groups	# AAs	MW [kDa]	calc. pI	Score Mascot: Mascot	# Peptides (by Search Engine): Mascot	Abundances Experimental	Abundances Negative Control	Experimental/Negative Control
P05026	Sodium/potassium-transporting ATPase subunit beta-1 OS=Homo sapiens OX=9606 GN=ATP1B1 PE=1 SV=1	0	11.064	10	3	3	3	1	303	35	8.53	98	3	5948.4	104.3	57.0316
Q5U3C3	Transmembrane protein 164 OS=Homo sapiens OX=9606 GN=TMEM164 PE=2 SV=1	0.005	2.593	6	1	1	1	1	297	33.5	8.16	24	1	1115.1	24.3	45.8889
Q9HCN8	Stromal cell-derived factor 2-like protein 1 OS=Homo sapiens OX=9606 GN=SDF2L1 PE=1 SV=2	0.005	2.419	4	1	1	1	1	221	23.6	7.03	23	1	1062.9	24	44.2875
O14893	Gem-associated protein 2 OS=Homo sapiens OX=9606 GN=GEMIN2 PE=1 SV=1	0.001	3.174	4	1	1	1	1	280	31.6	5.58	28	1	938	21.2	44.2453
Q5VYJ5	MAM and LDL-receptor class A domain-containing protein 1 OS=Homo sapiens OX=9606 GN=MALRD1 PE=1 SV=4	0.037	0.982	0	1	1	1	1	2156	240.9	5.22	0	1	3381.7	80.6	41.9566
Q6ZMG9-2	Isoform 2 of Ceramide synthase 6 OS=Homo sapiens OX=9606 GN=CERS6	0.001	4.108	4	2	2	1	1	392	45.8	7.87	37	2	4134.6	101.9	40.5751
Q8WXF5	Gamma-crystallin N OS=Homo sapiens OX=9606 GN=CRYGN PE=2 SV=1	0.028	1.258	4	1	1	1	1	182	20.6	5.69	18	1	772.1	19.1	40.4241
P63167	Dynein light chain 1, cytoplasmic OS=Homo sapiens OX=9606 GN=DYNLL1 PE=1 SV=1	0.026	1.454	8	1	1	1	1	89	10.4	7.4	29	1	4966	124.1	40.0161
O75695	Protein XRP2 OS=Homo sapiens OX=9606 GN=RP2 PE=1 SV=4	0	8.341	10	4	5	4	1	350	39.6	5.12	58	4	11161.4	282.2	39.5514
P22392-2	Isoform 3 of Nucleoside diphosphate kinase B OS=Homo sapiens OX=9606 GN=NME2	0	23.652	41	8	10	8	1	267	30.1	8.92	161	8	16886.7	433.4	38.9633
O15127	Secretory carrier-associated membrane protein 2 OS=Homo sapiens OX=9606 GN=SCAMP2 PE=1 SV=2	0.036	1.055	2	1	1	1	1	329	36.6	6.1	0	1	2318.1	63.2	36.6788
P63218	Guanine nucleotide-binding protein G(I)/G(S)/G(O) subunit gamma-5 OS=Homo sapiens OX=9606 GN=GNG5 PE=1 SV=3	0	8.294	38	3	4	3	1	68	7.3	9.85	103	3	10547.7	288.4	36.5732
P49755	Transmembrane emp24 domain-containing protein 10 OS=Homo sapiens OX=9606 GN=TMED10 PE=1 SV=2	0	2.956	6	2	2	2	1	219	25	7.44	36	2	7094.9	195.1	36.3655
P62072	Mitochondrial import inner membrane translocase subunit Tim10 OS=Homo sapiens OX=9606 GN=TIMM10 PE=1 SV=1	0	6.409	27	3	3	3	1	90	10.3	6.29	61	3	4451.3	126.1	35.2998
Q06055-2	Isoform 2 of ATP synthase F(0) complex subunit C2, mitochondrial OS=Homo sapiens OX=9606 GN=ATP5G2	0.007	2.069	4	1	1	1	1	198	20.5	8.59	41	1	3514.7	100.4	35.007
O15258	Protein RER1 OS=Homo sapiens OX=9606 GN=RER1 PE=1 SV=1	0.001	4.161	8	2	2	2	1	196	22.9	9.54	33	2	2109.7	60.7	34.7562
Q9UDX5	Mitochondrial fission process protein 1 OS=Homo sapiens OX=9606 GN=MTFP1 PE=1 SV=1	0.014	1.686	4	1	1	1	1	166	18	9.31	26	1	3342.4	97	34.4577
P35606	Coatomer subunit beta' OS=Homo sapiens OX=9606 GN=COPB2 PE=1 SV=2	0.008	1.859	1	1	1	1	1	906	102.4	5.27	0	1	815.2	25.5	31.9686
O95249	Golgi SNAP receptor complex member 1 OS=Homo sapiens OX=9606 GN=GOSR1 PE=1 SV=1	0.017	1.558	3	1	1	1	1	250	28.6	9.42	0	1	1029.8	33.4	30.8323
Q9NQT4	Exosome complex component RRP46 OS=Homo sapiens OX=9606 GN=EXOSC5 PE=1 SV=1	0.001	3.436	4	1	1	1	1	235	25.2	7.59	31	1	1182.7	38.8	30.482
Q01650	Large neutral amino acids transporter small subunit 1 OS=Homo sapiens OX=9606 GN=SLC7A5 PE=1 SV=2	0	16.73	9	4	4	4	1	507	55	7.72	151	4	9706.6	323.5	30.0049
O75947	ATP synthase subunit d, mitochondrial OS=Homo sapiens OX=9606 GN=ATP5H PE=1 SV=3	0	17.176	34	6	9	6	1	161	18.5	5.3	145	6	17385.1	579.6	29.995
Q8WY22	BRI3-binding protein OS=Homo sapiens OX=9606 GN=BRI3BP PE=1 SV=1	0.008	1.856	3	1	1	1	1	251	27.8	9.44	31	1	3072.5	103.2	29.7723
Q9NY26	Zinc transporter ZIP1 OS=Homo sapiens OX=9606 GN=SLC39A1 PE=1 SV=1	0	6.744	4	1	1	1	1	324	34.2	5.92	74	1	751.4	25.8	29.124
O14967	Calmegin OS=Homo sapiens OX=9606 GN=CLGN PE=1 SV=1	0	13.297	7	5	5	5	1	610	70	4.69	91	5	7100.9	243.9	29.114
Q9Y6C9	Mitochondrial carrier homolog 2 OS=Homo sapiens OX=9606 GN=MTCH2 PE=1 SV=1	0	41.705	27	9	13	9	1	303	33.3	7.97	298	9	19820.9	687.9	28.8136
P62820	Ras-related protein Rab-1A OS=Homo sapiens OX=9606 GN=RAB1A PE=1 SV=3	0	17.273	26	6	7	3	1	205	22.7	6.21	123	6	25015.9	869.2	28.7804
Q15758	Neutral amino acid transporter B(0) OS=Homo sapiens OX=9606 GN=SLC1A5 PE=1 SV=2	0	15.342	6	3	3	3	1	541	56.6	5.48	131	3	8076.9	281.2	28.723
P22413	Ectonucleotide pyrophosphatase/phosphodiesterase family member 1 OS=Homo sapiens OX=9606 GN=ENPP1 PE=1 SV=2	0.046	0.86	2	2	2	2	1	925	104.9	7.14	0	2	1828.3	64	28.5672
P27824-2	Isoform 2 of Calnexin OS=Homo sapiens OX=9606 GN=CANX	0	83.836	30	25	37	25	1	627	71.5	4.7	430	25	81390.5	2862.5	28.4334
P32969	60S ribosomal protein L9 OS=Homo sapiens OX=9606 GN=RPL9 PE=1 SV=1	0.008	1.945	4	1	1	1	1	192	21.9	9.95	35	1	3944.5	139.8	28.2153
Q9BQE3	Tubulin alpha-1C chain OS=Homo sapiens OX=9606 GN=TUBA1C PE=1 SV=1	0	28.379	18	7	14	1	1	449	49.9	5.1	292	7	28279.8	1003.2	28.1896
Q13200	26S proteasome non-ATPase regulatory subunit 2 OS=Homo sapiens OX=9606 GN=PSMD2 PE=1 SV=3	0.005	2.613	1	1	1	1	1	908	100.1	5.2	16	1	1540.4	54.9	28.0583
P07919	Cytochrome b-c1 complex subunit 6, mitochondrial OS=Homo sapiens OX=9606 GN=UQCRH PE=1 SV=2	0	6.112	24	3	3	3	1	91	10.7	4.44	53	3	10118.5	361.3	28.0058
Q2TAA5	GDP-Man:Man(3)GlcNAc(2)-PP-Dol alpha-1,2-mannosyltransferase OS=Homo sapiens OX=9606 GN=ALG11 PE=1 SV=2	0.016	1.577	2	1	1	1	1	492	55.6	8.48	25	1	1330.5	47.7	27.8931
Q9BZE1	39S ribosomal protein L37, mitochondrial OS=Homo sapiens OX=9606 GN=MRPL37 PE=1 SV=2	0.028	1.252	4	1	1	1	1	423	48.1	8.59	26	1	144.9	47.4	3.05696
P13645	Keratin, type I cytoskeletal 10 OS=Homo sapiens OX=9606 GN=KRT10 PE=1 SV=6	0	108.513	32	22	32	18	1	584	58.8	5.21	767	22	40395.1	10194.6	3.9624
O14949	Cytochrome b-c1 complex subunit 8 OS=Homo sapiens OX=9606 GN=UQCRQ PE=1 SV=4	0.001	3.844	18	2	2	2	1	82	9.9	10.08	36	2	4589.6	167.6	27.3842
O95168	NADH dehydrogenase [ubiquinone] 1 beta subcomplex subunit 4 OS=Homo sapiens OX=9606 GN=NDUFB4 PE=1 SV=3	0.005	2.342	10	1	1	1	1	129	15.2	9.85	18	1	1209.9	45.1	26.8271
Q8TED1	Probable glutathione peroxidase 8 OS=Homo sapiens OX=9606 GN=GPX8 PE=1 SV=2	0.001	3.446	9	2	2	2	1	209	23.9	9.35	36	2	2430.2	90.8	26.7643
Q9BSF4	Mitochondrial import inner membrane translocase subunit Tim29 OS=Homo sapiens OX=9606 GN=TIMM29 PE=1 SV=2	0.005	2.247	3	1	1	1	1	260	29.2	8.09	30	1	606.1	22.7	26.7004
Q15393	Splicing factor 3B subunit 3 OS=Homo sapiens OX=9606 GN=SF3B3 PE=1 SV=4	0.034	1.144	1	1	1	1	1	1217	135.5	5.26	18	1	1348.8	252.3	5.34602
Q53GQ0	Very-long-chain 3-oxoacyl-CoA reductase OS=Homo sapiens OX=9606 GN=HSD17B12 PE=1 SV=2	0	10.578	13	5	5	5	1	312	34.3	9.32	82	5	9177.5	354.5	25.8886
P06748	Nucleophosmin OS=Homo sapiens OX=9606 GN=NPM1 PE=1 SV=2	0	17.107	24	6	8	6	1	294	32.6	4.78	160	6	18851	728.8	25.8658
P24539	ATP synthase F(0) complex subunit B1, mitochondrial OS=Homo sapiens OX=9606 GN=ATP5F1 PE=1 SV=2	0	7.294	9	3	4	3	1	256	28.9	9.36	67	3	7321.6	284.1	25.7712
P49821	NADH dehydrogenase [ubiquinone] flavoprotein 1, mitochondrial OS=Homo sapiens OX=9606 GN=NDUFV1 PE=1 SV=4	0	15.984	11	5	6	5	1	464	50.8	8.21	106	5	2644	103.9	25.4475
P54709	Sodium/potassium-transporting ATPase subunit beta-3 OS=Homo sapiens OX=9606 GN=ATP1B3 PE=1 SV=1	0	8.864	15	5	5	5	1	279	31.5	8.35	43	5	13229.6	522	25.3441
P08754	Guanine nucleotide-binding protein G(k) subunit alpha OS=Homo sapiens OX=9606 GN=GNAI3 PE=1 SV=3	0	19.893	18	6	9	4	1	354	40.5	5.69	144	6	9287.3	370.9	25.0399
Q86Y82	Syntaxin-12 OS=Homo sapiens OX=9606 GN=STX12 PE=1 SV=1	0	10.281	9	3	3	3	1	276	31.6	5.59	75	3	3341.5	134.6	24.8254
Q9Y4B6	DDB1- and CUL4-associated factor 1 OS=Homo sapiens OX=9606 GN=DCAF1 PE=1 SV=3	0.041	0.952	1	2	2	2	1	1507	168.9	5.06	0	2	1136.9	45.9	24.7691
P62249	40S ribosomal protein S16 OS=Homo sapiens OX=9606 GN=RPS16 PE=1 SV=2	0	13.204	32	5	6	5	1	146	16.4	10.21	102	5	5714.4	802.1	7.1243
Q8TAD7	Overexpressed in colon carcinoma 1 protein OS=Homo sapiens OX=9606 GN=OCC1 PE=1 SV=2	0	7.545	19	1	1	1	1	63	6.4	6.57	85	1	771.5	31.5	24.4921
P05023	Sodium/potassium-transporting ATPase subunit alpha-1 OS=Homo sapiens OX=9606 GN=ATP1A1 PE=1 SV=1	0	128.833	29	31	51	31	1	1023	112.8	5.49	1082	31	70935.4	4931.4	14.3844
P08574	Cytochrome c1, heme protein, mitochondrial OS=Homo sapiens OX=9606 GN=CYC1 PE=1 SV=3	0.001	4.933	7	3	3	3	1	325	35.4	9	29	3	4607.2	190.6	24.1721
Q99873	Protein arginine N-methyltransferase 1 OS=Homo sapiens OX=9606 GN=PRMT1 PE=1 SV=3	0.005	2.32	2	1	1	1	1	371	42.4	5.35	17	1	1107.7	46.2	23.9762
Q7L8L6	FAST kinase domain-containing protein 5, mitochondrial OS=Homo sapiens OX=9606 GN=FASTKD5 PE=1 SV=1	0.005	2.311	2	2	2	2	1	764	86.5	8.13	28	2	1155.7	48.6	23.7798
P30536	Translocator protein OS=Homo sapiens OX=9606 GN=TSPO PE=1 SV=3	0.018	1.548	4	1	1	1	1	169	18.8	9.36	28	1	2711.9	115.3	23.5204
O14880	Microsomal glutathione S-transferase 3 OS=Homo sapiens OX=9606 GN=MGST3 PE=1 SV=1	0	2.965	5	1	1	1	1	152	16.5	9.38	41	1	3794.9	162.2	23.3964
P46977	Dolichyl-diphosphooligosaccharide--protein glycosyltransferase subunit STT3A OS=Homo sapiens OX=9606 GN=STT3A PE=1 SV=2	0	25.594	9	7	9	7	1	705	80.5	8.07	172	7	11517.8	497.5	23.1514
Q99643	Succinate dehydrogenase cytochrome b560 subunit, mitochondrial OS=Homo sapiens OX=9606 GN=SDHC PE=1 SV=1	0	7.209	12	2	2	2	1	169	18.6	9.69	46	2	2614.6	113	23.1381
P24390	ER lumen protein-retaining receptor 1 OS=Homo sapiens OX=9606 GN=KDELR1 PE=1 SV=1	0	2.829	4	1	1	1	1	212	24.5	8.62	46	1	2375.2	102.9	23.0826
Q96GP6	Scavenger receptor class F member 2 OS=Homo sapiens OX=9606 GN=SCARF2 PE=1 SV=4	0.016	1.591	1	1	1	1	1	870	92.4	8.44	35	1	182.6	8.1	22.5432
O15173-2	Isoform 2 of Membrane-associated progesterone receptor component 2 OS=Homo sapiens OX=9606 GN=PGRMC2	0	18.898	21	4	4	3	1	247	26.2	5.31	192	4	2023.2	182.6	11.08
Q9Y399	28S ribosomal protein S2, mitochondrial OS=Homo sapiens OX=9606 GN=MRPS2 PE=1 SV=1	0	11.168	12	4	4	4	1	296	33.2	9.26	65	4	1677.4	77.1	21.7562
Q8NBX0	Saccharopine dehydrogenase-like oxidoreductase OS=Homo sapiens OX=9606 GN=SCCPDH PE=1 SV=1	0.008	1.882	2	1	1	1	1	429	47.1	9.14	32	1	820.6	37.8	21.709
Q00325	Phosphate carrier protein, mitochondrial OS=Homo sapiens OX=9606 GN=SLC25A3 PE=1 SV=2	0	25.564	21	8	15	8	1	362	40.1	9.38	271	8	24627	998.7	24.6591
P10606	Cytochrome c oxidase subunit 5B, mitochondrial OS=Homo sapiens OX=9606 GN=COX5B PE=1 SV=2	0	7.69	21	3	3	3	1	129	13.7	8.81	80	3	5336.3	192.3	27.7499
P21926	CD9 antigen OS=Homo sapiens OX=9606 GN=CD9 PE=1 SV=4	0.008	1.919	3	1	1	1	1	228	25.4	7.15	36	1	2682.8	98.1	27.3476
Q9H2H9	Sodium-coupled neutral amino acid transporter 1 OS=Homo sapiens OX=9606 GN=SLC38A1 PE=1 SV=1	0	9.039	5	3	3	3	1	487	54	7.02	72	3	6674.9	246.8	27.0458
Q8N4Q1-2	Isoform 2 of Mitochondrial intermembrane space import and assembly protein 40 OS=Homo sapiens OX=9606 GN=CHCHD4	0	21.373	34	5	11	5	1	155	17.4	4.39	179	5	6505.6	309.1	21.0469
Q9H0U4	Ras-related protein Rab-1B OS=Homo sapiens OX=9606 GN=RAB1B PE=1 SV=1	0	8.841	20	4	5	1	1	201	22.2	5.73	62	4	3241.3	140.2	23.1191
P10809	60 kDa heat shock protein, mitochondrial OS=Homo sapiens OX=9606 GN=HSPD1 PE=1 SV=2	0	92.772	24	12	30	12	1	573	61	5.87	779	12	40724.7	1939.3	20.9997
Q9Y6G9	Cytoplasmic dynein 1 light intermediate chain 1 OS=Homo sapiens OX=9606 GN=DYNC1LI1 PE=1 SV=3	0.008	1.847	1	1	1	1	1	523	56.5	6.42	37	1	2108.3	100.6	20.9573
Q9BZF1	Oxysterol-binding protein-related protein 8 OS=Homo sapiens OX=9606 GN=OSBPL8 PE=1 SV=3	0	5.452	1	1	1	1	1	889	101.1	6.96	57	1	805.5	38.5	20.9221
Q9Y672	Dolichyl pyrophosphate Man9GlcNAc2 alpha-1,3-glucosyltransferase OS=Homo sapiens OX=9606 GN=ALG6 PE=1 SV=2	0	6.271	3	2	2	2	1	507	58.1	8.46	60	2	3196.3	153.6	20.8092
O15260	Surfeit locus protein 4 OS=Homo sapiens OX=9606 GN=SURF4 PE=1 SV=3	0	6.393	6	2	3	2	1	269	30.4	7.78	61	2	4758.8	229.9	20.6994
Q9HD45	Transmembrane 9 superfamily member 3 OS=Homo sapiens OX=9606 GN=TM9SF3 PE=1 SV=2	0	20.306	11	6	8	6	1	589	67.8	7.21	126	6	14886	719.6	20.6865
Q00765	Receptor expression-enhancing protein 5 OS=Homo sapiens OX=9606 GN=REEP5 PE=1 SV=3	0	14.563	18	4	8	4	1	189	21.5	8.1	184	4	8871.7	430.8	20.5935
Q99536	Synaptic vesicle membrane protein VAT-1 homolog OS=Homo sapiens OX=9606 GN=VAT1 PE=1 SV=2	0.001	4.217	3	1	2	1	1	393	41.9	6.29	49	1	1407.6	69.2	20.341
Q8WTV0	Scavenger receptor class B member 1 OS=Homo sapiens OX=9606 GN=SCARB1 PE=1 SV=1	0.005	2.199	1	1	1	1	1	552	60.8	8.24	37	1	1987.8	99.7	19.9378
P62987	Ubiquitin-60S ribosomal protein L40 OS=Homo sapiens OX=9606 GN=UBA52 PE=1 SV=2	0	12.388	29	4	8	4	1	128	14.7	9.83	143	4	11190.5	565.3	19.7957
P31943	Heterogeneous nuclear ribonucleoprotein H OS=Homo sapiens OX=9606 GN=HNRNPH1 PE=1 SV=4	0	21.12	16	5	5	5	1	449	49.2	6.3	152	5	2973.8	577.4	5.15033
O14763	Tumor necrosis factor receptor superfamily member 10B OS=Homo sapiens OX=9606 GN=TNFRSF10B PE=1 SV=2	0.001	4.394	3	1	1	1	1	440	47.8	5.55	62	1	394.4	16.3	24.1963
O43181	NADH dehydrogenase [ubiquinone] iron-sulfur protein 4, mitochondrial OS=Homo sapiens OX=9606 GN=NDUFS4 PE=1 SV=1	0	9.55	11	2	2	2	1	175	20.1	10.3	104	2	4920.5	248.9	19.769
O94905	Erlin-2 OS=Homo sapiens OX=9606 GN=ERLIN2 PE=1 SV=1	0	33.626	19	7	10	5	1	339	37.8	5.62	263	7	13596.4	689.9	19.7078
P35527	Keratin, type I cytoskeletal 9 OS=Homo sapiens OX=9606 GN=KRT9 PE=1 SV=3	0	65.134	23	11	14	10	1	623	62	5.24	504	11	6841	2398.1	2.85268
Q9GZM5	Protein YIPF3 OS=Homo sapiens OX=9606 GN=YIPF3 PE=1 SV=1	0	7.712	8	3	5	3	1	350	38.2	5.76	84	3	2255.6	117.2	19.2457
Q9P0L0-2	Isoform 2 of Vesicle-associated membrane protein-associated protein A OS=Homo sapiens OX=9606 GN=VAPA	0	6.964	15	5	5	5	1	294	32.6	8.91	62	5	7213	376	19.1835
P05388	60S acidic ribosomal protein P0 OS=Homo sapiens OX=9606 GN=RPLP0 PE=1 SV=1	0	27.579	24	7	9	7	1	317	34.3	5.97	197	7	11787.2	616.1	19.132
P22695	Cytochrome b-c1 complex subunit 2, mitochondrial OS=Homo sapiens OX=9606 GN=UQCRC2 PE=1 SV=3	0	35.479	21	7	14	7	1	453	48.4	8.63	253	7	7244.6	849	8.5331
Q9H6K4	Optic atrophy 3 protein OS=Homo sapiens OX=9606 GN=OPA3 PE=1 SV=1	0.001	4.281	9	2	2	2	1	179	20	8.91	37	2	884.6	46.3	19.1058
P09874	Poly [ADP-ribose] polymerase 1 OS=Homo sapiens OX=9606 GN=PARP1 PE=1 SV=4	0	7.964	2	2	2	2	1	1014	113	8.88	68	2	1000.5	151	6.62583
Q6ZWT7	Lysophospholipid acyltransferase 2 OS=Homo sapiens OX=9606 GN=MBOAT2 PE=2 SV=2	0.026	1.396	1	1	1	1	1	520	59.5	8.03	25	1	269.5	14.5	18.5862
P00403	Cytochrome c oxidase subunit 2 OS=Homo sapiens OX=9606 GN=MT-CO2 PE=1 SV=1	0.001	3.427	7	2	2	2	1	227	25.5	4.82	41	2	2185.5	118.8	18.3965
Q9HAV4	Exportin-5 OS=Homo sapiens OX=9606 GN=XPO5 PE=1 SV=1	0	12.076	4	5	5	5	1	1204	136.2	5.8	84	5	3971.4	619.5	6.41065
Q96N66	Lysophospholipid acyltransferase 7 OS=Homo sapiens OX=9606 GN=MBOAT7 PE=1 SV=2	0	5.241	3	1	1	1	1	472	52.7	8.97	54	1	1187.5	64.6	18.3824
O14980	Exportin-1 OS=Homo sapiens OX=9606 GN=XPO1 PE=1 SV=1	0	9.979	3	3	3	3	1	1071	123.3	6.06	77	3	2071.3	113.4	18.2654
P18077	60S ribosomal protein L35a OS=Homo sapiens OX=9606 GN=RPL35A PE=1 SV=2	0	6.48	21	3	4	3	1	110	12.5	11.06	64	3	5222.5	696.6	7.49713
Q9H936	Mitochondrial glutamate carrier 1 OS=Homo sapiens OX=9606 GN=SLC25A22 PE=1 SV=1	0	39.684	25	7	13	7	1	323	34.4	9.29	329	7	10521.5	579	18.1718
Q8NBQ5	Estradiol 17-beta-dehydrogenase 11 OS=Homo sapiens OX=9606 GN=HSD17B11 PE=1 SV=3	0.005	2.257	3	1	1	1	1	300	32.9	9.07	33	1	1773.8	98.1	18.0815
Q5XKP0	MICOS complex subunit MIC13 OS=Homo sapiens OX=9606 GN=MIC13 PE=1 SV=1	0.008	1.972	6	1	3	1	1	118	13.1	9.42	36	1	6464.1	359.5	17.9808
P60602	Reactive oxygen species modulator 1 OS=Homo sapiens OX=9606 GN=ROMO1 PE=1 SV=1	0	5.599	32	2	4	2	1	79	8.2	9.33	67	2	4021.5	224.9	17.8813
Q96KA5	Cleft lip and palate transmembrane protein 1-like protein OS=Homo sapiens OX=9606 GN=CLPTM1L PE=1 SV=1	0.001	3.963	3	2	2	2	1	538	62.2	8.56	41	2	774.3	33.6	23.0446
P47914	60S ribosomal protein L29 OS=Homo sapiens OX=9606 GN=RPL29 PE=1 SV=2	0	7.544	14	2	2	2	1	159	17.7	11.66	57	2	4621.7	200.3	23.0739
Q8NF37	Lysophosphatidylcholine acyltransferase 1 OS=Homo sapiens OX=9606 GN=LPCAT1 PE=1 SV=2	0.001	4.411	4	2	2	2	1	534	59.1	6.02	54	2	614.9	34.7	17.7205
Q96KR6	Protein FAM210B, mitochondrial OS=Homo sapiens OX=9606 GN=FAM210B PE=1 SV=2	0.018	1.553	6	1	1	1	1	192	20.4	10.43	0	1	1806.6	103	17.5398
Q15543	Transcription initiation factor TFIID subunit 13 OS=Homo sapiens OX=9606 GN=TAF13 PE=1 SV=1	0.028	1.291	8	1	1	1	1	124	14.3	4.81	0	1	304.8	17.5	17.4171
P14209	CD99 antigen OS=Homo sapiens OX=9606 GN=CD99 PE=1 SV=1	0	11.469	25	3	4	3	1	185	18.8	4.75	100	3	1990.3	116.7	17.0548
P30153	Serine/threonine-protein phosphatase 2A 65 kDa regulatory subunit A alpha isoform OS=Homo sapiens OX=9606 GN=PPP2R1A PE=1 SV=4	0.045	0.922	1	1	1	1	1	589	65.3	5.11	34	1	2086.1	122.7	17.0016
Q9UH62	Armadillo repeat-containing X-linked protein 3 OS=Homo sapiens OX=9606 GN=ARMCX3 PE=1 SV=1	0	9.676	8	3	3	3	1	379	42.5	8.37	90	3	3922	231.4	16.949
P61619	Protein transport protein Sec61 subunit alpha isoform 1 OS=Homo sapiens OX=9606 GN=SEC61A1 PE=1 SV=2	0	19.446	11	6	11	2	1	476	52.2	8.06	158	6	21159.7	1253.1	16.8859
Q99942	E3 ubiquitin-protein ligase RNF5 OS=Homo sapiens OX=9606 GN=RNF5 PE=1 SV=1	0.001	3.417	12	2	2	2	1	180	19.9	6.65	39	2	3048.4	181.4	16.8049
O00161	Synaptosomal-associated protein 23 OS=Homo sapiens OX=9606 GN=SNAP23 PE=1 SV=1	0	8.912	17	4	4	4	1	211	23.3	5.01	70	4	4286.1	255.4	16.7819
P02786	Transferrin receptor protein 1 OS=Homo sapiens OX=9606 GN=TFRC PE=1 SV=2	0	33.733	10	7	7	7	1	760	84.8	6.61	245	7	11449.8	686.2	16.6858
Q9NX61	Transmembrane protein 161A OS=Homo sapiens OX=9606 GN=TMEM161A PE=1 SV=1	0.001	3.561	2	1	1	1	1	479	53.6	8.44	41	1	2467.4	93.4	26.4176
Q53H12	Acylglycerol kinase, mitochondrial OS=Homo sapiens OX=9606 GN=AGK PE=1 SV=2	0	19.772	15	7	8	7	1	422	47.1	8.09	145	7	11903.2	720.5	16.5207
Q9NZ53	Podocalyxin-like protein 2 OS=Homo sapiens OX=9606 GN=PODXL2 PE=1 SV=1	0	2.877	1	1	1	1	1	605	65	4.34	36	1	1281.5	77.9	16.4506
Q9HD20	Manganese-transporting ATPase 13A1 OS=Homo sapiens OX=9606 GN=ATP13A1 PE=1 SV=2	0	6.577	2	2	2	2	1	1204	132.9	8.13	67	2	1024.6	62.4	16.4199
P51648-2	Isoform 2 of Fatty aldehyde dehydrogenase OS=Homo sapiens OX=9606 GN=ALDH3A2	0	12.851	6	3	3	3	1	508	57.6	8.92	98	3	2657	162	16.4012
Q9Y678	Coatomer subunit gamma-1 OS=Homo sapiens OX=9606 GN=COPG1 PE=1 SV=1	0.005	2.403	1	1	1	1	1	874	97.7	5.47	42	1	303.8	73	4.16164
Q9BX74	TM2 domain-containing protein 1 OS=Homo sapiens OX=9606 GN=TM2D1 PE=1 SV=1	0.015	1.662	3	1	1	1	1	207	22.3	6.51	30	1	662.1	40.8	16.2279
Q99623	Prohibitin-2 OS=Homo sapiens OX=9606 GN=PHB2 PE=1 SV=2	0	19.63	15	5	6	5	1	299	33.3	9.83	175	5	8720.9	537.9	16.2129
Q92973	Transportin-1 OS=Homo sapiens OX=9606 GN=TNPO1 PE=1 SV=2	0.005	2.217	3	2	2	2	1	898	102.3	4.98	37	2	875.2	54	16.2074
Q02878	60S ribosomal protein L6 OS=Homo sapiens OX=9606 GN=RPL6 PE=1 SV=3	0	19.7	24	9	10	9	1	288	32.7	10.58	180	9	19220.1	1185.9	16.2072
Q15363	Transmembrane emp24 domain-containing protein 2 OS=Homo sapiens OX=9606 GN=TMED2 PE=1 SV=1	0	14.768	14	3	5	3	1	201	22.7	5.17	105	3	4599.9	283.9	16.2025
P62745	Rho-related GTP-binding protein RhoB OS=Homo sapiens OX=9606 GN=RHOB PE=1 SV=1	0.008	2.014	5	1	1	1	1	196	22.1	5.24	19	1	356.6	75.6	4.71693
P20339	Ras-related protein Rab-5A OS=Homo sapiens OX=9606 GN=RAB5A PE=1 SV=2	0	12.849	16	3	4	2	1	215	23.6	8.15	104	3	1718.5	108.5	15.8387
P31040	Succinate dehydrogenase [ubiquinone] flavoprotein subunit, mitochondrial OS=Homo sapiens OX=9606 GN=SDHA PE=1 SV=2	0	45.874	23	14	15	14	1	664	72.6	7.39	315	14	19707.8	1246.2	15.8143
Q9NZ01	Very-long-chain enoyl-CoA reductase OS=Homo sapiens OX=9606 GN=TECR PE=1 SV=1	0	7.32	8	3	3	3	1	308	36	9.45	46	3	5638	356.9	15.7971
Q9Y2Q9	28S ribosomal protein S28, mitochondrial OS=Homo sapiens OX=9606 GN=MRPS28 PE=1 SV=1	0	8.825	13	3	3	3	1	187	20.8	9.1	71	3	5123.3	326.2	15.706
P61247	40S ribosomal protein S3a OS=Homo sapiens OX=9606 GN=RPS3A PE=1 SV=2	0	12.082	20	6	9	6	1	264	29.9	9.73	76	6	13392.5	1784.7	7.50406
Q9Y224	RNA transcription, translation and transport factor protein OS=Homo sapiens OX=9606 GN=RTRAF PE=1 SV=1	0	7.918	16	4	4	4	1	244	28.1	6.65	70	4	4522.1	1212.2	3.73049
P56385	ATP synthase subunit e, mitochondrial OS=Homo sapiens OX=9606 GN=ATP5I PE=1 SV=2	0	5.325	14	1	2	1	1	69	7.9	9.35	79	1	2809.2	181.4	15.4862
P45880-2	Isoform 2 of Voltage-dependent anion-selective channel protein 2 OS=Homo sapiens OX=9606 GN=VDAC2	0	93.399	39	9	32	1	1	283	30.4	7.2	802	9	923.4	165.3	5.58621
Q14197	Peptidyl-tRNA hydrolase ICT1, mitochondrial OS=Homo sapiens OX=9606 GN=MRPL58 PE=1 SV=1	0.005	2.601	10	2	2	2	1	206	23.6	10.07	39	2	2710.4	175.2	15.4703
P26641-2	Isoform 2 of Elongation factor 1-gamma OS=Homo sapiens OX=9606 GN=EEF1G	0	20.841	16	7	7	7	1	487	56.1	7.72	139	7	11108.5	719.7	15.4349
Q69YL0	Uncharacterized protein NCBP2-AS2 OS=Homo sapiens OX=9606 GN=NCBP2-AS2 PE=1 SV=1	0.026	1.466	9	1	1	1	1	99	10.9	12	28	1	585.6	38	15.4105
Q9NYP7-2	Isoform 2 of Elongation of very long chain fatty acids protein 5 OS=Homo sapiens OX=9606 GN=ELOVL5	0	5.968	5	2	2	2	1	326	38.4	9.54	52	2	4616.8	299.8	15.3996
Q68D91	Metallo-beta-lactamase domain-containing protein 2 OS=Homo sapiens OX=9606 GN=MBLAC2 PE=1 SV=3	0	7.081	6	2	2	2	1	279	31.4	6.92	60	2	2688.8	175.3	15.3383
Q9BTV4	Transmembrane protein 43 OS=Homo sapiens OX=9606 GN=TMEM43 PE=1 SV=1	0	14.684	13	6	6	6	1	400	44.8	8.13	76	6	8624.1	565.2	15.2585
Q9Y3L5	Ras-related protein Rap-2c OS=Homo sapiens OX=9606 GN=RAP2C PE=1 SV=1	0	8.166	14	2	2	2	1	183	20.7	4.94	75	2	2936.7	193.2	15.2003
Q86W28	NACHT, LRR and PYD domains-containing protein 8 OS=Homo sapiens OX=9606 GN=NLRP8 PE=2 SV=2	0.027	1.317	1	1	1	1	1	1048	119.4	7.96	0	1	1287	84.8	15.1769
P18031	Tyrosine-protein phosphatase non-receptor type 1 OS=Homo sapiens OX=9606 GN=PTPN1 PE=1 SV=1	0	13.278	16	7	8	7	1	435	49.9	6.27	54	7	9995	658.8	15.1715
O60637	Tetraspanin-3 OS=Homo sapiens OX=9606 GN=TSPAN3 PE=2 SV=1	0	5.836	6	2	2	2	1	253	28	5.81	58	2	2854.6	188.4	15.1518
O95140	Mitofusin-2 OS=Homo sapiens OX=9606 GN=MFN2 PE=1 SV=3	0	17.04	7	5	5	4	1	757	86.3	6.98	90	5	3828.5	253.8	15.0847
P61586	Transforming protein RhoA OS=Homo sapiens OX=9606 GN=RHOA PE=1 SV=1	0	13.21	15	3	6	3	1	193	21.8	6.1	149	3	6203.6	412.1	15.0536
O60830	Mitochondrial import inner membrane translocase subunit Tim17-B OS=Homo sapiens OX=9606 GN=TIMM17B PE=1 SV=1	0.001	4.018	13	2	2	2	1	172	18.3	9.03	48	2	2985.9	199.6	14.9594
P11142	Heat shock cognate 71 kDa protein OS=Homo sapiens OX=9606 GN=HSPA8 PE=1 SV=1	0	51.03	22	14	25	9	1	646	70.9	5.52	379	14	38155.5	2562.4	14.8905
Q9H3N1	Thioredoxin-related transmembrane protein 1 OS=Homo sapiens OX=9606 GN=TMX1 PE=1 SV=1	0	17.96	21	5	6	5	1	280	31.8	4.98	111	5	7552.2	507.5	14.8812
Q15370-2	Isoform 2 of Elongin-B OS=Homo sapiens OX=9606 GN=ELOB	0.001	3.487	6	1	1	1	1	161	17.9	6.1	52	1	2217.7	149.1	14.8739
P62913	60S ribosomal protein L11 OS=Homo sapiens OX=9606 GN=RPL11 PE=1 SV=2	0.001	4.239	8	2	2	2	1	178	20.2	9.6	51	2	7136.4	480.2	14.8613
Q9NVH1	DnaJ homolog subfamily C member 11 OS=Homo sapiens OX=9606 GN=DNAJC11 PE=1 SV=2	0	15.395	6	5	5	5	1	559	63.2	8.4	103	5	7775.7	523.9	14.842
O75396	Vesicle-trafficking protein SEC22b OS=Homo sapiens OX=9606 GN=SEC22B PE=1 SV=4	0	10.147	20	4	4	4	1	215	24.6	6.92	71	4	5010.2	338	14.8231
Q14257-2	Isoform 2 of Reticulocalbin-2 OS=Homo sapiens OX=9606 GN=RCN2	0	16.387	14	5	6	5	1	335	39.1	4.45	111	5	6949.9	883.5	7.86633
Q6ZXV5	Transmembrane and TPR repeat-containing protein 3 OS=Homo sapiens OX=9606 GN=TMTC3 PE=1 SV=2	0	16.912	5	5	5	5	1	915	103.9	8.87	116	5	6533.2	441.5	14.7977
O75477	Erlin-1 OS=Homo sapiens OX=9606 GN=ERLIN1 PE=1 SV=1	0	14.843	10	3	3	1	1	346	38.9	7.87	127	3	1248	84.4	14.7867
Q16891	MICOS complex subunit MIC60 OS=Homo sapiens OX=9606 GN=IMMT PE=1 SV=1	0	66.733	23	19	20	19	1	758	83.6	6.48	461	19	38293.6	2592.7	14.7698
P51970	NADH dehydrogenase [ubiquinone] 1 alpha subcomplex subunit 8 OS=Homo sapiens OX=9606 GN=NDUFA8 PE=1 SV=3	0	7.137	16	3	4	3	1	172	20.1	7.65	82	3	7532.6	510.1	14.7669
O15118	NPC intracellular cholesterol transporter 1 OS=Homo sapiens OX=9606 GN=NPC1 PE=1 SV=2	0	37.157	9	10	11	10	1	1278	142.1	5.36	262	10	16226.9	1102.3	14.7209
Q8N5K1	CDGSH iron-sulfur domain-containing protein 2 OS=Homo sapiens OX=9606 GN=CISD2 PE=1 SV=1	0	9.315	19	3	3	3	1	135	15.3	9.61	56	3	4532.3	308.1	14.7105
P53985	Monocarboxylate transporter 1 OS=Homo sapiens OX=9606 GN=SLC16A1 PE=1 SV=3	0	19.499	8	4	7	4	1	500	53.9	8.66	164	4	7505.2	511.2	14.6815
P15954	Cytochrome c oxidase subunit 7C, mitochondrial OS=Homo sapiens OX=9606 GN=COX7C PE=1 SV=1	0.001	3.442	14	1	1	1	1	63	7.2	10.27	48	1	231.8	15.8	14.6709
Q96I36	Cytochrome c oxidase assembly protein COX14 OS=Homo sapiens OX=9606 GN=COX14 PE=1 SV=1	0	2.802	14	1	1	1	1	57	6.6	9.55	38	1	2754	187.8	14.6645
Q07021	Complement component 1 Q subcomponent-binding protein, mitochondrial OS=Homo sapiens OX=9606 GN=C1QBP PE=1 SV=1	0	12.629	5	1	4	1	1	282	31.3	4.84	148	1	3909	267.1	14.635
P11021	Endoplasmic reticulum chaperone BiP OS=Homo sapiens OX=9606 GN=HSPA5 PE=1 SV=2	0	93.855	27	17	30	15	1	654	72.3	5.16	688	17	48430.8	3318.4	14.5946
O00165-2	Isoform 2 of HCLS1-associated protein X-1 OS=Homo sapiens OX=9606 GN=HAX1	0	10.549	14	3	3	3	1	287	32.4	4.96	79	3	2497	171.1	14.5938
Q8NHH9	Atlastin-2 OS=Homo sapiens OX=9606 GN=ATL2 PE=1 SV=2	0.001	4.78	5	3	3	3	1	583	66.2	5.48	24	3	1593.6	109.4	14.5667
Q7Z2K8	G protein-regulated inducer of neurite outgrowth 1 OS=Homo sapiens OX=9606 GN=GPRIN1 PE=1 SV=2	0.001	4.89	2	2	2	2	1	1008	102.3	8.06	36	2	1738.9	119.4	14.5637
O60831	PRA1 family protein 2 OS=Homo sapiens OX=9606 GN=PRAF2 PE=1 SV=1	0.038	0.976	6	1	1	1	1	178	19.2	9.19	36	1	1200.2	82.7	14.5127
Q9Y282-3	Isoform 3 of Endoplasmic reticulum-Golgi intermediate compartment protein 3 OS=Homo sapiens OX=9606 GN=ERGIC3	0	5.155	5	2	3	2	1	388	43.7	6.04	76	2	5175.1	357.4	14.4799
Q9Y5J9	Mitochondrial import inner membrane translocase subunit Tim8 B OS=Homo sapiens OX=9606 GN=TIMM8B PE=1 SV=1	0	7.455	22	2	2	2	1	83	9.3	5.12	76	2	2728.2	246	11.0902
P08238	Heat shock protein HSP 90-beta OS=Homo sapiens OX=9606 GN=HSP90AB1 PE=1 SV=4	0	76.876	21	15	21	9	1	724	83.2	5.03	621	15	22365.7	1545	14.4762
Q9NP92	39S ribosomal protein S30, mitochondrial OS=Homo sapiens OX=9606 GN=MRPS30 PE=1 SV=2	0.001	3.777	2	1	1	1	1	439	50.3	7.97	48	1	256.2	17.7	14.4746
Q04917	14-3-3 protein eta OS=Homo sapiens OX=9606 GN=YWHAH PE=1 SV=4	0	13.671	15	4	6	2	1	246	28.2	4.84	123	4	2611.8	180.5	14.4698
P60953	Cell division control protein 42 homolog OS=Homo sapiens OX=9606 GN=CDC42 PE=1 SV=2	0.001	3.477	10	2	3	2	1	191	21.2	6.55	60	2	4747	328.3	14.4593
Q9NVV0	Trimeric intracellular cation channel type B OS=Homo sapiens OX=9606 GN=TMEM38B PE=1 SV=1	0	18.638	15	4	4	4	1	291	32.5	9.06	136	4	6091.6	598.6	10.1764
O75896	Tumor suppressor candidate 2 OS=Homo sapiens OX=9606 GN=TUSC2 PE=1 SV=3	0.013	1.779	24	1	1	1	1	110	12.1	9.69	0	1	1874.7	32.4	57.8611
P62263	40S ribosomal protein S14 OS=Homo sapiens OX=9606 GN=RPS14 PE=1 SV=3	0	10.112	23	3	3	3	1	151	16.3	10.05	89	3	2989	214.1	13.9608
Q13283	Ras GTPase-activating protein-binding protein 1 OS=Homo sapiens OX=9606 GN=G3BP1 PE=1 SV=1	0	17.5	9	4	5	4	1	466	52.1	5.52	157	4	6290.6	438.9	14.3326
Q6ZRP7	Sulfhydryl oxidase 2 OS=Homo sapiens OX=9606 GN=QSOX2 PE=1 SV=3	0	11.272	9	6	6	6	1	698	77.5	7.72	55	6	8537	596.9	14.3022
Q9UM00	Calcium load-activated calcium channel OS=Homo sapiens OX=9606 GN=TMCO1 PE=1 SV=1	0	7.346	12	2	2	2	1	188	21.2	9.74	66	2	950.2	67.1	14.161
P61353	60S ribosomal protein L27 OS=Homo sapiens OX=9606 GN=RPL27 PE=1 SV=2	0	6.432	18	3	4	3	1	136	15.8	10.56	64	3	5552.2	392.5	14.1457
O15355	Protein phosphatase 1G OS=Homo sapiens OX=9606 GN=PPM1G PE=1 SV=1	0.001	3.251	1	1	1	1	1	546	59.2	4.36	46	1	1870	132.2	14.1452
P60660	Myosin light polypeptide 6 OS=Homo sapiens OX=9606 GN=MYL6 PE=1 SV=2	0	7.074	17	2	2	2	1	151	16.9	4.65	57	2	1001.1	70.9	14.1199
Q16864-2	Isoform 2 of V-type proton ATPase subunit F OS=Homo sapiens OX=9606 GN=ATP6V1F	0.005	2.372	6	1	2	1	1	147	16.4	5.08	34	1	1105.2	78.3	14.1149
Q9Y5M8	Signal recognition particle receptor subunit beta OS=Homo sapiens OX=9606 GN=SRPRB PE=1 SV=3	0	27.272	27	6	6	6	1	271	29.7	9.04	206	6	7187.4	509.4	14.1095
P84103	Serine/arginine-rich splicing factor 3 OS=Homo sapiens OX=9606 GN=SRSF3 PE=1 SV=1	0	16.934	22	4	5	4	1	164	19.3	11.65	129	4	3594.7	842.5	4.26671
P08195-2	Isoform 2 of 4F2 cell-surface antigen heavy chain OS=Homo sapiens OX=9606 GN=SLC3A2	0	59.773	29	14	19	14	1	529	57.9	5.35	474	14	19749.2	1402.7	14.0794
P14854	Cytochrome c oxidase subunit 6B1 OS=Homo sapiens OX=9606 GN=COX6B1 PE=1 SV=2	0.001	3.853	22	2	3	2	1	86	10.2	7.05	38	2	2032.9	674.2	3.01528
P37108	Signal recognition particle 14 kDa protein OS=Homo sapiens OX=9606 GN=SRP14 PE=1 SV=2	0	9.449	15	2	3	2	1	136	14.6	10.04	85	2	2168.6	154.4	14.0453
P56381	ATP synthase subunit epsilon, mitochondrial OS=Homo sapiens OX=9606 GN=ATP5F1E PE=1 SV=2	0.001	4.862	29	2	2	2	1	51	5.8	9.92	54	2	5195.7	370.2	14.0348
Q9H0X4	Protein FAM234A OS=Homo sapiens OX=9606 GN=FAM234A PE=1 SV=1	0	5.455	4	2	3	2	1	552	59.6	6.28	65	2	3409.8	497.5	6.85387
P62750	60S ribosomal protein L23a OS=Homo sapiens OX=9606 GN=RPL23A PE=1 SV=1	0	6.145	19	3	4	3	1	156	17.7	10.45	74	3	11801.9	841.2	14.0298
P62244	40S ribosomal protein S15a OS=Homo sapiens OX=9606 GN=RPS15A PE=1 SV=2	0	7.893	17	2	2	2	1	130	14.8	10.13	69	2	1634.8	147.1	11.1135
Q9C0K1	Zinc transporter ZIP8 OS=Homo sapiens OX=9606 GN=SLC39A8 PE=2 SV=1	0.007	2.092	2	1	1	1	1	460	49.6	6.09	38	1	1755.6	125.4	14
Q9ULF5	Zinc transporter ZIP10 OS=Homo sapiens OX=9606 GN=SLC39A10 PE=1 SV=2	0	15.372	4	4	4	4	1	831	94.1	6.76	92	4	7727	552.3	13.9906
P62081	40S ribosomal protein S7 OS=Homo sapiens OX=9606 GN=RPS7 PE=1 SV=1	0	5.371	8	2	2	2	1	194	22.1	10.1	61	2	3864.6	276.4	13.9819
Q96EY1	DnaJ homolog subfamily A member 3, mitochondrial OS=Homo sapiens OX=9606 GN=DNAJA3 PE=1 SV=2	0	6.458	7	3	3	3	1	480	52.5	9.26	70	3	1735.9	124.3	13.9654
O95807	Transmembrane protein 50A OS=Homo sapiens OX=9606 GN=TMEM50A PE=1 SV=1	0.005	2.445	6	1	1	1	1	157	17.4	5.87	28	1	897.9	64.4	13.9425
P61421	V-type proton ATPase subunit d 1 OS=Homo sapiens OX=9606 GN=ATP6V0D1 PE=1 SV=1	0.001	3.046	2	1	1	1	1	351	40.3	5	41	1	1883.6	135.2	13.932
P61019	Ras-related protein Rab-2A OS=Homo sapiens OX=9606 GN=RAB2A PE=1 SV=1	0.026	1.428	3	1	1	1	1	212	23.5	6.54	25	1	1327.1	95.3	13.9255
O95198-2	Isoform 2 of Kelch-like protein 2 OS=Homo sapiens OX=9606 GN=KLHL2	0.015	1.612	1	1	1	1	1	597	66.6	6.86	39	1	853.1	61.4	13.8941
P08240	Signal recognition particle receptor subunit alpha OS=Homo sapiens OX=9606 GN=SRPRA PE=1 SV=2	0.001	3.232	1	1	1	1	1	638	69.8	8.95	41	1	1619.3	117.9	13.7345
Q96BR5	Cytochrome c oxidase assembly factor 7 OS=Homo sapiens OX=9606 GN=COA7 PE=1 SV=2	0.026	1.45	3	1	1	1	1	231	25.7	6.02	21	1	468.7	34.2	13.7047
Q9BTT6	Leucine-rich repeat-containing protein 1 OS=Homo sapiens OX=9606 GN=LRRC1 PE=1 SV=1	0.032	1.171	2	1	1	1	1	524	59.2	5.02	0	1	121.6	35.1	3.46439
O60313-10	Isoform 4 of Dynamin-like 120 kDa protein, mitochondrial OS=Homo sapiens OX=9606 GN=OPA1	0	32.423	10	10	11	10	1	1015	117.7	7.77	221	10	12993.7	948.8	13.6949
P16615	Sarcoplasmic/endoplasmic reticulum calcium ATPase 2 OS=Homo sapiens OX=9606 GN=ATP2A2 PE=1 SV=1	0	100.214	22	23	38	23	1	1042	114.7	5.34	735	23	50342.1	3685	13.6614
P35222	Catenin beta-1 OS=Homo sapiens OX=9606 GN=CTNNB1 PE=1 SV=1	0	5.423	4	4	4	3	1	781	85.4	5.86	34	4	1902.9	98.8	19.2601
P46783	40S ribosomal protein S10 OS=Homo sapiens OX=9606 GN=RPS10 PE=1 SV=1	0	18.124	30	6	7	5	1	165	18.9	10.15	121	6	6956.8	511.4	13.6034
Q5BJF2	Sigma intracellular receptor 2 OS=Homo sapiens OX=9606 GN=TMEM97 PE=1 SV=1	0.008	1.998	6	1	1	1	1	176	20.8	9.38	22	1	486.6	35.8	13.5922
Q96A33	Coiled-coil domain-containing protein 47 OS=Homo sapiens OX=9606 GN=CCDC47 PE=1 SV=1	0	22.715	13	6	10	6	1	483	55.8	4.87	195	6	10339.6	765.3	13.5105
P53365	Arfaptin-2 OS=Homo sapiens OX=9606 GN=ARFIP2 PE=1 SV=1	0	2.845	4	2	2	2	1	341	37.8	6.04	36	2	1103.7	81.8	13.4927
P16403	Histone H1.2 OS=Homo sapiens OX=9606 GN=HIST1H1C PE=1 SV=2	0	21.161	27	5	6	5	1	213	21.4	10.93	220	5	19172	1424.6	13.4578
Q7Z434	Mitochondrial antiviral-signaling protein OS=Homo sapiens OX=9606 GN=MAVS PE=1 SV=2	0	60.301	27	10	17	10	1	540	56.5	5.52	432	10	12742.5	947.6	13.4471
Q92896-2	Isoform 2 of Golgi apparatus protein 1 OS=Homo sapiens OX=9606 GN=GLG1	0	27.269	7	9	9	9	1	1203	137.1	6.9	176	9	11899.5	888	13.4003
Q96C19	EF-hand domain-containing protein D2 OS=Homo sapiens OX=9606 GN=EFHD2 PE=1 SV=1	0.001	3.375	5	1	1	1	1	240	26.7	5.2	28	1	646.9	48.3	13.3934
P25398	40S ribosomal protein S12 OS=Homo sapiens OX=9606 GN=RPS12 PE=1 SV=3	0	8.17	15	2	3	2	1	132	14.5	7.21	109	2	5358.2	283.1	18.9269
P12956	X-ray repair cross-complementing protein 6 OS=Homo sapiens OX=9606 GN=XRCC6 PE=1 SV=2	0	8.957	5	2	2	2	1	609	69.8	6.64	66	2	1694.1	127.6	13.2766
Q96AG4	Leucine-rich repeat-containing protein 59 OS=Homo sapiens OX=9606 GN=LRRC59 PE=1 SV=1	0	9.414	9	3	3	3	1	307	34.9	9.57	78	3	5719.2	432.2	13.2328
P04843	Dolichyl-diphosphooligosaccharide--protein glycosyltransferase subunit 1 OS=Homo sapiens OX=9606 GN=RPN1 PE=1 SV=1	0	48.536	18	12	15	12	1	607	68.5	6.38	362	12	21444.2	1142.8	18.7646
Q8N128-2	Isoform 2 of Protein FAM177A1 OS=Homo sapiens OX=9606 GN=FAM177A1	0	6.725	9	2	3	2	1	236	26	4.42	44	2	1743.5	132.9	13.1189
P13073	Cytochrome c oxidase subunit 4 isoform 1, mitochondrial OS=Homo sapiens OX=9606 GN=COX4I1 PE=1 SV=1	0	10.734	19	3	6	3	1	169	19.6	9.51	138	3	5910.8	451.6	13.0886
P62258	14-3-3 protein epsilon OS=Homo sapiens OX=9606 GN=YWHAE PE=1 SV=1	0	17.272	20	5	5	4	1	255	29.2	4.74	144	5	3525.6	269.4	13.0869
Q02978	Mitochondrial 2-oxoglutarate/malate carrier protein OS=Homo sapiens OX=9606 GN=SLC25A11 PE=1 SV=3	0	18.16	16	5	6	5	1	314	34	9.91	113	5	12818.5	981.1	13.0654
Q9Y512	Sorting and assembly machinery component 50 homolog OS=Homo sapiens OX=9606 GN=SAMM50 PE=1 SV=3	0	22.484	14	8	8	8	1	469	51.9	6.9	160	8	12908.3	989.2	13.0492
Q8NAN2	Mitoguardin 1 OS=Homo sapiens OX=9606 GN=MIGA1 PE=1 SV=1	0	6.412	3	2	2	2	1	632	71	5.63	63	2	2446	187.7	13.0314
Q9NXW2-2	Isoform 2 of DnaJ homolog subfamily B member 12 OS=Homo sapiens OX=9606 GN=DNAJB12	0	7.755	8	3	3	3	1	377	42.2	8.53	62	3	919.7	70.7	13.0085
P39019	40S ribosomal protein S19 OS=Homo sapiens OX=9606 GN=RPS19 PE=1 SV=2	0	10.734	20	3	3	3	1	145	16.1	10.32	99	3	4562.9	350.9	13.0034
Q96AA3	Protein RFT1 homolog OS=Homo sapiens OX=9606 GN=RFT1 PE=1 SV=1	0.001	3.063	2	1	1	1	1	541	60.3	8.85	39	1	604.4	46.6	12.97
P09669	Cytochrome c oxidase subunit 6C OS=Homo sapiens OX=9606 GN=COX6C PE=1 SV=2	0.001	3.514	19	2	2	2	1	75	8.8	10.39	47	2	2454.1	189.3	12.9641
O00258	Tail-anchored protein insertion receptor WRB OS=Homo sapiens OX=9606 GN=WRB PE=1 SV=2	0	6.134	9	2	2	2	1	174	19.8	9.67	60	2	2563.6	198.6	12.9084
P20645	Cation-dependent mannose-6-phosphate receptor OS=Homo sapiens OX=9606 GN=M6PR PE=1 SV=1	0	17.936	18	5	6	5	1	277	31	5.83	113	5	6813	529.6	12.8644
P12004	Proliferating cell nuclear antigen OS=Homo sapiens OX=9606 GN=PCNA PE=1 SV=1	0	6.499	8	2	3	2	1	261	28.8	4.69	70	2	2974.7	232.1	12.8165
Q9BQB6	Vitamin K epoxide reductase complex subunit 1 OS=Homo sapiens OX=9606 GN=VKORC1 PE=1 SV=1	0	5.689	8	1	1	1	1	163	18.2	9.36	50	1	1105.5	70.6	15.6586
Q9NVJ2	ADP-ribosylation factor-like protein 8B OS=Homo sapiens OX=9606 GN=ARL8B PE=1 SV=1	0	12.797	16	3	3	3	1	186	21.5	8.43	93	3	3335.3	214.7	15.5347
Q9UPY5	Cystine/glutamate transporter OS=Homo sapiens OX=9606 GN=SLC7A11 PE=1 SV=1	0.001	3.336	2	1	1	1	1	501	55.4	9.19	48	1	556.6	43.7	12.7368
Q15029	116 kDa U5 small nuclear ribonucleoprotein component OS=Homo sapiens OX=9606 GN=EFTUD2 PE=1 SV=1	0.001	4.814	2	3	3	3	1	972	109.4	5	21	3	2836.2	222.8	12.7298
P63208	S-phase kinase-associated protein 1 OS=Homo sapiens OX=9606 GN=SKP1 PE=1 SV=2	0	13.89	24	4	5	4	1	163	18.6	4.54	103	4	2457.3	193.1	12.7255
P11177	Pyruvate dehydrogenase E1 component subunit beta, mitochondrial OS=Homo sapiens OX=9606 GN=PDHB PE=1 SV=3	0.015	1.673	3	1	1	1	1	359	39.2	6.65	40	1	1003.4	78.9	12.7174
O95490-6	Isoform 6 of Adhesion G protein-coupled receptor L2 OS=Homo sapiens OX=9606 GN=ADGRL2	0	9.602	1	2	2	2	1	1474	165	6.34	92	2	1708.9	134.4	12.715
O75431	Metaxin-2 OS=Homo sapiens OX=9606 GN=MTX2 PE=1 SV=1	0	13.283	12	3	3	3	1	263	29.7	6.29	99	3	3069.1	242.2	12.6718
A1L0T0	Acetolactate synthase-like protein OS=Homo sapiens OX=9606 GN=ILVBL PE=1 SV=2	0	10.541	4	3	5	3	1	632	67.8	8.15	78	3	1729.3	136.6	12.6596
P20020	Plasma membrane calcium-transporting ATPase 1 OS=Homo sapiens OX=9606 GN=ATP2B1 PE=1 SV=3	0	67.695	13	16	19	11	1	1258	138.7	6.04	479	16	20509.9	1620.7	12.655
P36507	Dual specificity mitogen-activated protein kinase kinase 2 OS=Homo sapiens OX=9606 GN=MAP2K2 PE=1 SV=1	0.014	1.723	2	1	1	1	1	400	44.4	6.55	26	1	293.4	23.2	12.6466
P35613	Basigin OS=Homo sapiens OX=9606 GN=BSG PE=1 SV=2	0	11.34	12	4	4	4	1	385	42.2	5.66	61	4	8247	652.6	12.6371
P10176	Cytochrome c oxidase subunit 8A, mitochondrial OS=Homo sapiens OX=9606 GN=COX8A PE=1 SV=2	0	2.658	13	1	1	1	1	69	7.6	10.24	20	1	995.5	211.5	4.70686
Q6DD88	Atlastin-3 OS=Homo sapiens OX=9606 GN=ATL3 PE=1 SV=1	0	7.43	5	3	3	3	1	541	60.5	5.66	43	3	3665.4	290.7	12.6089
P13804	Electron transfer flavoprotein subunit alpha, mitochondrial OS=Homo sapiens OX=9606 GN=ETFA PE=1 SV=1	0.005	2.533	3	1	1	1	1	333	35.1	8.38	40	1	2336.6	185.4	12.603
Q8IWA4	Mitofusin-1 OS=Homo sapiens OX=9606 GN=MFN1 PE=1 SV=3	0	12.218	6	5	5	4	1	741	84.1	6.33	80	5	4238	337.2	12.5682
P62847-4	Isoform 4 of 40S ribosomal protein S24 OS=Homo sapiens OX=9606 GN=RPS24	0.001	4.765	7	2	2	2	1	289	32.4	10.15	53	2	1075.1	85.8	12.5303
Q8TB61	Adenosine 3'-phospho 5'-phosphosulfate transporter 1 OS=Homo sapiens OX=9606 GN=SLC35B2 PE=1 SV=1	0	11.823	7	3	3	3	1	432	47.5	9.16	110	3	2594.5	207.4	12.5096
Q9GZY8	Mitochondrial fission factor OS=Homo sapiens OX=9606 GN=MFF PE=1 SV=1	0.001	4.792	7	2	2	2	1	342	38.4	8.95	41	2	633.8	50.7	12.501
Q03135	Caveolin-1 OS=Homo sapiens OX=9606 GN=CAV1 PE=1 SV=4	0.026	1.348	6	1	1	1	1	178	20.5	6.02	0	1	1123.5	90.2	12.4557
Q9UDW1	Cytochrome b-c1 complex subunit 9 OS=Homo sapiens OX=9606 GN=UQCR10 PE=1 SV=3	0	6.404	27	1	1	1	1	63	7.3	9.47	73	1	1257.9	101	12.4545
P62277	40S ribosomal protein S13 OS=Homo sapiens OX=9606 GN=RPS13 PE=1 SV=2	0	10.011	17	3	4	3	1	151	17.2	10.54	78	3	6596.2	529.8	12.4504
Q8IUX1	Complex I assembly factor TMEM126B, mitochondrial OS=Homo sapiens OX=9606 GN=TMEM126B PE=1 SV=2	0	6.314	6	1	1	1	1	230	25.9	8.81	63	1	1191.9	95.9	12.4286
Q9H2V7	Protein spinster homolog 1 OS=Homo sapiens OX=9606 GN=SPNS1 PE=1 SV=1	0	5.562	3	1	1	1	1	528	56.6	6.64	60	1	400	32.3	12.3839
P15151	Poliovirus receptor OS=Homo sapiens OX=9606 GN=PVR PE=1 SV=2	0	6.533	6	2	2	2	1	417	45.3	6.52	64	2	1078.4	87.2	12.367
Q6NVV3	Magnesium transporter NIPA3 OS=Homo sapiens OX=9606 GN=NIPAL1 PE=2 SV=1	0.008	1.873	2	1	1	1	1	410	44.6	6	30	1	733.7	59.4	12.3519
P37268	Squalene synthase OS=Homo sapiens OX=9606 GN=FDFT1 PE=1 SV=1	0	6.778	4	2	2	2	1	417	48.1	6.54	64	2	1411.1	114.3	12.3456
Q5JPH6-2	Isoform 2 of Probable glutamate--tRNA ligase, mitochondrial OS=Homo sapiens OX=9606 GN=EARS2	0.001	3.452	2	1	1	1	1	534	60	8.07	40	1	2022.2	164.4	12.3005
Q9NQE9	Histidine triad nucleotide-binding protein 3 OS=Homo sapiens OX=9606 GN=HINT3 PE=1 SV=1	0	7.476	21	2	2	2	1	182	20.3	6.6	71	2	857.1	69.7	12.297
O75880	Protein SCO1 homolog, mitochondrial OS=Homo sapiens OX=9606 GN=SCO1 PE=1 SV=1	0	9.998	8	4	4	4	1	301	33.8	8.88	47	4	4275.3	348	12.2853
Q8NE86	Calcium uniporter protein, mitochondrial OS=Homo sapiens OX=9606 GN=MCU PE=1 SV=1	0	7.997	9	3	3	3	1	351	39.8	8.65	46	3	4011.8	327.4	12.2535
Q9NPL8	Complex I assembly factor TIMMDC1, mitochondrial OS=Homo sapiens OX=9606 GN=TIMMDC1 PE=1 SV=2	0	9.07	9	3	4	3	1	285	32.2	8.5	95	3	6897.9	563.6	12.239
O75323	Protein NipSnap homolog 2 OS=Homo sapiens OX=9606 GN=NIPSNAP2 PE=1 SV=1	0	13.507	14	5	5	3	1	286	33.7	9.36	77	5	7293.7	596.1	12.2357
Q6PCB8	Embigin OS=Homo sapiens OX=9606 GN=EMB PE=1 SV=1	0	5.143	5	2	2	2	1	327	36.9	6.54	55	2	1657.6	135.5	12.2332
Q9NX40	OCIA domain-containing protein 1 OS=Homo sapiens OX=9606 GN=OCIAD1 PE=1 SV=1	0	6.203	7	2	2	2	1	245	27.6	7.49	56	2	2713.6	222.8	12.1795
Q9NTJ5	Phosphatidylinositide phosphatase SAC1 OS=Homo sapiens OX=9606 GN=SACM1L PE=1 SV=2	0	11.37	7	6	6	6	1	587	66.9	7.12	87	6	7767.5	638.1	12.1729
P57088	Transmembrane protein 33 OS=Homo sapiens OX=9606 GN=TMEM33 PE=1 SV=2	0	18.966	15	4	8	4	1	247	28	9.7	178	4	9071.8	745.3	12.172
Q99615	DnaJ homolog subfamily C member 7 OS=Homo sapiens OX=9606 GN=DNAJC7 PE=1 SV=2	0.001	3.44	3	2	2	2	1	494	56.4	6.96	37	2	1338.6	110.1	12.158
Q9H300	Presenilins-associated rhomboid-like protein, mitochondrial OS=Homo sapiens OX=9606 GN=PARL PE=1 SV=2	0	5.015	7	3	3	3	1	379	42.2	9.79	47	3	2530	208.2	12.1518
Q13505	Metaxin-1 OS=Homo sapiens OX=9606 GN=MTX1 PE=1 SV=3	0	16.407	9	5	5	5	1	466	51.4	9.79	143	5	7725.3	637.4	12.12
P84098	60S ribosomal protein L19 OS=Homo sapiens OX=9606 GN=RPL19 PE=1 SV=1	0	5.737	9	2	2	2	1	196	23.5	11.47	57	2	3132.6	258.7	12.109
P63220	40S ribosomal protein S21 OS=Homo sapiens OX=9606 GN=RPS21 PE=1 SV=1	0.001	4.426	12	1	1	1	1	83	9.1	8.5	46	1	1962.8	162.4	12.0862
P38646	Stress-70 protein, mitochondrial OS=Homo sapiens OX=9606 GN=HSPA9 PE=1 SV=2	0	95.484	27	19	37	19	1	679	73.6	6.16	733	19	48267.1	4007.3	12.0448
O00410-3	Isoform 3 of Importin-5 OS=Homo sapiens OX=9606 GN=IPO5	0	43.006	10	11	15	11	1	1115	125.5	4.92	282	11	11354.1	945.7	12.006
Q9UBV2	Protein sel-1 homolog 1 OS=Homo sapiens OX=9606 GN=SEL1L PE=1 SV=3	0	7.749	3	2	2	2	1	794	88.7	5.39	74	2	953.3	79.5	11.9912
Q5VV42	Threonylcarbamoyladenosine tRNA methylthiotransferase OS=Homo sapiens OX=9606 GN=CDKAL1 PE=1 SV=1	0	2.97	2	2	2	2	1	579	65.1	7.46	42	2	1184	98.8	11.9838
Q9UQ90	Paraplegin OS=Homo sapiens OX=9606 GN=SPG7 PE=1 SV=2	0	6.185	1	1	1	1	1	795	88.2	8.69	80	1	710	59.3	11.973
Q8N1F7	Nuclear pore complex protein Nup93 OS=Homo sapiens OX=9606 GN=NUP93 PE=1 SV=2	0	5.557	2	2	2	2	1	819	93.4	5.72	52	2	1164.8	97.7	11.9222
Q13530	Serine incorporator 3 OS=Homo sapiens OX=9606 GN=SERINC3 PE=2 SV=2	0.016	1.587	1	1	1	1	1	473	52.5	7.46	22	1	1416.7	118.9	11.9151
P50402	Emerin OS=Homo sapiens OX=9606 GN=EMD PE=1 SV=1	0	6.472	8	2	2	2	1	254	29	5.5	53	2	2035.4	171.3	11.8821
P61026	Ras-related protein Rab-10 OS=Homo sapiens OX=9606 GN=RAB10 PE=1 SV=1	0	12.117	22	5	5	3	1	200	22.5	8.38	81	5	7408.6	623.8	11.8766
P68104	Elongation factor 1-alpha 1 OS=Homo sapiens OX=9606 GN=EEF1A1 PE=1 SV=1	0	24.267	16	8	9	8	1	462	50.1	9.01	189	8	15234.5	1284.1	11.864
P21912	Succinate dehydrogenase [ubiquinone] iron-sulfur subunit, mitochondrial OS=Homo sapiens OX=9606 GN=SDHB PE=1 SV=3	0	28.676	27	7	10	7	1	280	31.6	8.76	166	7	6733.3	571.6	11.7797
P46781	40S ribosomal protein S9 OS=Homo sapiens OX=9606 GN=RPS9 PE=1 SV=3	0	7.775	21	5	5	5	1	194	22.6	10.65	85	5	5850.2	524.1	11.1624
Q9Y679	Ancient ubiquitous protein 1 OS=Homo sapiens OX=9606 GN=AUP1 PE=1 SV=1	0	9.754	7	4	4	4	1	476	53	8.09	89	4	1398.4	119	11.7513
Q96S52	GPI transamidase component PIG-S OS=Homo sapiens OX=9606 GN=PIGS PE=1 SV=3	0	11.482	6	4	4	4	1	555	61.6	6.49	69	4	3340.9	284.5	11.7431
Q92616	eIF-2-alpha kinase activator GCN1 OS=Homo sapiens OX=9606 GN=GCN1 PE=1 SV=6	0	59.302	7	21	21	21	1	2671	292.6	7.47	389	21	21053.8	1800.9	11.6907
Q8NC51	Plasminogen activator inhibitor 1 RNA-binding protein OS=Homo sapiens OX=9606 GN=SERBP1 PE=1 SV=2	0	31.438	22	9	9	1	1	408	44.9	8.65	196	9	11829.3	1012.4	11.6844
Q96DA6	Mitochondrial import inner membrane translocase subunit TIM14 OS=Homo sapiens OX=9606 GN=DNAJC19 PE=1 SV=3	0	7.265	16	2	2	2	1	116	12.5	10.1	59	2	3123.7	389.6	8.01771
Q9HC21	Mitochondrial thiamine pyrophosphate carrier OS=Homo sapiens OX=9606 GN=SLC25A19 PE=1 SV=1	0	13.138	15	6	7	6	1	320	35.5	9.55	84	6	11419.5	982.3	11.6253
Q9Y2R9	28S ribosomal protein S7, mitochondrial OS=Homo sapiens OX=9606 GN=MRPS7 PE=1 SV=2	0	10.969	14	3	3	3	1	242	28.1	9.99	64	3	1194.6	243.5	4.90595
Q9UJZ1	Stomatin-like protein 2, mitochondrial OS=Homo sapiens OX=9606 GN=STOML2 PE=1 SV=1	0	30.762	15	4	7	4	1	356	38.5	7.39	322	4	5649.2	488.1	11.5739
O15228	Dihydroxyacetone phosphate acyltransferase OS=Homo sapiens OX=9606 GN=GNPAT PE=1 SV=1	0	13.4	5	4	4	4	1	680	77.1	6.57	101	4	5371	464.3	11.568
P08962	CD63 antigen OS=Homo sapiens OX=9606 GN=CD63 PE=1 SV=2	0	8.52	8	2	6	2	1	238	25.6	7.81	82	2	4979.3	431.1	11.5502
Q8TCT9	Minor histocompatibility antigen H13 OS=Homo sapiens OX=9606 GN=HM13 PE=1 SV=1	0	25.848	15	5	7	5	1	377	41.5	6.43	198	5	9505.1	824.4	11.5297
P10599	Thioredoxin OS=Homo sapiens OX=9606 GN=TXN PE=1 SV=3	0	5.912	17	2	2	2	1	105	11.7	4.92	45	2	5065.7	442	11.4609
O75916	Regulator of G-protein signaling 9 OS=Homo sapiens OX=9606 GN=RGS9 PE=1 SV=1	0.049	0.838	1	1	1	1	1	674	76.9	9.36	15	1	235.9	20.6	11.4515
P61927	60S ribosomal protein L37 OS=Homo sapiens OX=9606 GN=RPL37 PE=1 SV=2	0.026	1.4	7	1	1	1	1	97	11.1	11.74	27	1	2002.1	175	11.4406
P62899	60S ribosomal protein L31 OS=Homo sapiens OX=9606 GN=RPL31 PE=1 SV=1	0	6.933	29	4	4	4	1	125	14.5	10.54	46	4	2742.8	384	7.14271
Q9Y2R0	Cytochrome c oxidase assembly factor 3 homolog, mitochondrial OS=Homo sapiens OX=9606 GN=COA3 PE=1 SV=1	0	8.681	26	3	3	3	1	106	11.7	9.6	78	3	2881.4	261	11.0398
O14548	Cytochrome c oxidase subunit 7A-related protein, mitochondrial OS=Homo sapiens OX=9606 GN=COX7A2L PE=1 SV=2	0	2.747	18	2	2	2	1	114	12.6	9.42	40	2	1883.1	165	11.4127
O00116	Alkyldihydroxyacetonephosphate synthase, peroxisomal OS=Homo sapiens OX=9606 GN=AGPS PE=1 SV=1	0.005	2.577	1	1	1	1	1	658	72.9	7.34	30	1	2747.4	241	11.4
Q07020	60S ribosomal protein L18 OS=Homo sapiens OX=9606 GN=RPL18 PE=1 SV=2	0	11.752	22	4	6	4	1	188	21.6	11.72	152	4	9543.9	838.3	11.3848
Q86UE4	Protein LYRIC OS=Homo sapiens OX=9606 GN=MTDH PE=1 SV=2	0	34.104	16	9	10	9	1	582	63.8	9.32	243	9	12354.7	1087.2	11.3638
Q99832	T-complex protein 1 subunit eta OS=Homo sapiens OX=9606 GN=CCT7 PE=1 SV=2	0	7.062	4	3	4	3	1	543	59.3	7.65	78	3	5838.9	516.8	11.2982
Q13445	Transmembrane emp24 domain-containing protein 1 OS=Homo sapiens OX=9606 GN=TMED1 PE=1 SV=1	0	5.794	10	2	3	2	1	227	25.2	4.48	50	2	461.5	41	11.2561
Q96LW7	Caspase recruitment domain-containing protein 19 OS=Homo sapiens OX=9606 GN=CARD19 PE=1 SV=1	0.005	2.57	4	1	1	1	1	228	25.6	9.2	30	1	1719.4	152.8	11.2526
Q96IG2	F-box/LRR-repeat protein 20 OS=Homo sapiens OX=9606 GN=FBXL20 PE=1 SV=2	0	5.535	3	1	1	1	1	436	48.4	7.49	69	1	640.8	57.1	11.2224
P60709	Actin, cytoplasmic 1 OS=Homo sapiens OX=9606 GN=ACTB PE=1 SV=1	0	24.06	14	6	6	6	1	375	41.7	5.48	192	6	11541.3	1028.6	11.2204
Q9C0H2-4	Isoform 4 of Protein tweety homolog 3 OS=Homo sapiens OX=9606 GN=TTYH3	0	15.189	8	4	4	4	1	526	57.9	5.31	133	4	6096.1	545.3	11.1794
P42167	Lamina-associated polypeptide 2, isoforms beta/gamma OS=Homo sapiens OX=9606 GN=TMPO PE=1 SV=2	0	18.999	12	4	6	4	1	454	50.6	9.38	152	4	3218.2	837.1	3.84446
Q96QD8	Sodium-coupled neutral amino acid transporter 2 OS=Homo sapiens OX=9606 GN=SLC38A2 PE=1 SV=2	0.008	1.818	1	1	1	1	1	506	56	8	27	1	1068.2	96.1	11.1155
Q9H061	Transmembrane protein 126A OS=Homo sapiens OX=9606 GN=TMEM126A PE=1 SV=1	0.001	4.531	5	1	1	1	1	195	21.5	9.26	60	1	2561.7	230.9	11.0944
P32189	Glycerol kinase OS=Homo sapiens OX=9606 GN=GK PE=1 SV=3	0	15.706	5	3	5	3	1	559	61.2	6.54	118	3	3347.1	301.7	11.0941
Q9H3H5	UDP-N-acetylglucosamine--dolichyl-phosphate N-acetylglucosaminephosphotransferase OS=Homo sapiens OX=9606 GN=DPAGT1 PE=1 SV=2	0.001	3.579	2	1	2	1	1	408	46.1	8	31	1	3159.1	285	11.0846
P30049	ATP synthase subunit delta, mitochondrial OS=Homo sapiens OX=9606 GN=ATP5F1D PE=1 SV=2	0	15.95	14	2	3	2	1	168	17.5	5.49	140	2	8791.6	395.5	22.2291
Q9UBB4	Ataxin-10 OS=Homo sapiens OX=9606 GN=ATXN10 PE=1 SV=1	0.001	4.478	5	3	3	3	1	475	53.5	5.25	47	3	1391.5	125.6	11.0788
Q9Y3B2	Exosome complex component CSL4 OS=Homo sapiens OX=9606 GN=EXOSC1 PE=1 SV=1	0.034	1.114	7	1	1	1	1	195	21.4	8.24	0	1	346.2	93.8	3.69083
P55084	Trifunctional enzyme subunit beta, mitochondrial OS=Homo sapiens OX=9606 GN=HADHB PE=1 SV=3	0	25.492	13	7	10	7	1	474	51.3	9.41	223	7	11886	1072.9	11.0784
P78527	DNA-dependent protein kinase catalytic subunit OS=Homo sapiens OX=9606 GN=PRKDC PE=1 SV=3	0	58.598	5	20	25	20	1	4128	468.8	7.12	356	20	18143.1	1639.2	11.0683
P56589	Peroxisomal biogenesis factor 3 OS=Homo sapiens OX=9606 GN=PEX3 PE=1 SV=1	0	12.503	11	5	5	5	1	373	42.1	8.15	93	5	6175.3	558.4	11.0589
O96000	NADH dehydrogenase [ubiquinone] 1 beta subcomplex subunit 10 OS=Homo sapiens OX=9606 GN=NDUFB10 PE=1 SV=3	0	19.987	30	5	6	5	1	172	20.8	8.48	114	5	7182.3	649.5	11.0582
Q9P2B2	Prostaglandin F2 receptor negative regulator OS=Homo sapiens OX=9606 GN=PTGFRN PE=1 SV=2	0.001	4.285	2	2	2	2	1	879	98.5	6.61	44	2	2287.7	206.9	11.057
Q12797	Aspartyl/asparaginyl beta-hydroxylase OS=Homo sapiens OX=9606 GN=ASPH PE=1 SV=3	0	23.007	11	5	10	5	1	758	85.8	5.01	196	5	1190.8	107.8	11.0464
P62854	40S ribosomal protein S26 OS=Homo sapiens OX=9606 GN=RPS26 PE=1 SV=3	0	5.648	25	3	3	3	1	115	13	11	53	3	1923.9	174.3	11.0379
P39023	60S ribosomal protein L3 OS=Homo sapiens OX=9606 GN=RPL3 PE=1 SV=2	0	32.762	25	11	12	11	1	403	46.1	10.18	207	11	21815.7	1977.8	11.0303
Q9H3K2	Growth hormone-inducible transmembrane protein OS=Homo sapiens OX=9606 GN=GHITM PE=1 SV=2	0	39.597	13	6	19	6	1	345	37.2	9.94	314	6	18410	1669.6	11.0266
Q15286	Ras-related protein Rab-35 OS=Homo sapiens OX=9606 GN=RAB35 PE=1 SV=1	0	5.848	10	2	2	1	1	201	23	8.29	46	2	1471.5	134	10.9813
P30825	High affinity cationic amino acid transporter 1 OS=Homo sapiens OX=9606 GN=SLC7A1 PE=1 SV=1	0	10.69	4	3	5	3	1	629	67.6	5.43	93	3	4272.5	389.2	10.9776
Q9P032	NADH dehydrogenase [ubiquinone] 1 alpha subcomplex assembly factor 4 OS=Homo sapiens OX=9606 GN=NDUFAF4 PE=1 SV=1	0	7.358	10	2	2	2	1	175	20.3	8.82	69	2	3278.8	298.7	10.9769
P08708	40S ribosomal protein S17 OS=Homo sapiens OX=9606 GN=RPS17 PE=1 SV=2	0	11.865	23	3	5	3	1	135	15.5	9.85	55	3	6038.7	551.1	10.9575
Q9P0M9	39S ribosomal protein L27, mitochondrial OS=Homo sapiens OX=9606 GN=MRPL27 PE=1 SV=1	0.005	2.322	6	1	1	1	1	148	16.1	10.42	29	1	430.9	39.4	10.9365
P40855	Peroxisomal biogenesis factor 19 OS=Homo sapiens OX=9606 GN=PEX19 PE=1 SV=1	0	19.891	17	4	5	4	1	299	32.8	4.34	153	4	3520.1	323.9	10.8679
O95831	Apoptosis-inducing factor 1, mitochondrial OS=Homo sapiens OX=9606 GN=AIFM1 PE=1 SV=1	0	44.848	18	11	13	11	1	613	66.9	8.95	323	11	17410.3	1607.7	10.8293
P36542	ATP synthase subunit gamma, mitochondrial OS=Homo sapiens OX=9606 GN=ATP5F1C PE=1 SV=1	0	18.547	17	5	6	5	1	298	33	9.22	162	5	6675.1	709.6	9.40685
P39656	Dolichyl-diphosphooligosaccharide--protein glycosyltransferase 48 kDa subunit OS=Homo sapiens OX=9606 GN=DDOST PE=1 SV=4	0	10.619	9	4	5	4	1	456	50.8	6.55	77	4	2881.9	266.6	10.8098
P49458	Signal recognition particle 9 kDa protein OS=Homo sapiens OX=9606 GN=SRP9 PE=1 SV=2	0.001	3.607	19	2	2	2	1	86	10.1	7.97	48	2	1938.7	214.4	9.04244
P49406	39S ribosomal protein L19, mitochondrial OS=Homo sapiens OX=9606 GN=MRPL19 PE=1 SV=2	0	5.078	5	2	2	2	1	292	33.5	9.5	59	2	4161.1	385.7	10.7884
P01889	HLA class I histocompatibility antigen, B-7 alpha chain OS=Homo sapiens OX=9606 GN=HLA-B PE=1 SV=3	0	24.384	22	7	10	3	1	362	40.4	5.85	150	7	6472.3	600.3	10.7818
Q16718	NADH dehydrogenase [ubiquinone] 1 alpha subcomplex subunit 5 OS=Homo sapiens OX=9606 GN=NDUFA5 PE=1 SV=3	0	11.747	22	2	3	2	1	116	13.5	5.99	90	2	2250.1	299.7	7.50784
O14773	Tripeptidyl-peptidase 1 OS=Homo sapiens OX=9606 GN=TPP1 PE=1 SV=2	0.001	3.64	4	2	2	2	1	563	61.2	6.48	39	2	2500.3	232.1	10.7725
O95299	NADH dehydrogenase [ubiquinone] 1 alpha subcomplex subunit 10, mitochondrial OS=Homo sapiens OX=9606 GN=NDUFA10 PE=1 SV=1	0	11.057	13	4	4	4	1	355	40.7	8.48	110	4	1349.1	125.3	10.767
Q6P4Q7	Metal transporter CNNM4 OS=Homo sapiens OX=9606 GN=CNNM4 PE=1 SV=3	0	10.458	6	4	4	3	1	775	86.6	6.07	72	4	1219.3	190.3	6.40725
P14868	Aspartate--tRNA ligase, cytoplasmic OS=Homo sapiens OX=9606 GN=DARS PE=1 SV=2	0	6.405	5	3	3	3	1	501	57.1	6.55	37	3	1415.1	132.1	10.7123
P51153	Ras-related protein Rab-13 OS=Homo sapiens OX=9606 GN=RAB13 PE=1 SV=1	0	8.925	11	3	4	2	1	203	22.8	9.19	69	3	2574.9	240.9	10.6887
Q9UN86	Ras GTPase-activating protein-binding protein 2 OS=Homo sapiens OX=9606 GN=G3BP2 PE=1 SV=2	0	5.125	6	2	2	2	1	482	54.1	5.55	30	2	922.1	86.4	10.6725
Q9Y376	Calcium-binding protein 39 OS=Homo sapiens OX=9606 GN=CAB39 PE=1 SV=1	0	10.195	11	4	4	4	1	341	39.8	6.89	45	4	2274.6	213.4	10.6589
Q9Y2Q3-2	Isoform 2 of Glutathione S-transferase kappa 1 OS=Homo sapiens OX=9606 GN=GSTK1	0	2.924	7	2	2	2	1	282	31.5	8.73	40	2	1404.7	132.1	10.6336
P60866-2	Isoform 2 of 40S ribosomal protein S20 OS=Homo sapiens OX=9606 GN=RPS20	0	5.648	13	2	2	2	1	142	16	9.32	48	2	2045.9	193.4	10.5786
P62888	60S ribosomal protein L30 OS=Homo sapiens OX=9606 GN=RPL30 PE=1 SV=2	0	10.378	15	2	4	2	1	115	12.8	9.63	93	2	5074.8	480.1	10.5703
P09497-2	Isoform Non-brain of Clathrin light chain B OS=Homo sapiens OX=9606 GN=CLTB	0	9.029	16	4	4	4	1	211	23.2	4.69	68	4	6371	603.1	10.5638
Q9BXW9-1	Isoform 1 of Fanconi anemia group D2 protein OS=Homo sapiens OX=9606 GN=FANCD2	0.026	1.42	1	1	1	1	1	1471	166.4	6.24	49	1	282.3	26.8	10.5336
Q5T9A4	ATPase family AAA domain-containing protein 3B OS=Homo sapiens OX=9606 GN=ATAD3B PE=1 SV=1	0	15.595	8	6	6	1	1	648	72.5	9.2	120	6	1010	96.1	10.5099
Q969E2	Secretory carrier-associated membrane protein 4 OS=Homo sapiens OX=9606 GN=SCAMP4 PE=1 SV=1	0	8.971	5	1	2	1	1	229	25.7	8.82	84	1	1290.9	122.9	10.5037
P07900-2	Isoform 2 of Heat shock protein HSP 90-alpha OS=Homo sapiens OX=9606 GN=HSP90AA1	0	27.09	8	7	8	2	1	854	98.1	5.16	182	7	1592.1	151.7	10.4951
Q5VYK3	Proteasome adapter and scaffold protein ECM29 OS=Homo sapiens OX=9606 GN=ECPAS PE=1 SV=2	0.012	1.795	0	1	1	1	1	1845	204.2	7.12	33	1	233.1	22.3	10.4529
P30101	Protein disulfide-isomerase A3 OS=Homo sapiens OX=9606 GN=PDIA3 PE=1 SV=4	0	8.262	8	4	4	4	1	505	56.7	6.35	78	4	3272	313.4	10.4403
Q9NQC3	Reticulon-4 OS=Homo sapiens OX=9606 GN=RTN4 PE=1 SV=2	0	6.918	2	2	3	2	1	1192	129.9	4.5	100	2	3998.5	384	10.4128
Q8TDB4	Protein MGARP OS=Homo sapiens OX=9606 GN=MGARP PE=1 SV=1	0.005	2.556	3	1	1	1	1	240	25.4	4.44	34	1	774.6	74.4	10.4113
O14561	Acyl carrier protein, mitochondrial OS=Homo sapiens OX=9606 GN=NDUFAB1 PE=1 SV=3	0.001	3.043	6	1	1	1	1	156	17.4	4.93	30	1	1424	136.9	10.4018
P15880	40S ribosomal protein S2 OS=Homo sapiens OX=9606 GN=RPS2 PE=1 SV=2	0	24.508	22	7	8	7	1	293	31.3	10.24	224	7	15637.5	1507.5	10.3731
Q9Y6E2	Basic leucine zipper and W2 domain-containing protein 2 OS=Homo sapiens OX=9606 GN=BZW2 PE=1 SV=1	0	7.629	7	4	4	4	1	419	48.1	6.68	54	4	4886.2	472.2	10.3477
P21964	Catechol O-methyltransferase OS=Homo sapiens OX=9606 GN=COMT PE=1 SV=2	0.001	4.534	6	2	3	2	1	271	30	5.47	77	2	3145.6	1098.6	2.86328
O43920	NADH dehydrogenase [ubiquinone] iron-sulfur protein 5 OS=Homo sapiens OX=9606 GN=NDUFS5 PE=1 SV=3	0.015	1.617	7	1	1	1	1	106	12.5	9.14	34	1	689.7	67	10.294
P62873	Guanine nucleotide-binding protein G(I)/G(S)/G(T) subunit beta-1 OS=Homo sapiens OX=9606 GN=GNB1 PE=1 SV=3	0	32.411	17	5	10	3	1	340	37.4	6	337	5	1756	170.8	10.281
Q969Z0	FAST kinase domain-containing protein 4 OS=Homo sapiens OX=9606 GN=TBRG4 PE=1 SV=1	0	10.751	5	4	4	4	1	631	70.7	7.42	77	4	9860.5	851.5	11.5802
Q9NX00	Transmembrane protein 160 OS=Homo sapiens OX=9606 GN=TMEM160 PE=1 SV=1	0	7.572	17	3	3	3	1	188	19.6	8.03	64	3	2131.5	207.5	10.2723
O95169	NADH dehydrogenase [ubiquinone] 1 beta subcomplex subunit 8, mitochondrial OS=Homo sapiens OX=9606 GN=NDUFB8 PE=1 SV=1	0.001	3.657	5	1	1	1	1	186	21.8	6.8	41	1	1088.5	106.1	10.2592
Q6DKK2	Tetratricopeptide repeat protein 19, mitochondrial OS=Homo sapiens OX=9606 GN=TTC19 PE=1 SV=4	0.001	4.879	5	2	2	2	1	380	42.4	5.77	49	2	1686.2	164.6	10.2442
Q6SZW1	Sterile alpha and TIR motif-containing protein 1 OS=Homo sapiens OX=9606 GN=SARM1 PE=1 SV=1	0	14.896	6	3	3	3	1	724	79.3	6.55	150	3	1159.6	113.2	10.2438
Q9Y3B7	39S ribosomal protein L11, mitochondrial OS=Homo sapiens OX=9606 GN=MRPL11 PE=1 SV=1	0	17.089	23	5	7	5	1	192	20.7	9.91	138	5	8881.9	868.1	10.2314
Q5T3F8	CSC1-like protein 2 OS=Homo sapiens OX=9606 GN=TMEM63B PE=1 SV=1	0.008	1.903	2	2	2	2	1	832	94.9	7.4	34	2	1979.5	193.6	10.2247
P49411	Elongation factor Tu, mitochondrial OS=Homo sapiens OX=9606 GN=TUFM PE=1 SV=2	0	39.984	26	11	13	11	1	452	49.5	7.61	271	11	28006.9	2190.2	12.7874
Q9UBX3-2	Isoform 2 of Mitochondrial dicarboxylate carrier OS=Homo sapiens OX=9606 GN=SLC25A10	0	23.844	25	7	8	7	1	296	32.1	9.35	146	7	10118.5	1019.5	9.92496
Q8NBI6	Xyloside xylosyltransferase 1 OS=Homo sapiens OX=9606 GN=XXYLT1 PE=1 SV=1	0.026	1.331	2	1	1	1	1	393	43.8	8.13	0	1	320.9	43.5	7.37701
Q9NS69	Mitochondrial import receptor subunit TOM22 homolog OS=Homo sapiens OX=9606 GN=TOMM22 PE=1 SV=3	0	14.06	26	2	2	2	1	142	15.5	4.34	100	2	4089.1	82.9	49.3257
P01892	HLA class I histocompatibility antigen, A-2 alpha chain OS=Homo sapiens OX=9606 GN=HLA-A PE=1 SV=1	0	20.473	24	6	10	3	1	365	40.9	6.99	148	6	1972.5	212.4	9.28672
P25705	ATP synthase subunit alpha, mitochondrial OS=Homo sapiens OX=9606 GN=ATP5F1A PE=1 SV=1	0	62.925	29	17	26	17	1	553	59.7	9.13	577	17	38008	2862.7	13.277
O95139	NADH dehydrogenase [ubiquinone] 1 beta subcomplex subunit 6 OS=Homo sapiens OX=9606 GN=NDUFB6 PE=1 SV=3	0	6.956	29	5	5	5	1	128	15.5	9.63	46	5	9197	697.1	13.1932
P62424	60S ribosomal protein L7a OS=Homo sapiens OX=9606 GN=RPL7A PE=1 SV=2	0	31.776	20	5	7	5	1	266	30	10.61	272	5	6777.3	655.2	10.3439
Q9UNE7	E3 ubiquitin-protein ligase CHIP OS=Homo sapiens OX=9606 GN=STUB1 PE=1 SV=2	0	10.373	11	3	3	3	1	303	34.8	5.87	70	3	1037.4	184.1	5.63498
O00264	Membrane-associated progesterone receptor component 1 OS=Homo sapiens OX=9606 GN=PGRMC1 PE=1 SV=3	0	15.724	28	6	6	5	1	195	21.7	4.7	84	6	7243	553	13.0976
P53801	Pituitary tumor-transforming gene 1 protein-interacting protein OS=Homo sapiens OX=9606 GN=PTTG1IP PE=1 SV=1	0.001	3.496	8	2	2	2	1	180	20.3	8.79	36	2	3341.7	22.1	151.208
Q9BYD1	39S ribosomal protein L13, mitochondrial OS=Homo sapiens OX=9606 GN=MRPL13 PE=1 SV=1	0.005	2.262	4	1	2	1	1	178	20.7	9.16	45	1	3321.7	461.2	7.2023
Q96HS1	Serine/threonine-protein phosphatase PGAM5, mitochondrial OS=Homo sapiens OX=9606 GN=PGAM5 PE=1 SV=2	0	34.815	42	12	12	12	1	289	32	8.68	253	12	18587.3	2117.7	8.77712
P78371	T-complex protein 1 subunit beta OS=Homo sapiens OX=9606 GN=CCT2 PE=1 SV=4	0.008	1.959	1	1	1	1	1	535	57.5	6.46	29	1	886.9	108.8	8.15165
P46199	Translation initiation factor IF-2, mitochondrial OS=Homo sapiens OX=9606 GN=MTIF2 PE=1 SV=2	0.012	1.793	1	1	1	1	1	727	81.3	7.15	22	1	301.9	42	7.1881
P31689	DnaJ homolog subfamily A member 1 OS=Homo sapiens OX=9606 GN=DNAJA1 PE=1 SV=2	0	18.799	16	6	7	6	1	397	44.8	7.08	135	6	5717.5	587.5	9.73191
Q96EL3	39S ribosomal protein L53, mitochondrial OS=Homo sapiens OX=9606 GN=MRPL53 PE=1 SV=1	0	13.846	32	3	4	3	1	112	12.1	8.76	116	3	5802.4	507.8	11.4265
P05141	ADP/ATP translocase 2 OS=Homo sapiens OX=9606 GN=SLC25A5 PE=1 SV=7	0	46.138	43	15	29	5	1	298	32.8	9.69	432	15	56977.9	3489.4	16.3289
P12236	ADP/ATP translocase 3 OS=Homo sapiens OX=9606 GN=SLC25A6 PE=1 SV=4	0	29.344	32	11	24	1	1	298	32.8	9.74	306	11	1092.8	109.2	10.0073
P04264	Keratin, type II cytoskeletal 1 OS=Homo sapiens OX=9606 GN=KRT1 PE=1 SV=6	0	113.858	36	22	34	16	1	644	66	8.12	869	22	36233	10164	3.56484
P46777	60S ribosomal protein L5 OS=Homo sapiens OX=9606 GN=RPL5 PE=1 SV=3	0	25.702	23	8	14	8	1	297	34.3	9.72	178	8	14629.7	1354.8	10.7984
Q13813-2	Isoform 2 of Spectrin alpha chain, non-erythrocytic 1 OS=Homo sapiens OX=9606 GN=SPTAN1	0.001	3.142	0	1	1	1	1	2477	284.9	5.35	31	1	872.7	200.3	4.35696
Q9BXW7	Haloacid dehalogenase-like hydrolase domain-containing 5 OS=Homo sapiens OX=9606 GN=HDHD5 PE=1 SV=1	0	5.665	4	1	1	1	1	423	46.3	8.13	57	1	451.6	84.3	5.35706
Q96GF1	E3 ubiquitin-protein ligase RNF185 OS=Homo sapiens OX=9606 GN=RNF185 PE=1 SV=1	0.037	0.981	11	2	2	2	1	192	20.4	6.52	0	2	2546.4	128.7	19.7855
Q9Y6D0	Selenoprotein K OS=Homo sapiens OX=9606 GN=SELENOK PE=1 SV=3	0	5.856	22	2	2	2	1	94	10.6	10.86	57	2	702.5	136.1	5.16165
Q9Y5J7	Mitochondrial import inner membrane translocase subunit Tim9 OS=Homo sapiens OX=9606 GN=TIMM9 PE=1 SV=1	0	18.389	47	4	7	4	1	89	10.4	7.21	173	4	11982.2	774.4	15.4729
P19338	Nucleolin OS=Homo sapiens OX=9606 GN=NCL PE=1 SV=3	0	68.445	35	20	27	20	1	710	76.6	4.7	454	20	42245.6	4707.7	8.97372
Q9Y277-2	Isoform 2 of Voltage-dependent anion-selective channel protein 3 OS=Homo sapiens OX=9606 GN=VDAC3	0	38.533	32	7	11	7	1	284	30.8	8.66	304	7	16252.5	772.9	21.0279
O43169	Cytochrome b5 type B OS=Homo sapiens OX=9606 GN=CYB5B PE=1 SV=2	0	8.168	14	2	2	2	1	146	16.3	4.97	70	2	4851.1	63.8	76.0361
Q14061	Cytochrome c oxidase copper chaperone OS=Homo sapiens OX=9606 GN=COX17 PE=1 SV=2	0.001	3.784	25	1	1	1	1	63	6.9	7.24	36	1	579.7	85.7	6.76429
P24752	Acetyl-CoA acetyltransferase, mitochondrial OS=Homo sapiens OX=9606 GN=ACAT1 PE=1 SV=1	0	19.945	16	6	6	6	1	427	45.2	8.85	97	6	6403.2	908.2	7.05043
P12235	ADP/ATP translocase 1 OS=Homo sapiens OX=9606 GN=SLC25A4 PE=1 SV=4	0	27.251	29	10	22	1	1	298	33	9.76	278	10	1055.6	123.3	8.56123
P60903	Protein S100-A10 OS=Homo sapiens OX=9606 GN=S100A10 PE=1 SV=2	0.025	1.488	7	1	1	1	1	97	11.2	7.37	38	1	4984.1	46	108.35
O00487	26S proteasome non-ATPase regulatory subunit 14 OS=Homo sapiens OX=9606 GN=PSMD14 PE=1 SV=1	0.007	2.077	2	1	1	1	1	310	34.6	6.52	29	1	847.3	47.7	17.7631
Q07065	Cytoskeleton-associated protein 4 OS=Homo sapiens OX=9606 GN=CKAP4 PE=1 SV=2	0	97.502	42	20	38	20	1	602	66	5.92	688	20	31878	3027.4	10.5298
P35908	Keratin, type II cytoskeletal 2 epidermal OS=Homo sapiens OX=9606 GN=KRT2 PE=1 SV=2	0	105.114	45	26	31	20	1	639	65.4	8	733	26	30706.5	10799.7	2.84327
P62993	Growth factor receptor-bound protein 2 OS=Homo sapiens OX=9606 GN=GRB2 PE=1 SV=1	0.001	4.723	5	1	1	1	1	217	25.2	6.32	54	1	875.8	128	6.84219
P45880	Voltage-dependent anion-selective channel protein 2 OS=Homo sapiens OX=9606 GN=VDAC2 PE=1 SV=2	0	93.115	37	9	33	1	1	294	31.5	7.56	823	9	26019.2	1233.6	21.0921
P67809	Nuclease-sensitive element-binding protein 1 OS=Homo sapiens OX=9606 GN=YBX1 PE=1 SV=3	0	51.439	44	10	15	8	1	324	35.9	9.88	378	10	6434.4	965.2	6.66639
P07437	Tubulin beta chain OS=Homo sapiens OX=9606 GN=TUBB PE=1 SV=2	0	44.48	16	7	12	1	1	444	49.6	4.89	396	7	377.9	49.9	7.57315
Q9Y375	Complex I intermediate-associated protein 30, mitochondrial OS=Homo sapiens OX=9606 GN=NDUFAF1 PE=1 SV=2	0	13.024	19	5	5	5	1	327	37.7	7.64	72	5	4215.3	499.6	8.43735
P13010	X-ray repair cross-complementing protein 5 OS=Homo sapiens OX=9606 GN=XRCC5 PE=1 SV=3	0.001	4.402	3	2	2	2	1	732	82.7	5.81	46	2	1284.6	149.5	8.59264
Q99808-2	Isoform 2 of Equilibrative nucleoside transporter 1 OS=Homo sapiens OX=9606 GN=SLC29A1	0.015	1.604	2	1	1	1	1	535	58.9	8.15	33	1	913.6	89.5	10.2078
Q14974	Importin subunit beta-1 OS=Homo sapiens OX=9606 GN=KPNB1 PE=1 SV=2	0	12.935	6	5	6	5	1	876	97.1	4.78	72	5	8965.3	1018	8.80678
Q6P1M0	Long-chain fatty acid transport protein 4 OS=Homo sapiens OX=9606 GN=SLC27A4 PE=1 SV=1	0	12.447	7	3	3	3	1	643	72	8.47	94	3	771.4	87.6	8.80594
Q9UBS4	DnaJ homolog subfamily B member 11 OS=Homo sapiens OX=9606 GN=DNAJB11 PE=1 SV=1	0	6.691	7	3	3	3	1	358	40.5	6.18	59	3	3214.1	365.3	8.79852
Q9Y305-4	Isoform 4 of Acyl-coenzyme A thioesterase 9, mitochondrial OS=Homo sapiens OX=9606 GN=ACOT9	0	2.763	2	1	1	1	1	448	50.8	8.53	32	1	412.3	52	7.92885
P27635	60S ribosomal protein L10 OS=Homo sapiens OX=9606 GN=RPL10 PE=1 SV=4	0.045	0.934	4	1	1	1	1	214	24.6	10.08	26	1	1286.5	146.4	8.78757
P63010-2	Isoform 2 of AP-2 complex subunit beta OS=Homo sapiens OX=9606 GN=AP2B1	0	8.114	2	2	2	1	1	951	105.6	5.34	64	2	1562.6	177.9	8.78359
Q9BUB7	Transmembrane protein 70, mitochondrial OS=Homo sapiens OX=9606 GN=TMEM70 PE=1 SV=2	0.001	4.843	8	2	2	2	1	260	29	8.91	38	2	1246.4	43.6	28.5872
P46782	40S ribosomal protein S5 OS=Homo sapiens OX=9606 GN=RPS5 PE=1 SV=4	0.005	2.637	4	1	1	1	1	204	22.9	9.72	40	1	2504.1	87.8	28.5205
Q9BW92	Threonine--tRNA ligase, mitochondrial OS=Homo sapiens OX=9606 GN=TARS2 PE=1 SV=1	0.034	1.147	1	1	1	1	1	718	81	7.3	35	1	707.8	86.5	8.18266
Q9H078	Caseinolytic peptidase B protein homolog OS=Homo sapiens OX=9606 GN=CLPB PE=1 SV=1	0	35.875	12	8	10	8	1	707	78.7	9.01	233	8	9443.1	1076	8.77612
Q9UGP8	Translocation protein SEC63 homolog OS=Homo sapiens OX=9606 GN=SEC63 PE=1 SV=2	0	41.274	14	10	12	10	1	760	87.9	5.31	271	10	7904.6	901.2	8.77119
O75306	NADH dehydrogenase [ubiquinone] iron-sulfur protein 2, mitochondrial OS=Homo sapiens OX=9606 GN=NDUFS2 PE=1 SV=2	0	10.378	10	4	4	4	1	463	52.5	7.55	60	4	6027.7	433	13.9208
O95772	STARD3 N-terminal-like protein OS=Homo sapiens OX=9606 GN=STARD3NL PE=1 SV=1	0	2.936	4	1	1	1	1	234	26.6	4.81	0	1	880.1	84.9	10.3663
P42677	40S ribosomal protein S27 OS=Homo sapiens OX=9606 GN=RPS27 PE=1 SV=3	0	2.944	10	1	1	1	1	84	9.5	9.45	37	1	1936.2	221.2	8.75316
P49368	T-complex protein 1 subunit gamma OS=Homo sapiens OX=9606 GN=CCT3 PE=1 SV=4	0	5.812	5	3	3	3	1	545	60.5	6.49	36	3	3401.5	389.5	8.73299
O14966	Ras-related protein Rab-7L1 OS=Homo sapiens OX=9606 GN=RAB29 PE=1 SV=1	0.005	2.313	4	1	1	1	1	203	23.1	7.18	30	1	1446	165.6	8.73188
Q8NBN7	Retinol dehydrogenase 13 OS=Homo sapiens OX=9606 GN=RDH13 PE=1 SV=2	0	11.129	8	2	2	2	1	331	35.9	8.1	116	2	1849.9	211.9	8.73006
Q9UK41-2	Isoform 2 of Vacuolar protein sorting-associated protein 28 homolog OS=Homo sapiens OX=9606 GN=VPS28	0.005	2.343	8	2	2	2	1	233	26.4	7.72	29	2	2755.2	315.9	8.72175
Q92552-2	Isoform 2 of 28S ribosomal protein S27, mitochondrial OS=Homo sapiens OX=9606 GN=MRPS27	0	13.505	9	4	4	4	1	428	49.1	6.33	103	4	6882.7	790.6	8.70567
Q9BX67	Junctional adhesion molecule C OS=Homo sapiens OX=9606 GN=JAM3 PE=1 SV=1	0.007	2.051	3	1	1	1	1	310	35	7.59	32	1	845.8	97.2	8.70165
Q96G23	Ceramide synthase 2 OS=Homo sapiens OX=9606 GN=CERS2 PE=1 SV=1	0.046	0.884	2	1	1	1	1	380	44.8	8.98	31	1	611.6	70.5	8.67518
Q9BVK6	Transmembrane emp24 domain-containing protein 9 OS=Homo sapiens OX=9606 GN=TMED9 PE=1 SV=2	0	8.809	11	3	4	3	1	235	27.3	8.02	62	3	2924.1	337.1	8.67428
A0A1B0GUA7	Testis-expressed protein 51 OS=Homo sapiens OX=9606 GN=TEX51 PE=3 SV=1	0.026	1.42	7	1	1	1	1	166	18.8	7.66	0	1	198.6	22.9	8.67249
Q14444	Caprin-1 OS=Homo sapiens OX=9606 GN=CAPRIN1 PE=1 SV=2	0.001	3.85	2	1	1	1	1	709	78.3	5.25	36	1	1454.3	167.7	8.67203
P62280	40S ribosomal protein S11 OS=Homo sapiens OX=9606 GN=RPS11 PE=1 SV=3	0	10.552	21	4	4	4	1	158	18.4	10.3	89	4	7465.1	861	8.67027
Q6NUK1	Calcium-binding mitochondrial carrier protein SCaMC-1 OS=Homo sapiens OX=9606 GN=SLC25A24 PE=1 SV=2	0	5.776	7	4	4	4	1	477	53.3	6.33	42	4	5402.4	623.5	8.66464
O95716	Ras-related protein Rab-3D OS=Homo sapiens OX=9606 GN=RAB3D PE=1 SV=1	0.001	4.678	12	2	2	1	1	219	24.3	4.93	37	2	145.3	16.8	8.64881
Q02413	Desmoglein-1 OS=Homo sapiens OX=9606 GN=DSG1 PE=1 SV=2	0.026	1.421	1	1	1	1	1	1049	113.7	5.03	45	1	235.2	27.2	8.64706
P48509	CD151 antigen OS=Homo sapiens OX=9606 GN=CD151 PE=1 SV=3	0.026	1.421	4	1	1	1	1	253	28.3	7.47	0	1	2174.7	252	8.62976
Q14126	Desmoglein-2 OS=Homo sapiens OX=9606 GN=DSG2 PE=1 SV=2	0	29.177	6	6	8	6	1	1118	122.2	5.24	160	6	2753.8	319.2	8.62719
Q16576-2	Isoform 2 of Histone-binding protein RBBP7 OS=Homo sapiens OX=9606 GN=RBBP7	0.001	4.656	5	3	3	3	1	469	52.3	5.27	45	3	4053.6	237.7	17.0534
P08865	40S ribosomal protein SA OS=Homo sapiens OX=9606 GN=RPSA PE=1 SV=4	0.001	3.713	7	2	2	2	1	295	32.8	4.87	51	2	1337.5	155.9	8.57922
P84095	Rho-related GTP-binding protein RhoG OS=Homo sapiens OX=9606 GN=RHOG PE=1 SV=1	0	18.331	18	3	4	3	1	191	21.3	8.12	144	3	4536.4	529.5	8.56733
P14927-2	Isoform 2 of Cytochrome b-c1 complex subunit 7 OS=Homo sapiens OX=9606 GN=UQCRB	0.001	4.018	8	1	1	1	1	140	16.3	8.97	44	1	661.3	39.7	16.6574
P18859-2	Isoform 2 of ATP synthase-coupling factor 6, mitochondrial OS=Homo sapiens OX=9606 GN=ATP5J	0	16.256	23	3	3	3	1	116	13.4	9.07	148	3	2803.6	184.7	15.1792
O15162	Phospholipid scramblase 1 OS=Homo sapiens OX=9606 GN=PLSCR1 PE=1 SV=1	0.001	4.752	6	2	2	2	1	318	35	4.94	45	2	1600.9	188.6	8.48834
Q8IYS2-2	Isoform 2 of Uncharacterized protein KIAA2013 OS=Homo sapiens OX=9606 GN=KIAA2013	0	9.283	4	2	2	2	1	667	72.6	8.84	94	2	1311.2	154.5	8.48673
Q96S66	Chloride channel CLIC-like protein 1 OS=Homo sapiens OX=9606 GN=CLCC1 PE=1 SV=1	0	20.668	11	6	6	6	1	551	62	5.55	148	6	8941.1	1056.9	8.45974
Q96EY8	Cob(I)yrinic acid a,c-diamide adenosyltransferase, mitochondrial OS=Homo sapiens OX=9606 GN=MMAB PE=1 SV=1	0	7.69	10	2	2	2	1	250	27.4	8.6	52	2	2253.1	355.2	6.34319
O15269	Serine palmitoyltransferase 1 OS=Homo sapiens OX=9606 GN=SPTLC1 PE=1 SV=1	0	12.089	7	4	4	4	1	473	52.7	6.01	92	4	5392.1	373.2	14.4483
P55060	Exportin-2 OS=Homo sapiens OX=9606 GN=CSE1L PE=1 SV=3	0	18.977	6	6	6	6	1	971	110.3	5.77	144	6	7450.5	734.7	10.1409
Q8N335	Glycerol-3-phosphate dehydrogenase 1-like protein OS=Homo sapiens OX=9606 GN=GPD1L PE=1 SV=1	0.001	4.461	3	1	1	1	1	351	38.4	7.02	45	1	1336.2	132.1	10.1151
Q8N357	Solute carrier family 35 member F6 OS=Homo sapiens OX=9606 GN=SLC35F6 PE=1 SV=1	0.001	4.024	3	1	1	1	1	371	40.2	6.93	38	1	146.6	14.5	10.1103
P40429	60S ribosomal protein L13a OS=Homo sapiens OX=9606 GN=RPL13A PE=1 SV=2	0	14.153	19	4	7	4	1	203	23.6	10.93	94	4	6049.6	599.3	10.0944
P83881	60S ribosomal protein L36a OS=Homo sapiens OX=9606 GN=RPL36A PE=1 SV=2	0.001	4.409	15	2	2	2	1	106	12.4	10.58	40	2	4542.1	450.1	10.0913
Q8NCG7	Sn1-specific diacylglycerol lipase beta OS=Homo sapiens OX=9606 GN=DAGLB PE=1 SV=2	0	2.701	3	1	1	1	1	672	73.7	6.55	43	1	236.7	66.7	3.54873
Q14160-3	Isoform 3 of Protein scribble homolog OS=Homo sapiens OX=9606 GN=SCRIB	0	7.771	2	4	4	4	1	1655	177.6	5.11	48	4	1592.4	159	10.0151
Q13724	Mannosyl-oligosaccharide glucosidase OS=Homo sapiens OX=9606 GN=MOGS PE=1 SV=5	0.005	2.377	1	1	1	1	1	837	91.9	8.9	33	1	444.4	44.4	10.009
Q9HD23-4	Isoform 4 of Magnesium transporter MRS2 homolog, mitochondrial OS=Homo sapiens OX=9606 GN=MRS2	0	2.738	2	1	1	1	1	446	50.6	6.89	22	1	309	30.9	10
P11717	Cation-independent mannose-6-phosphate receptor OS=Homo sapiens OX=9606 GN=IGF2R PE=1 SV=3	0	56.761	7	17	21	17	1	2491	274.2	5.94	384	17	13823.9	1386.2	9.97251
P52815	39S ribosomal protein L12, mitochondrial OS=Homo sapiens OX=9606 GN=MRPL12 PE=1 SV=2	0	6.362	6	1	1	1	1	198	21.3	8.87	67	1	1433.4	144	9.95417
P35232	Prohibitin OS=Homo sapiens OX=9606 GN=PHB PE=1 SV=1	0	29.589	34	10	12	10	1	272	29.8	5.76	281	10	13463.6	1353.2	9.94945
P16989	Y-box-binding protein 3 OS=Homo sapiens OX=9606 GN=YBX3 PE=1 SV=4	0	24.548	24	6	7	4	1	372	40.1	9.77	197	6	2633.2	452.7	5.81666
Q9HB71	Calcyclin-binding protein OS=Homo sapiens OX=9606 GN=CACYBP PE=1 SV=2	0.001	4.352	4	1	1	1	1	228	26.2	8.25	48	1	931.1	93.6	9.94765
Q9NX63	MICOS complex subunit MIC19 OS=Homo sapiens OX=9606 GN=CHCHD3 PE=1 SV=1	0	29.018	33	7	9	7	1	227	26.1	8.28	216	7	13179.7	1326.6	9.93495
Q96IX5	Up-regulated during skeletal muscle growth protein 5 OS=Homo sapiens OX=9606 GN=USMG5 PE=1 SV=1	0	10.267	43	2	5	2	1	58	6.5	9.76	101	2	2225.6	115.2	19.3194
Q9Y2R5	28S ribosomal protein S17, mitochondrial OS=Homo sapiens OX=9606 GN=MRPS17 PE=1 SV=1	0	5.922	15	2	2	2	1	130	14.5	9.85	53	2	3126.4	398.8	7.83952
Q02543	60S ribosomal protein L18a OS=Homo sapiens OX=9606 GN=RPL18A PE=1 SV=2	0	18.403	27	5	6	5	1	176	20.7	10.71	112	5	4704.8	474.4	9.91737
P60468	Protein transport protein Sec61 subunit beta OS=Homo sapiens OX=9606 GN=SEC61B PE=1 SV=2	0	6.74	22	2	4	2	1	96	10	11.56	75	2	3978.2	401.7	9.90341
Q9NYY8	FAST kinase domain-containing protein 2, mitochondrial OS=Homo sapiens OX=9606 GN=FASTKD2 PE=1 SV=1	0.001	3.306	2	2	2	2	1	710	81.4	8.05	26	2	2140.2	216.6	9.88089
P98194-7	Isoform 7 of Calcium-transporting ATPase type 2C member 1 OS=Homo sapiens OX=9606 GN=ATP2C1	0	5.378	1	1	1	1	1	973	107.1	6.86	64	1	1216.9	123.2	9.87744
Q9NYK5-2	Isoform 2 of 39S ribosomal protein L39, mitochondrial OS=Homo sapiens OX=9606 GN=MRPL39	0.001	3.11	2	1	1	1	1	353	40.4	7.91	40	1	1138.2	115.9	9.82053
Q9H9B4	Sideroflexin-1 OS=Homo sapiens OX=9606 GN=SFXN1 PE=1 SV=4	0	20.696	19	6	9	6	1	322	35.6	9.07	152	6	7982.5	814.3	9.8029
Q70UQ0	Inhibitor of nuclear factor kappa-B kinase-interacting protein OS=Homo sapiens OX=9606 GN=IKBIP PE=1 SV=1	0	26.136	16	6	11	3	1	350	39.3	9.17	167	6	3401.6	456.2	7.45638
Q9UL25	Ras-related protein Rab-21 OS=Homo sapiens OX=9606 GN=RAB21 PE=1 SV=3	0	5.262	9	2	2	2	1	225	24.3	7.94	62	2	1821.1	185.9	9.79613
P10301	Ras-related protein R-Ras OS=Homo sapiens OX=9606 GN=RRAS PE=1 SV=1	0	6.31	8	2	2	2	1	218	23.5	6.93	64	2	2676	273.9	9.76999
P53701	Cytochrome c-type heme lyase OS=Homo sapiens OX=9606 GN=HCCS PE=1 SV=1	0	14.488	20	5	10	5	1	268	30.6	6.68	88	5	7454.5	765.6	9.73681
Q96JJ7	Protein disulfide-isomerase TMX3 OS=Homo sapiens OX=9606 GN=TMX3 PE=1 SV=2	0	17.8	12	5	6	5	1	454	51.8	4.91	131	5	5800.3	446.3	12.9964
Q9Y4W6	AFG3-like protein 2 OS=Homo sapiens OX=9606 GN=AFG3L2 PE=1 SV=2	0	26.199	12	11	12	11	1	797	88.5	8.66	241	11	12934.7	563.3	22.9624
P49768	Presenilin-1 OS=Homo sapiens OX=9606 GN=PSEN1 PE=1 SV=1	0.001	3.702	2	1	1	1	1	467	52.6	5.31	43	1	1168.3	104.9	11.1373
P60604	Ubiquitin-conjugating enzyme E2 G2 OS=Homo sapiens OX=9606 GN=UBE2G2 PE=1 SV=1	0.005	2.252	5	1	2	1	1	165	18.6	4.7	53	1	1679.9	172.9	9.71602
P24534	Elongation factor 1-beta OS=Homo sapiens OX=9606 GN=EEF1B2 PE=1 SV=3	0.001	4.408	6	2	2	2	1	225	24.7	4.67	27	2	3549.4	366.1	9.69517
P50213	Isocitrate dehydrogenase [NAD] subunit alpha, mitochondrial OS=Homo sapiens OX=9606 GN=IDH3A PE=1 SV=1	0.001	4.753	3	1	1	1	1	366	39.6	6.92	55	1	947.4	98	9.66735
P09543	2',3'-cyclic-nucleotide 3'-phosphodiesterase OS=Homo sapiens OX=9606 GN=CNP PE=1 SV=2	0	21.829	14	6	9	6	1	421	47.5	9.07	217	6	9807.5	1015.8	9.65495
Q92504	Zinc transporter SLC39A7 OS=Homo sapiens OX=9606 GN=SLC39A7 PE=1 SV=2	0.015	1.657	3	1	1	1	1	469	50.1	6.87	0	1	1734.9	179.7	9.65442
Q9Y3U8	60S ribosomal protein L36 OS=Homo sapiens OX=9606 GN=RPL36 PE=1 SV=3	0.001	3.585	20	2	2	2	1	105	12.2	11.59	35	2	959.5	99.4	9.65292
Q6P4A7	Sideroflexin-4 OS=Homo sapiens OX=9606 GN=SFXN4 PE=1 SV=1	0.001	3.827	6	2	2	2	1	337	38	9.19	36	2	2823	292.6	9.64798
O96008	Mitochondrial import receptor subunit TOM40 homolog OS=Homo sapiens OX=9606 GN=TOMM40 PE=1 SV=1	0	9.466	6	2	4	2	1	361	37.9	7.25	81	2	3666	380.3	9.63976
Q9GZS1	DNA-directed RNA polymerase I subunit RPA49 OS=Homo sapiens OX=9606 GN=POLR1E PE=1 SV=2	0.036	1.058	2	1	1	1	1	481	53.9	8.56	0	1	306.1	31.8	9.62579
Q9P035	Very-long-chain (3R)-3-hydroxyacyl-CoA dehydratase 3 OS=Homo sapiens OX=9606 GN=HACD3 PE=1 SV=2	0	5.878	6	2	2	2	1	362	43.1	8.94	66	2	566.3	58.9	9.6146
Q5SRD1	Putative mitochondrial import inner membrane translocase subunit Tim23B OS=Homo sapiens OX=9606 GN=TIMM23B PE=5 SV=2	0	21.49	11	3	7	3	1	257	28	9.39	247	3	9073.3	944	9.61155
Q8N1F8	Serine/threonine-protein kinase 11-interacting protein OS=Homo sapiens OX=9606 GN=STK11IP PE=1 SV=4	0	8.435	2	2	2	2	1	1088	120.2	5.36	92	2	578.8	60.4	9.58278
O15400	Syntaxin-7 OS=Homo sapiens OX=9606 GN=STX7 PE=1 SV=4	0.005	2.586	4	1	1	1	1	261	29.8	5.55	41	1	624.5	65.2	9.57822
Q9NUT2	ATP-binding cassette sub-family B member 8, mitochondrial OS=Homo sapiens OX=9606 GN=ABCB8 PE=1 SV=3	0	15.313	5	4	4	4	1	735	79.9	8.98	119	4	2548.2	266.5	9.56173
Q8N490-2	Isoform 2 of Probable hydrolase PNKD OS=Homo sapiens OX=9606 GN=PNKD	0.001	4.778	8	1	1	1	1	142	15.4	10.58	40	1	1256.5	131.5	9.55513
Q15390	Mitochondrial fission regulator 1 OS=Homo sapiens OX=9606 GN=MTFR1 PE=1 SV=2	0.001	4.525	4	1	1	1	1	333	37	9.01	57	1	478	50.2	9.52191
P48047	ATP synthase subunit O, mitochondrial OS=Homo sapiens OX=9606 GN=ATP5O PE=1 SV=1	0	21.453	23	5	7	5	1	213	23.3	9.96	175	5	10008.9	1057	9.46916
P51398	28S ribosomal protein S29, mitochondrial OS=Homo sapiens OX=9606 GN=DAP3 PE=1 SV=1	0	6.186	4	2	2	2	1	398	45.5	8.88	58	2	2560.8	270	9.48444
P49321-3	Isoform 3 of Nuclear autoantigenic sperm protein OS=Homo sapiens OX=9606 GN=NASP	0	2.755	3	2	2	2	1	790	86.2	4.35	33	2	470.3	49.8	9.44378
P61313	60S ribosomal protein L15 OS=Homo sapiens OX=9606 GN=RPL15 PE=1 SV=2	0	7.588	5	2	2	2	1	204	24.1	11.62	49	2	2240.8	237.3	9.4429
O96005	Cleft lip and palate transmembrane protein 1 OS=Homo sapiens OX=9606 GN=CLPTM1 PE=1 SV=1	0	14.311	4	3	4	3	1	669	76	6.3	105	3	1362.3	144.5	9.42768
Q9HAV7	GrpE protein homolog 1, mitochondrial OS=Homo sapiens OX=9606 GN=GRPEL1 PE=1 SV=2	0	5.24	11	2	2	2	1	217	24.3	8.12	31	2	1345.8	290.4	4.6343
Q8N5N7	39S ribosomal protein L50, mitochondrial OS=Homo sapiens OX=9606 GN=MRPL50 PE=1 SV=2	0.001	3.506	14	2	2	2	1	158	18.3	7.88	31	2	1344.8	142.9	9.41078
P62241	40S ribosomal protein S8 OS=Homo sapiens OX=9606 GN=RPS8 PE=1 SV=2	0.001	3.671	4	1	1	1	1	208	24.2	10.32	43	1	1767.5	188.3	9.38662
Q92945	Far upstream element-binding protein 2 OS=Homo sapiens OX=9606 GN=KHSRP PE=1 SV=4	0	11.533	7	5	5	5	1	711	73.1	7.3	124	5	6958.6	741.7	9.38196
P48643	T-complex protein 1 subunit epsilon OS=Homo sapiens OX=9606 GN=CCT5 PE=1 SV=1	0	13.959	7	4	5	4	1	541	59.6	5.66	82	4	3899.4	416.2	9.36905
Q00610	Clathrin heavy chain 1 OS=Homo sapiens OX=9606 GN=CLTC PE=1 SV=5	0	9.181	2	3	3	3	1	1675	191.5	5.69	79	3	2043.4	218.2	9.3648
O43491	Band 4.1-like protein 2 OS=Homo sapiens OX=9606 GN=EPB41L2 PE=1 SV=1	0	12.875	6	6	6	5	1	1005	112.5	5.44	90	6	4353.3	939.9	4.63166
P34741	Syndecan-2 OS=Homo sapiens OX=9606 GN=SDC2 PE=1 SV=2	0	5.663	7	1	1	1	1	201	22.1	4.86	70	1	767.6	82.4	9.31553
O94874	E3 UFM1-protein ligase 1 OS=Homo sapiens OX=9606 GN=UFL1 PE=1 SV=2	0	26.489	11	9	9	9	1	794	89.5	6.79	209	9	6789.2	730.7	9.29136
P17677-2	Isoform 2 of Neuromodulin OS=Homo sapiens OX=9606 GN=GAP43	0	12.005	19	3	3	3	1	274	28.7	4.87	72	3	1357.4	154.3	8.79715
Q6PML9	Zinc transporter 9 OS=Homo sapiens OX=9606 GN=SLC30A9 PE=1 SV=1	0	9.564	7	5	5	5	1	568	63.5	8.32	71	5	4254.7	459	9.2695
P61224	Ras-related protein Rap-1b OS=Homo sapiens OX=9606 GN=RAP1B PE=1 SV=1	0	9.222	11	2	2	2	1	184	20.8	5.78	75	2	1711.9	185	9.25351
P56378	6.8 kDa mitochondrial proteolipid OS=Homo sapiens OX=9606 GN=MP68 PE=1 SV=1	0.005	2.304	28	2	2	2	1	58	6.7	10.08	50	2	3247.2	351.9	9.22762
Q9UPT9	Ubiquitin carboxyl-terminal hydrolase 22 OS=Homo sapiens OX=9606 GN=USP22 PE=1 SV=2	0.046	0.88	1	1	1	1	1	525	59.9	8.05	0	1	1461.8	158.7	9.21109
P38606	V-type proton ATPase catalytic subunit A OS=Homo sapiens OX=9606 GN=ATP6V1A PE=1 SV=2	0	10.929	5	3	3	3	1	617	68.3	5.52	104	3	1722.9	187.3	9.19861
Q9HBH5	Retinol dehydrogenase 14 OS=Homo sapiens OX=9606 GN=RDH14 PE=1 SV=1	0.001	3.112	6	2	2	2	1	336	36.8	8.79	18	2	2324.9	253.2	9.18207
Q9Y265	RuvB-like 1 OS=Homo sapiens OX=9606 GN=RUVBL1 PE=1 SV=1	0	6.169	3	1	1	1	1	456	50.2	6.42	81	1	874.5	95.7	9.13793
Q8WVX9	Fatty acyl-CoA reductase 1 OS=Homo sapiens OX=9606 GN=FAR1 PE=1 SV=1	0	7.838	7	3	3	3	1	515	59.3	9.17	56	3	2441.1	267.3	9.13244
Q9H0P0	Cytosolic 5'-nucleotidase 3A OS=Homo sapiens OX=9606 GN=NT5C3A PE=1 SV=3	0.008	1.822	3	1	1	1	1	336	37.9	7.12	19	1	1127	123.5	9.12551
P53007	Tricarboxylate transport protein, mitochondrial OS=Homo sapiens OX=9606 GN=SLC25A1 PE=1 SV=2	0	21.714	18	6	8	6	1	311	34	9.89	139	6	9145.5	1002.4	9.1236
O95873	Uncharacterized protein C6orf47 OS=Homo sapiens OX=9606 GN=C6orf47 PE=1 SV=2	0.001	4.658	4	1	1	1	1	294	31.7	6.37	64	1	653.9	71.7	9.11994
P06576	ATP synthase subunit beta, mitochondrial OS=Homo sapiens OX=9606 GN=ATP5F1B PE=1 SV=3	0	24.009	13	5	7	5	1	529	56.5	5.4	152	5	2846.5	312.9	9.09716
O75251	NADH dehydrogenase [ubiquinone] iron-sulfur protein 7, mitochondrial OS=Homo sapiens OX=9606 GN=NDUFS7 PE=1 SV=3	0.001	3.084	4	1	1	1	1	213	23.5	9.99	43	1	884.3	163.7	5.40195
Q8NFQ8	Torsin-1A-interacting protein 2 OS=Homo sapiens OX=9606 GN=TOR1AIP2 PE=1 SV=1	0	15.433	11	5	5	5	1	470	51.2	4.96	113	5	2033.3	223.6	9.09347
Q92542	Nicastrin OS=Homo sapiens OX=9606 GN=NCSTN PE=1 SV=2	0.005	2.49	3	2	2	2	1	709	78.4	5.99	39	2	1269.7	307.7	4.12642
A0FGR8-6	Isoform 6 of Extended synaptotagmin-2 OS=Homo sapiens OX=9606 GN=ESYT2	0	17.721	6	5	5	5	1	942	104.6	9.33	156	5	4974.9	549.5	9.0535
O94973-2	Isoform 2 of AP-2 complex subunit alpha-2 OS=Homo sapiens OX=9606 GN=AP2A2	0.001	3.572	1	1	1	1	1	940	104	6.86	29	1	418.2	46.2	9.05195
P56181	NADH dehydrogenase [ubiquinone] flavoprotein 3, mitochondrial OS=Homo sapiens OX=9606 GN=NDUFV3 PE=1 SV=2	0	11.343	22	2	4	1	1	108	11.9	9.7	95	2	1365.9	151.1	9.03971
Q9Y2W6	Tudor and KH domain-containing protein OS=Homo sapiens OX=9606 GN=TDRKH PE=1 SV=2	0	16.75	11	4	4	4	1	561	62	5.02	135	4	2827.3	313	9.03291
Q6NTF9-2	Isoform 2 of Rhomboid domain-containing protein 2 OS=Homo sapiens OX=9606 GN=RHBDD2	0.008	1.909	2	1	1	1	1	409	43.8	9.22	40	1	161.4	17.9	9.01676
P23396-2	Isoform 2 of 40S ribosomal protein S3 OS=Homo sapiens OX=9606 GN=RPS3	0	27.529	32	8	8	8	1	259	28.5	9.73	198	8	11590.9	1288.1	8.99845
P82094-2	Isoform 2 of TATA element modulatory factor OS=Homo sapiens OX=9606 GN=TMF1	0.026	1.385	2	2	2	2	1	1096	123.1	4.92	28	2	934	212.1	4.40358
P26373	60S ribosomal protein L13 OS=Homo sapiens OX=9606 GN=RPL13 PE=1 SV=4	0	15.335	23	5	5	5	1	211	24.2	11.65	105	5	7980.2	887.3	8.9938
Q9HAV0	Guanine nucleotide-binding protein subunit beta-4 OS=Homo sapiens OX=9606 GN=GNB4 PE=1 SV=3	0	17.795	12	5	6	1	1	340	37.5	6	150	5	8009.9	407.2	19.6707
Q3ZCQ8-2	Isoform 2 of Mitochondrial import inner membrane translocase subunit TIM50 OS=Homo sapiens OX=9606 GN=TIMM50	0	10.727	6	3	4	3	1	456	50.4	9.42	121	3	5398.4	600.7	8.98685
Q92621	Nuclear pore complex protein Nup205 OS=Homo sapiens OX=9606 GN=NUP205 PE=1 SV=3	0.001	3.167	1	2	2	2	1	2012	227.8	6.19	38	2	2813.4	313.4	8.97703
Q92667	A-kinase anchor protein 1, mitochondrial OS=Homo sapiens OX=9606 GN=AKAP1 PE=1 SV=1	0	39.141	15	11	13	11	1	903	97.3	4.94	299	11	9135.9	1018.2	8.9726
Q8WVM8	Sec1 family domain-containing protein 1 OS=Homo sapiens OX=9606 GN=SCFD1 PE=1 SV=4	0	8.413	4	2	2	2	1	642	72.3	6.27	84	2	607.9	67.8	8.96608
O75438-2	Isoform 2 of NADH dehydrogenase [ubiquinone] 1 beta subcomplex subunit 1 OS=Homo sapiens OX=9606 GN=NDUFB1	0	6.011	11	1	4	1	1	105	11.9	8.73	43	1	2816.9	314.2	8.96531
Q04637-9	Isoform 9 of Eukaryotic translation initiation factor 4 gamma 1 OS=Homo sapiens OX=9606 GN=EIF4G1	0.026	1.379	1	2	2	2	1	1606	176.1	5.34	0	2	1587.1	177.3	8.95149
Q14108	Lysosome membrane protein 2 OS=Homo sapiens OX=9606 GN=SCARB2 PE=1 SV=2	0	12.944	7	3	3	3	1	478	54.3	5.14	111	3	2358.8	263.6	8.94841
P56181-2	Isoform 2 of NADH dehydrogenase [ubiquinone] flavoprotein 3, mitochondrial OS=Homo sapiens OX=9606 GN=NDUFV3	0	18.439	12	4	6	3	1	473	51	9.17	119	4	2700.4	301.8	8.94765
Q9H2J7	Sodium-dependent neutral amino acid transporter B(0)AT2 OS=Homo sapiens OX=9606 GN=SLC6A15 PE=1 SV=1	0.001	3.434	2	1	1	1	1	730	81.8	5.19	29	1	1533.1	171.4	8.94457
O95782	AP-2 complex subunit alpha-1 OS=Homo sapiens OX=9606 GN=AP2A1 PE=1 SV=3	0.014	1.699	1	1	1	1	1	977	107.5	7.03	30	1	820.5	92	8.91848
O94826	Mitochondrial import receptor subunit TOM70 OS=Homo sapiens OX=9606 GN=TOMM70 PE=1 SV=1	0	12.255	8	5	5	5	1	608	67.4	7.12	73	5	5717.9	641.9	8.90777
Q9NX14-2	Isoform 2 of NADH dehydrogenase [ubiquinone] 1 beta subcomplex subunit 11, mitochondrial OS=Homo sapiens OX=9606 GN=NDUFB11	0	12.592	36	4	4	4	1	163	18.4	5.24	86	4	3611.5	406	8.89532
Q0IIM8	TBC1 domain family member 8B OS=Homo sapiens OX=9606 GN=TBC1D8B PE=1 SV=2	0.005	2.273	1	1	1	1	1	1120	128.6	5.95	37	1	4098	193	21.2332
Q5JPE7	Nodal modulator 2 OS=Homo sapiens OX=9606 GN=NOMO2 PE=1 SV=1	0	20.122	6	8	8	8	1	1267	139.4	5.76	132	8	9373.7	1053.9	8.8943
P05198	Eukaryotic translation initiation factor 2 subunit 1 OS=Homo sapiens OX=9606 GN=EIF2S1 PE=1 SV=3	0.028	1.254	2	1	1	1	1	315	36.1	5.08	26	1	1553.4	175	8.87657
O43175	D-3-phosphoglycerate dehydrogenase OS=Homo sapiens OX=9606 GN=PHGDH PE=1 SV=4	0	31.322	17	7	7	7	1	533	56.6	6.71	238	7	4523.9	511.1	8.8513
O43657	Tetraspanin-6 OS=Homo sapiens OX=9606 GN=TSPAN6 PE=1 SV=1	0	7.809	13	3	3	3	1	245	27.5	8.1	60	3	2693.4	304.3	8.85113
P67870	Casein kinase II subunit beta OS=Homo sapiens OX=9606 GN=CSNK2B PE=1 SV=1	0.001	3.174	5	1	1	1	1	215	24.9	5.55	41	1	365	80.3	4.54545
O43505	Beta-1,4-glucuronyltransferase 1 OS=Homo sapiens OX=9606 GN=B4GAT1 PE=1 SV=1	0	11.379	7	3	3	3	1	415	47.1	7.2	107	3	3080.7	348.5	8.83989
Q13433	Zinc transporter ZIP6 OS=Homo sapiens OX=9606 GN=SLC39A6 PE=1 SV=3	0.001	4.157	3	2	2	2	1	755	85	6.95	26	2	2673.4	303	8.8231
Q96E52	Metalloendopeptidase OMA1, mitochondrial OS=Homo sapiens OX=9606 GN=OMA1 PE=1 SV=1	0.016	1.586	1	1	1	1	1	524	60.1	9.25	35	1	1649	224.5	7.34521
Q8NE01	Metal transporter CNNM3 OS=Homo sapiens OX=9606 GN=CNNM3 PE=1 SV=1	0	12.949	7	3	4	2	1	707	76.1	6.09	83	3	1972.3	233	8.46481
P62829	60S ribosomal protein L23 OS=Homo sapiens OX=9606 GN=RPL23 PE=1 SV=1	0	9.709	19	3	3	3	1	140	14.9	10.51	76	3	5020.7	512.5	9.79649
Q8N370-3	Isoform 3 of Large neutral amino acids transporter small subunit 4 OS=Homo sapiens OX=9606 GN=SLC43A2	0.005	2.272	1	1	1	1	1	573	63.1	7.94	0	1	769.3	96.3	7.98858
P17568	NADH dehydrogenase [ubiquinone] 1 beta subcomplex subunit 7 OS=Homo sapiens OX=9606 GN=NDUFB7 PE=1 SV=4	0	11.178	39	5	5	5	1	137	16.4	8.92	66	5	1788.3	76.4	23.4071
Q96IK1	Biorientation of chromosomes in cell division protein 1 OS=Homo sapiens OX=9606 GN=BOD1 PE=1 SV=2	0	5.185	24	3	4	3	1	185	19.2	6.33	23	3	1439.6	139	10.3568
Q96DX4	RING finger and SPRY domain-containing protein 1 OS=Homo sapiens OX=9606 GN=RSPRY1 PE=1 SV=1	0	6.004	10	3	3	3	1	576	64.1	5.57	51	3	490.3	164.4	2.98236
Q7Z4Q2	HEAT repeat-containing protein 3 OS=Homo sapiens OX=9606 GN=HEATR3 PE=1 SV=2	0.008	1.972	1	1	1	1	1	680	74.5	5.11	21	1	407.8	110.6	3.68716
P62917	60S ribosomal protein L8 OS=Homo sapiens OX=9606 GN=RPL8 PE=1 SV=2	0	12.055	27	7	7	7	1	257	28	11.03	84	7	6974.3	994.9	7.01005
Q9Y3D9	28S ribosomal protein S23, mitochondrial OS=Homo sapiens OX=9606 GN=MRPS23 PE=1 SV=2	0	11.524	28	5	6	5	1	190	21.8	8.9	104	5	5510.5	763.2	7.22026
O00483	Cytochrome c oxidase subunit NDUFA4 OS=Homo sapiens OX=9606 GN=NDUFA4 PE=1 SV=1	0	14.296	41	4	8	4	1	81	9.4	9.38	128	4	17364.2	1067.5	16.2662
P05387	60S acidic ribosomal protein P2 OS=Homo sapiens OX=9606 GN=RPLP2 PE=1 SV=1	0	11.036	36	2	6	2	1	115	11.7	4.54	136	2	11432.6	687.1	16.6389
Q9NZ45	CDGSH iron-sulfur domain-containing protein 1 OS=Homo sapiens OX=9606 GN=CISD1 PE=1 SV=1	0	11.755	32	4	4	4	1	108	12.2	9.09	89	4	5279	395.5	13.3477
P53999	Activated RNA polymerase II transcriptional coactivator p15 OS=Homo sapiens OX=9606 GN=SUB1 PE=1 SV=3	0	15.205	31	4	4	4	1	127	14.4	9.6	96	4	2607	315.4	8.26569
Q96TC7	Regulator of microtubule dynamics protein 3 OS=Homo sapiens OX=9606 GN=RMDN3 PE=1 SV=2	0	19.222	15	7	7	7	1	470	52.1	5.1	128	7	9125.8	968.7	9.42067
P28331-2	Isoform 2 of NADH-ubiquinone oxidoreductase 75 kDa subunit, mitochondrial OS=Homo sapiens OX=9606 GN=NDUFS1	0	22.029	11	8	9	8	1	741	80.9	6.64	171	8	8820.3	963.5	9.15444
P21796	Voltage-dependent anion-selective channel protein 1 OS=Homo sapiens OX=9606 GN=VDAC1 PE=1 SV=2	0	41.899	37	7	13	7	1	283	30.8	8.54	370	7	6938.1	897.1	7.73392
O76021	Ribosomal L1 domain-containing protein 1 OS=Homo sapiens OX=9606 GN=RSL1D1 PE=1 SV=3	0.018	1.552	1	1	1	1	1	490	54.9	10.13	33	1	880.5	112.5	7.82667
O60716	Catenin delta-1 OS=Homo sapiens OX=9606 GN=CTNND1 PE=1 SV=1	0	6.976	3	3	3	3	1	968	108.1	6.23	49	3	1090.5	129.6	8.41435
P62857	40S ribosomal protein S28 OS=Homo sapiens OX=9606 GN=RPS28 PE=1 SV=1	0	9.108	29	2	2	2	1	69	7.8	10.7	93	2	1497.6	178.1	8.40876
Q8N9N2-2	Isoform 2 of Activating signal cointegrator 1 complex subunit 1 OS=Homo sapiens OX=9606 GN=ASCC1	0.034	1.116	2	1	1	1	1	357	41.2	5.53	22	1	918.1	109.2	8.40751
P23634	Plasma membrane calcium-transporting ATPase 4 OS=Homo sapiens OX=9606 GN=ATP2B4 PE=1 SV=2	0	49.709	11	12	14	7	1	1241	137.8	6.6	301	12	4975.5	594.4	8.37063
P0DMV8	Heat shock 70 kDa protein 1A OS=Homo sapiens OX=9606 GN=HSPA1A PE=1 SV=1	0	48.561	21	13	20	8	1	641	70	5.66	320	13	7772.2	930.2	8.35541
O00746	Nucleoside diphosphate kinase, mitochondrial OS=Homo sapiens OX=9606 GN=NME4 PE=1 SV=1	0	2.885	6	1	1	1	1	187	20.6	10.29	25	1	482.3	57.8	8.34429
Q14168-4	Isoform 4 of MAGUK p55 subfamily member 2 OS=Homo sapiens OX=9606 GN=MPP2	0	5.713	3	2	2	2	1	597	66.8	6.65	52	2	1686.3	202.1	8.34389
P07355-2	Isoform 2 of Annexin A2 OS=Homo sapiens OX=9606 GN=ANXA2	0	19.318	15	6	6	6	1	357	40.4	8.37	169	6	10525.1	1269.9	8.28813
P04899-4	Isoform sGi2 of Guanine nucleotide-binding protein G(i) subunit alpha-2 OS=Homo sapiens OX=9606 GN=GNAI2	0	16.74	12	4	5	2	1	366	41.5	5.99	131	4	921.6	85.9	10.7288
Q13190	Syntaxin-5 OS=Homo sapiens OX=9606 GN=STX5 PE=1 SV=2	0	7.076	5	2	2	2	1	355	39.6	9.16	43	2	1525.6	300.8	5.07181
P51571	Translocon-associated protein subunit delta OS=Homo sapiens OX=9606 GN=SSR4 PE=1 SV=1	0.001	3.445	6	1	1	1	1	173	19	6.15	36	1	152.8	18.5	8.25946
Q5JWF2	Guanine nucleotide-binding protein G(s) subunit alpha isoforms XLas OS=Homo sapiens OX=9606 GN=GNAS PE=1 SV=2	0	14.562	5	4	5	4	1	1037	111	5.03	122	4	3575.6	433.2	8.25392
Q9UQE7	Structural maintenance of chromosomes protein 3 OS=Homo sapiens OX=9606 GN=SMC3 PE=1 SV=2	0.001	3.975	2	2	2	2	1	1217	141.5	7.18	40	2	955.5	115.8	8.2513
O43670-4	Isoform 4 of BUB3-interacting and GLEBS motif-containing protein ZNF207 OS=Homo sapiens OX=9606 GN=ZNF207	0.001	4.871	5	2	2	2	1	494	52.7	9.1	40	2	833	101.2	8.23123
Q9H553	Alpha-1,3/1,6-mannosyltransferase ALG2 OS=Homo sapiens OX=9606 GN=ALG2 PE=1 SV=1	0.001	3.376	6	3	3	3	1	416	47.1	7.05	30	3	2483.3	302.4	8.21197
Q9Y692	Glucocorticoid modulatory element-binding protein 1 OS=Homo sapiens OX=9606 GN=GMEB1 PE=1 SV=2	0.006	2.13	2	1	1	1	1	573	62.6	4.83	40	1	684	83.6	8.18182
P30084	Enoyl-CoA hydratase, mitochondrial OS=Homo sapiens OX=9606 GN=ECHS1 PE=1 SV=4	0.011	1.814	3	1	1	1	1	290	31.4	8.07	27	1	1488.8	182.1	8.17573
Q14739	Lamin-B receptor OS=Homo sapiens OX=9606 GN=LBR PE=1 SV=2	0.001	3.174	3	2	2	2	1	615	70.7	9.36	24	2	3180.5	389.5	8.1656
O43264	Centromere/kinetochore protein zw10 homolog OS=Homo sapiens OX=9606 GN=ZW10 PE=1 SV=3	0	5.32	2	2	2	2	1	779	88.8	6.27	58	2	1274.8	156.3	8.15611
P17152	Transmembrane protein 11, mitochondrial OS=Homo sapiens OX=9606 GN=TMEM11 PE=1 SV=1	0	9.678	18	4	4	4	1	192	21.5	7.36	95	4	4670.9	576.4	8.10357
Q9BSA9	Endosomal/lysosomal potassium channel TMEM175 OS=Homo sapiens OX=9606 GN=TMEM175 PE=1 SV=1	0.001	4.269	3	1	1	1	1	504	55.6	7.66	52	1	123.9	15.2	8.15132
Q9Y673	Dolichyl-phosphate beta-glucosyltransferase OS=Homo sapiens OX=9606 GN=ALG5 PE=1 SV=1	0	7.426	6	2	2	2	1	324	36.9	9.28	70	2	2561.5	314.3	8.14986
Q14318-2	Isoform 2 of Peptidyl-prolyl cis-trans isomerase FKBP8 OS=Homo sapiens OX=9606 GN=FKBP8	0.001	4.345	7	3	3	3	1	413	44.6	4.84	43	3	1513.7	186.9	8.09898
Q9Y295	Developmentally-regulated GTP-binding protein 1 OS=Homo sapiens OX=9606 GN=DRG1 PE=1 SV=1	0.001	4.336	4	1	1	1	1	367	40.5	8.9	78	1	680.9	84.1	8.09631
P13861	cAMP-dependent protein kinase type II-alpha regulatory subunit OS=Homo sapiens OX=9606 GN=PRKAR2A PE=1 SV=2	0	2.774	10	3	3	3	1	404	45.5	5.07	35	3	832.2	102.8	8.09533
P62910	60S ribosomal protein L32 OS=Homo sapiens OX=9606 GN=RPL32 PE=1 SV=2	0	9.197	27	4	4	4	1	135	15.9	11.33	89	4	5586	690.6	8.08862
Q9UKR5	Probable ergosterol biosynthetic protein 28 OS=Homo sapiens OX=9606 GN=ERG28 PE=1 SV=1	0	2.898	7	1	1	1	1	140	15.9	9.83	47	1	686.1	118.7	5.78012
P61020	Ras-related protein Rab-5B OS=Homo sapiens OX=9606 GN=RAB5B PE=1 SV=1	0	10.361	16	3	3	2	1	215	23.7	8.13	87	3	664.5	82.2	8.08394
P53618	Coatomer subunit beta OS=Homo sapiens OX=9606 GN=COPB1 PE=1 SV=3	0	5.14	1	1	1	1	1	953	107.1	6.05	61	1	645.7	79.9	8.08135
P46778	60S ribosomal protein L21 OS=Homo sapiens OX=9606 GN=RPL21 PE=1 SV=2	0	11.781	21	4	4	4	1	160	18.6	10.49	87	4	3980.9	493.7	8.0634
P14625	Endoplasmin OS=Homo sapiens OX=9606 GN=HSP90B1 PE=1 SV=1	0	74.479	23	19	25	18	1	803	92.4	4.84	578	19	41794.8	2296.3	18.2009
P28288	ATP-binding cassette sub-family D member 3 OS=Homo sapiens OX=9606 GN=ABCD3 PE=1 SV=1	0	15.43	9	6	6	6	1	659	75.4	9.36	125	6	6349.9	788.1	8.05723
Q8TEY7	Ubiquitin carboxyl-terminal hydrolase 33 OS=Homo sapiens OX=9606 GN=USP33 PE=1 SV=2	0	5.081	2	2	2	2	1	942	106.7	6.02	47	2	1517.6	188.8	8.03814
Q99735	Microsomal glutathione S-transferase 2 OS=Homo sapiens OX=9606 GN=MGST2 PE=1 SV=1	0.005	2.526	10	1	1	1	1	147	16.6	9.55	51	1	507.4	63.4	8.00315
O75964	ATP synthase subunit g, mitochondrial OS=Homo sapiens OX=9606 GN=ATP5L PE=1 SV=3	0	11.483	11	1	2	1	1	103	11.4	9.64	102	1	2189.4	274	7.99051
Q9BU61	NADH dehydrogenase [ubiquinone] 1 alpha subcomplex assembly factor 3 OS=Homo sapiens OX=9606 GN=NDUFAF3 PE=1 SV=1	0.001	4.774	8	1	1	1	1	184	20.3	8.22	51	1	414.4	51.9	7.98459
Q99653	Calcineurin B homologous protein 1 OS=Homo sapiens OX=9606 GN=CHP1 PE=1 SV=3	0.005	2.558	4	1	1	1	1	195	22.4	5.1	33	1	500	41.7	11.9904
Q15070	Mitochondrial inner membrane protein OXA1L OS=Homo sapiens OX=9606 GN=OXA1L PE=1 SV=3	0	9.584	12	5	7	5	1	435	48.5	9.45	45	5	5511.5	690.9	7.97728
P41252	Isoleucine--tRNA ligase, cytoplasmic OS=Homo sapiens OX=9606 GN=IARS PE=1 SV=2	0	2.93	1	1	1	1	1	1262	144.4	6.15	35	1	1099.1	137.9	7.97027
P15924	Desmoplakin OS=Homo sapiens OX=9606 GN=DSP PE=1 SV=3	0.001	3.078	0	1	1	1	1	2871	331.6	6.81	49	1	365.1	87.4	4.17735
O75489	NADH dehydrogenase [ubiquinone] iron-sulfur protein 3, mitochondrial OS=Homo sapiens OX=9606 GN=NDUFS3 PE=1 SV=1	0	8.676	5	2	3	2	1	264	30.2	7.5	48	2	1274.8	160.9	7.92293
P55072	Transitional endoplasmic reticulum ATPase OS=Homo sapiens OX=9606 GN=VCP PE=1 SV=4	0	18.397	9	6	6	6	1	806	89.3	5.26	145	6	3346.7	422.5	7.92118
Q9BRJ2	39S ribosomal protein L45, mitochondrial OS=Homo sapiens OX=9606 GN=MRPL45 PE=1 SV=2	0	5.365	5	2	2	2	1	306	35.3	9.03	51	2	3729.5	471	7.91826
P40939	Trifunctional enzyme subunit alpha, mitochondrial OS=Homo sapiens OX=9606 GN=HADHA PE=1 SV=2	0	55.23	20	15	17	15	1	763	82.9	9.04	384	15	23442.8	2967.7	7.89932
P27348	14-3-3 protein theta OS=Homo sapiens OX=9606 GN=YWHAQ PE=1 SV=1	0	15.996	20	5	8	3	1	245	27.7	4.78	91	5	8287.5	1049.8	7.89436
P0C7P4	Putative cytochrome b-c1 complex subunit Rieske-like protein 1 OS=Homo sapiens OX=9606 GN=UQCRFS1P1 PE=5 SV=1	0	7.948	12	4	4	4	1	283	30.8	8.87	37	4	4425.8	561.6	7.8807
Q9Y5Z9	UbiA prenyltransferase domain-containing protein 1 OS=Homo sapiens OX=9606 GN=UBIAD1 PE=1 SV=1	0.037	0.98	3	1	1	1	1	338	36.8	8.15	15	1	1104.7	112	9.86339
Q9BRK5	45 kDa calcium-binding protein OS=Homo sapiens OX=9606 GN=SDF4 PE=1 SV=1	0.001	4.476	6	1	1	1	1	362	41.8	4.86	43	1	1009.9	128.3	7.8714
Q6NUM9	All-trans-retinol 13,14-reductase OS=Homo sapiens OX=9606 GN=RETSAT PE=1 SV=2	0.008	1.945	1	1	1	1	1	610	66.8	8.28	30	1	676.7	86	7.8686
Q8N2F6	Armadillo repeat-containing protein 10 OS=Homo sapiens OX=9606 GN=ARMC10 PE=1 SV=1	0.015	1.693	3	1	1	1	1	343	37.5	6.61	21	1	1905.4	242.6	7.85408
Q5T3U5	Multidrug resistance-associated protein 7 OS=Homo sapiens OX=9606 GN=ABCC10 PE=1 SV=1	0.001	4.066	1	1	1	1	1	1492	161.5	7.08	46	1	238.7	30.4	7.85197
O94919	Endonuclease domain-containing 1 protein OS=Homo sapiens OX=9606 GN=ENDOD1 PE=1 SV=2	0	10.687	8	3	3	3	1	500	55	5.71	86	3	1939.3	247.8	7.82607
Q6YN16	Hydroxysteroid dehydrogenase-like protein 2 OS=Homo sapiens OX=9606 GN=HSDL2 PE=1 SV=1	0	16.742	11	5	5	5	1	418	45.4	7.99	114	5	3490.8	446.3	7.82164
P50914	60S ribosomal protein L14 OS=Homo sapiens OX=9606 GN=RPL14 PE=1 SV=4	0.001	3.829	11	2	2	2	1	215	23.4	10.93	42	2	1593.7	204.2	7.8046
Q9NUP9	Protein lin-7 homolog C OS=Homo sapiens OX=9606 GN=LIN7C PE=1 SV=1	0	7.202	11	2	2	2	1	197	21.8	8.43	71	2	2050.1	263.2	7.78913
P50990	T-complex protein 1 subunit theta OS=Homo sapiens OX=9606 GN=CCT8 PE=1 SV=4	0	13.121	6	3	3	3	1	548	59.6	5.6	95	3	1286.6	165.2	7.78814
Q969V3	Nicalin OS=Homo sapiens OX=9606 GN=NCLN PE=1 SV=2	0	41.743	18	8	12	8	1	563	62.9	6.89	306	8	9772.2	1256.5	7.77732
Q92990	Glomulin OS=Homo sapiens OX=9606 GN=GLMN PE=1 SV=2	0	5.391	3	2	2	2	1	594	68.2	5.33	34	2	2153.9	277.4	7.7646
P83111	Serine beta-lactamase-like protein LACTB, mitochondrial OS=Homo sapiens OX=9606 GN=LACTB PE=1 SV=2	0	6.447	2	1	2	1	1	547	60.7	8.53	61	1	696.1	89.9	7.74305
O14654	Insulin receptor substrate 4 OS=Homo sapiens OX=9606 GN=IRS4 PE=1 SV=1	0	20.011	6	6	7	6	1	1257	133.7	8.44	138	6	3123.8	403.9	7.73409
Q9BPX3	Condensin complex subunit 3 OS=Homo sapiens OX=9606 GN=NCAPG PE=1 SV=1	0.001	3.101	1	1	1	1	1	1015	114.3	5.59	41	1	886.3	114.7	7.72711
Q9NYU2	UDP-glucose:glycoprotein glucosyltransferase 1 OS=Homo sapiens OX=9606 GN=UGGT1 PE=1 SV=3	0	10.62	2	4	4	4	1	1555	177.1	5.63	56	4	2405.6	311.5	7.72263
O15031	Plexin-B2 OS=Homo sapiens OX=9606 GN=PLXNB2 PE=1 SV=3	0	6.269	2	4	4	4	1	1838	205	6.24	58	4	794.9	103.5	7.68019
Q99733-2	Isoform 2 of Nucleosome assembly protein 1-like 4 OS=Homo sapiens OX=9606 GN=NAP1L4	0	7.514	5	2	2	2	1	386	44.1	4.7	76	2	1280.1	166.7	7.67906
P51159	Ras-related protein Rab-27A OS=Homo sapiens OX=9606 GN=RAB27A PE=1 SV=3	0.026	1.478	8	2	2	2	1	221	24.9	5.22	49	2	404.5	52.7	7.67552
P07237	Protein disulfide-isomerase OS=Homo sapiens OX=9606 GN=P4HB PE=1 SV=3	0	21.222	15	9	9	9	1	508	57.1	4.87	112	9	8108.2	1059.4	7.65358
Q5HYI7	Metaxin-3 OS=Homo sapiens OX=9606 GN=MTX3 PE=1 SV=2	0	2.934	3	1	1	1	1	312	35.1	7.8	35	1	871.6	114	7.64561
P82673	28S ribosomal protein S35, mitochondrial OS=Homo sapiens OX=9606 GN=MRPS35 PE=1 SV=1	0	9.453	11	4	4	4	1	323	36.8	8.24	74	4	2192.3	286.8	7.644
P06733	Alpha-enolase OS=Homo sapiens OX=9606 GN=ENO1 PE=1 SV=2	0.028	1.292	2	1	1	1	1	434	47.1	7.39	0	1	1088.5	142.9	7.61721
Q13232	Nucleoside diphosphate kinase 3 OS=Homo sapiens OX=9606 GN=NME3 PE=1 SV=2	0	6.816	25	4	4	4	1	169	19	7.84	48	4	4107	540.6	7.59711
Q6PI48	Aspartate--tRNA ligase, mitochondrial OS=Homo sapiens OX=9606 GN=DARS2 PE=1 SV=1	0.016	1.596	2	2	2	2	1	645	73.5	8.02	13	2	1284.5	169.1	7.5961
P61981	14-3-3 protein gamma OS=Homo sapiens OX=9606 GN=YWHAG PE=1 SV=2	0	12.582	14	4	6	2	1	247	28.3	4.89	98	4	1492.5	197.2	7.56846
O00400	Acetyl-coenzyme A transporter 1 OS=Homo sapiens OX=9606 GN=SLC33A1 PE=1 SV=1	0	8.419	4	2	2	2	1	549	60.9	7.33	87	2	1258.1	166.5	7.55616
Q8NBT2	Kinetochore protein Spc24 OS=Homo sapiens OX=9606 GN=SPC24 PE=1 SV=2	0.005	2.469	4	1	1	1	1	197	22.5	4.7	37	1	865.7	114.7	7.54752
Q96F25	UDP-N-acetylglucosamine transferase subunit ALG14 homolog OS=Homo sapiens OX=9606 GN=ALG14 PE=1 SV=1	0.001	4.185	9	2	2	2	1	216	24.1	8.94	28	2	1117	148.1	7.5422
P04259	Keratin, type II cytoskeletal 6B OS=Homo sapiens OX=9606 GN=KRT6B PE=1 SV=5	0	22.797	11	9	9	1	1	564	60	8	124	9	378.8	50.4	7.51587
Q9UBM7	7-dehydrocholesterol reductase OS=Homo sapiens OX=9606 GN=DHCR7 PE=1 SV=1	0	9.729	6	3	3	3	1	475	54.5	8.7	73	3	4490.4	598.2	7.50652
P61106	Ras-related protein Rab-14 OS=Homo sapiens OX=9606 GN=RAB14 PE=1 SV=4	0.001	3.62	8	2	2	1	1	215	23.9	6.21	23	2	1485.3	197.9	7.50531
P57737-3	Isoform 3 of Coronin-7 OS=Homo sapiens OX=9606 GN=CORO7	0	6.269	1	1	1	1	1	1048	114.1	6.33	64	1	920.7	123	7.48537
O95573	Long-chain-fatty-acid--CoA ligase 3 OS=Homo sapiens OX=9606 GN=ACSL3 PE=1 SV=3	0	18.935	9	6	6	6	1	720	80.4	8.38	131	6	5548.3	742.4	7.47346
P62701	40S ribosomal protein S4, X isoform OS=Homo sapiens OX=9606 GN=RPS4X PE=1 SV=2	0	6.617	8	3	3	3	1	263	29.6	10.15	46	3	3890.7	520.8	7.47062
Q9NWR8	Calcium uniporter regulatory subunit MCUb, mitochondrial OS=Homo sapiens OX=9606 GN=MCUB PE=1 SV=2	0.034	1.124	3	1	1	1	1	336	39.1	9.16	13	1	414	88.8	4.66216
Q14011-2	Isoform 2 of Cold-inducible RNA-binding protein OS=Homo sapiens OX=9606 GN=CIRBP	0.005	2.26	3	1	1	1	1	263	28.3	8.6	43	1	297.4	64.6	4.60372
Q8N1S5	Zinc transporter ZIP11 OS=Homo sapiens OX=9606 GN=SLC39A11 PE=2 SV=3	0.001	4.196	5	1	1	1	1	342	35.4	5.6	64	1	199.8	26.9	7.42751
P68363	Tubulin alpha-1B chain OS=Homo sapiens OX=9606 GN=TUBA1B PE=1 SV=1	0	33.493	18	7	14	1	1	451	50.1	5.06	336	7	400.7	54	7.42037
Q9UI12	V-type proton ATPase subunit H OS=Homo sapiens OX=9606 GN=ATP6V1H PE=1 SV=1	0	5.59	2	1	1	1	1	483	55.8	6.48	60	1	499.5	67.4	7.41098
Q9H4I3	TraB domain-containing protein OS=Homo sapiens OX=9606 GN=TRABD PE=1 SV=1	0	9.648	8	3	3	3	1	376	42.3	8	85	3	4739.4	640.7	7.39722
Q00839	Heterogeneous nuclear ribonucleoprotein U OS=Homo sapiens OX=9606 GN=HNRNPU PE=1 SV=6	0	18.688	8	6	6	6	1	825	90.5	6	114	6	7340	992.5	7.39547
Q9NRP4	Succinate dehydrogenase assembly factor 3, mitochondrial OS=Homo sapiens OX=9606 GN=SDHAF3 PE=1 SV=1	0.001	3.113	7	1	1	1	1	125	14.6	9.07	43	1	195.1	26.4	7.39015
O00217	NADH dehydrogenase [ubiquinone] iron-sulfur protein 8, mitochondrial OS=Homo sapiens OX=9606 GN=NDUFS8 PE=1 SV=1	0.008	2.008	6	1	1	1	1	210	23.7	6.34	29	1	142.5	19.3	7.38342
Q7L5N7	Lysophosphatidylcholine acyltransferase 2 OS=Homo sapiens OX=9606 GN=LPCAT2 PE=1 SV=1	0.001	4.887	3	2	2	2	1	544	60.2	6.55	51	2	991.5	134.4	7.37723
O75131	Copine-3 OS=Homo sapiens OX=9606 GN=CPNE3 PE=1 SV=1	0.046	0.891	1	1	1	1	1	537	60.1	5.85	0	1	969.6	131.8	7.3566
Q12849	G-rich sequence factor 1 OS=Homo sapiens OX=9606 GN=GRSF1 PE=1 SV=3	0	6.993	8	3	3	3	1	480	53.1	6.19	53	3	4264.6	580.2	7.35022
P52272	Heterogeneous nuclear ribonucleoprotein M OS=Homo sapiens OX=9606 GN=HNRNPM PE=1 SV=3	0	29.124	13	9	10	9	1	730	77.5	8.7	193	9	10761.6	1464.9	7.3463
P03928	ATP synthase protein 8 OS=Homo sapiens OX=9606 GN=MT-ATP8 PE=1 SV=1	0	5.361	19	1	4	1	1	68	8	9.91	38	1	979.9	128.1	7.64949
P18621-3	Isoform 3 of 60S ribosomal protein L17 OS=Homo sapiens OX=9606 GN=RPL17	0	5.175	11	2	6	2	1	228	26.4	10.1	31	2	2065.8	281.3	7.34376
P46779-3	Isoform 3 of 60S ribosomal protein L28 OS=Homo sapiens OX=9606 GN=RPL28	0	8.928	21	4	4	4	1	169	19.1	10.83	73	4	5097.3	694.5	7.33952
P51148-2	Isoform 2 of Ras-related protein Rab-5C OS=Homo sapiens OX=9606 GN=RAB5C	0	11.259	19	4	5	3	1	249	27	8.66	95	4	1776.7	336.8	5.27524
Q9H773	dCTP pyrophosphatase 1 OS=Homo sapiens OX=9606 GN=DCTPP1 PE=1 SV=1	0	2.922	15	2	2	2	1	170	18.7	5.03	60	2	321	112.6	2.8508
Q86VP6	Cullin-associated NEDD8-dissociated protein 1 OS=Homo sapiens OX=9606 GN=CAND1 PE=1 SV=2	0	16.539	3	5	5	5	1	1230	136.3	5.78	116	5	4317.7	589.2	7.32807
P62266	40S ribosomal protein S23 OS=Homo sapiens OX=9606 GN=RPS23 PE=1 SV=3	0	14.464	21	3	3	3	1	143	15.8	10.49	104	3	4147.1	566.4	7.32186
Q9UFG5-2	Isoform 2 of UPF0449 protein C19orf25 OS=Homo sapiens OX=9606 GN=C19orf25	0.019	1.529	5	1	1	1	1	161	17.2	8.21	28	1	855.9	117.1	7.30914
Q9H9P8	L-2-hydroxyglutarate dehydrogenase, mitochondrial OS=Homo sapiens OX=9606 GN=L2HGDH PE=1 SV=3	0	5.02	4	2	2	2	1	463	50.3	8.15	58	2	1941.2	265.6	7.30873
P63241-2	Isoform 2 of Eukaryotic translation initiation factor 5A-1 OS=Homo sapiens OX=9606 GN=EIF5A	0.007	2.117	4	1	1	1	1	184	20.2	7.01	31	1	1217.8	166.9	7.29658
Q9P2E9	Ribosome-binding protein 1 OS=Homo sapiens OX=9606 GN=RRBP1 PE=1 SV=4	0	35.486	6	9	9	9	1	1410	152.4	8.6	230	9	9588.2	1324	7.24184
P36957	Dihydrolipoyllysine-residue succinyltransferase component of 2-oxoglutarate dehydrogenase complex, mitochondrial OS=Homo sapiens OX=9606 GN=DLST PE=1 SV=4	0	12.401	11	5	5	5	1	453	48.7	8.95	80	5	2674	282.5	9.46549
Q14240-2	Isoform 2 of Eukaryotic initiation factor 4A-II OS=Homo sapiens OX=9606 GN=EIF4A2	0	7.897	7	3	3	3	1	408	46.5	5.48	71	3	2414.2	335.5	7.19583
P27797	Calreticulin OS=Homo sapiens OX=9606 GN=CALR PE=1 SV=1	0	8.477	10	3	3	3	1	417	48.1	4.44	58	3	2375.5	331.4	7.16807
Q92600-2	Isoform 2 of CCR4-NOT transcription complex subunit 9 OS=Homo sapiens OX=9606 GN=CNOT9	0.001	4.051	3	1	1	1	1	331	36.8	7.03	63	1	575.7	80.4	7.16045
P13797	Plastin-3 OS=Homo sapiens OX=9606 GN=PLS3 PE=1 SV=4	0.007	2.076	1	1	1	1	1	630	70.8	5.6	14	1	224.5	30.6	7.3366
O43615	Mitochondrial import inner membrane translocase subunit TIM44 OS=Homo sapiens OX=9606 GN=TIMM44 PE=1 SV=2	0.001	3.067	2	1	1	1	1	452	51.3	8.32	33	1	150.7	21.1	7.14218
P30519	Heme oxygenase 2 OS=Homo sapiens OX=9606 GN=HMOX2 PE=1 SV=2	0	24.44	27	7	10	7	1	316	36	5.41	236	7	10299.1	1013.6	10.1609
Q70UQ0-4	Isoform 4 of Inhibitor of nuclear factor kappa-B kinase-interacting protein OS=Homo sapiens OX=9606 GN=IKBIP	0	34.777	24	10	15	7	1	377	43.1	4.92	235	10	15560.9	1713.7	9.08029
Q96I99-2	Isoform 2 of Succinate--CoA ligase [GDP-forming] subunit beta, mitochondrial OS=Homo sapiens OX=9606 GN=SUCLG2	0	2.773	2	1	1	1	1	440	47.7	6.43	35	1	952.4	133.9	7.11277
P46459	Vesicle-fusing ATPase OS=Homo sapiens OX=9606 GN=NSF PE=1 SV=3	0	11.706	6	5	5	5	1	744	82.5	6.95	84	5	4270	602.4	7.08831
Q96C36	Pyrroline-5-carboxylate reductase 2 OS=Homo sapiens OX=9606 GN=PYCR2 PE=1 SV=1	0	8.967	8	3	3	3	1	320	33.6	7.77	67	3	3347.9	474.4	7.05712
Q99816	Tumor susceptibility gene 101 protein OS=Homo sapiens OX=9606 GN=TSG101 PE=1 SV=2	0.001	4.392	3	1	1	1	1	390	43.9	6.46	55	1	544	77.3	7.03752
P43304	Glycerol-3-phosphate dehydrogenase, mitochondrial OS=Homo sapiens OX=9606 GN=GPD2 PE=1 SV=3	0	21.574	8	6	6	6	1	727	80.8	7.69	172	6	3499.8	498.6	7.01925
Q08379	Golgin subfamily A member 2 OS=Homo sapiens OX=9606 GN=GOLGA2 PE=1 SV=3	0	5.334	2	2	2	2	1	1002	113	5.02	60	2	918.7	130.9	7.01833
Q7LGA3	Heparan sulfate 2-O-sulfotransferase 1 OS=Homo sapiens OX=9606 GN=HS2ST1 PE=1 SV=1	0	6.543	5	1	1	1	1	356	41.9	8.69	63	1	877.8	125.1	7.01679
Q8N766	ER membrane protein complex subunit 1 OS=Homo sapiens OX=9606 GN=EMC1 PE=1 SV=1	0.008	1.908	1	1	1	1	1	993	111.7	7.66	31	1	505.8	97.6	5.18238
Q6UXV4	MICOS complex subunit MIC27 OS=Homo sapiens OX=9606 GN=APOOL PE=1 SV=1	0	7.636	12	3	3	3	1	268	29.1	9.52	39	3	2118.8	302.3	7.00893
P17987	T-complex protein 1 subunit alpha OS=Homo sapiens OX=9606 GN=TCP1 PE=1 SV=1	0	10.544	5	3	3	3	1	556	60.3	6.11	91	3	2414.6	540.5	4.46735
O14936	Peripheral plasma membrane protein CASK OS=Homo sapiens OX=9606 GN=CASK PE=1 SV=3	0	7.739	3	3	3	3	1	926	105.1	6.43	65	3	1856.3	265.5	6.99171
Q9Y5J6	Mitochondrial import inner membrane translocase subunit Tim10 B OS=Homo sapiens OX=9606 GN=TIMM10B PE=1 SV=1	0	2.996	9	1	1	1	1	103	11.6	7.43	39	1	183.8	26.3	6.98859
Q14165	Malectin OS=Homo sapiens OX=9606 GN=MLEC PE=1 SV=1	0	21.24	18	5	6	5	1	292	32.2	5.41	120	5	8921.6	1276.6	6.98856
P14923	Junction plakoglobin OS=Homo sapiens OX=9606 GN=JUP PE=1 SV=3	0.001	4.358	2	2	2	1	1	745	81.7	6.14	37	2	443.1	63.5	6.97795
Q92947	Glutaryl-CoA dehydrogenase, mitochondrial OS=Homo sapiens OX=9606 GN=GCDH PE=1 SV=1	0.005	2.224	2	1	1	1	1	438	48.1	8.06	25	1	1190.3	170.7	6.97305
Q7KZN9	Cytochrome c oxidase assembly protein COX15 homolog OS=Homo sapiens OX=9606 GN=COX15 PE=1 SV=1	0	14.245	12	4	4	4	1	410	46	9.82	100	4	3115.9	446.9	6.97225
Q9UNK0	Syntaxin-8 OS=Homo sapiens OX=9606 GN=STX8 PE=1 SV=2	0	5.278	7	2	2	2	1	236	26.9	4.98	39	2	2336.4	335.1	6.97225
Q96EY7	Pentatricopeptide repeat domain-containing protein 3, mitochondrial OS=Homo sapiens OX=9606 GN=PTCD3 PE=1 SV=3	0.012	1.79	1	1	1	1	1	689	78.5	6.42	31	1	688.9	98.9	6.96562
P46109	Crk-like protein OS=Homo sapiens OX=9606 GN=CRKL PE=1 SV=1	0.001	4.206	13	3	3	3	1	303	33.8	6.74	44	3	751.9	108.1	6.9556
P49207	60S ribosomal protein L34 OS=Homo sapiens OX=9606 GN=RPL34 PE=1 SV=3	0	2.728	8	1	1	1	1	117	13.3	11.47	33	1	771.3	111	6.94865
P55786	Puromycin-sensitive aminopeptidase OS=Homo sapiens OX=9606 GN=NPEPPS PE=1 SV=2	0.026	1.352	2	2	2	2	1	919	103.2	5.72	33	2	1023.8	147.4	6.94573
P50991	T-complex protein 1 subunit delta OS=Homo sapiens OX=9606 GN=CCT4 PE=1 SV=4	0	21.755	14	8	8	8	1	539	57.9	7.83	126	8	8026.7	1157.3	6.93571
Q9NZJ7	Mitochondrial carrier homolog 1 OS=Homo sapiens OX=9606 GN=MTCH1 PE=1 SV=1	0	20.346	14	6	6	6	1	389	41.5	9.32	158	6	5800.8	445.7	13.015
P10321	HLA class I histocompatibility antigen, Cw-7 alpha chain OS=Homo sapiens OX=9606 GN=HLA-C PE=1 SV=3	0	46.796	28	7	13	2	1	366	40.6	6.04	352	7	3219.3	464.2	6.93516
Q13423	NAD(P) transhydrogenase, mitochondrial OS=Homo sapiens OX=9606 GN=NNT PE=1 SV=3	0.001	4.301	2	2	2	2	1	1086	113.8	8.09	38	2	776.5	112.4	6.90836
Q9Y230	RuvB-like 2 OS=Homo sapiens OX=9606 GN=RUVBL2 PE=1 SV=3	0	22.791	14	6	7	6	1	463	51.1	5.64	192	6	7345.8	1067	6.88454
P05455	Lupus La protein OS=Homo sapiens OX=9606 GN=SSB PE=1 SV=2	0	6.14	3	1	1	1	1	408	46.8	7.12	78	1	365.1	53.1	6.87571
Q9H845	Acyl-CoA dehydrogenase family member 9, mitochondrial OS=Homo sapiens OX=9606 GN=ACAD9 PE=1 SV=1	0	28.645	13	8	8	8	1	621	68.7	7.96	201	8	6027.4	879.2	6.85555
P27105	Erythrocyte band 7 integral membrane protein OS=Homo sapiens OX=9606 GN=STOM PE=1 SV=3	0	12.644	10	3	3	3	1	288	31.7	7.88	103	3	2969.5	174.8	16.988
Q6UW78	Ubiquinol-cytochrome-c reductase complex assembly factor 3 OS=Homo sapiens OX=9606 GN=UQCC3 PE=1 SV=2	0.007	2.065	9	1	1	1	1	93	10.1	9.41	40	1	1334.6	195.1	6.84059
P37198	Nuclear pore glycoprotein p62 OS=Homo sapiens OX=9606 GN=NUP62 PE=1 SV=3	0.005	2.364	2	1	1	1	1	522	53.2	5.31	28	1	824.9	120.9	6.82299
P52292	Importin subunit alpha-1 OS=Homo sapiens OX=9606 GN=KPNA2 PE=1 SV=1	0	10.728	11	4	5	4	1	529	57.8	5.4	90	4	777.7	114.1	6.81595
Q9BTX1	Nucleoporin NDC1 OS=Homo sapiens OX=9606 GN=NDC1 PE=1 SV=2	0.006	2.124	1	1	1	1	1	674	76.3	9.09	33	1	1397.1	147.6	9.46545
P11047	Laminin subunit gamma-1 OS=Homo sapiens OX=9606 GN=LAMC1 PE=1 SV=3	0	12.878	3	3	3	3	1	1609	177.5	5.12	92	3	562.9	83	6.78193
P61165	Transmembrane protein 258 OS=Homo sapiens OX=9606 GN=TMEM258 PE=1 SV=1	0.001	3.832	10	1	2	1	1	79	9.1	5.83	59	1	1096.3	161.7	6.77984
Q96JB5-4	Isoform 4 of CDK5 regulatory subunit-associated protein 3 OS=Homo sapiens OX=9606 GN=CDK5RAP3	0	17.646	6	3	4	3	1	531	59.6	4.92	176	3	2489.7	367.4	6.77654
Q9NRX2	39S ribosomal protein L17, mitochondrial OS=Homo sapiens OX=9606 GN=MRPL17 PE=1 SV=1	0.001	4.925	13	3	3	3	1	175	20	10.11	37	3	1830.8	270.9	6.75821
Q99442	Translocation protein SEC62 OS=Homo sapiens OX=9606 GN=SEC62 PE=1 SV=1	0	19.169	11	4	8	4	1	399	45.8	7.12	215	4	6417.5	952.3	6.73895
Q9H6R6	Palmitoyltransferase ZDHHC6 OS=Homo sapiens OX=9606 GN=ZDHHC6 PE=1 SV=1	0	2.945	3	1	1	1	1	413	47.6	8.47	38	1	282	41.9	6.73031
Q99805	Transmembrane 9 superfamily member 2 OS=Homo sapiens OX=9606 GN=TM9SF2 PE=1 SV=1	0	5.496	4	3	3	3	1	663	75.7	7.44	65	3	340.9	50.8	6.71063
Q86UP2	Kinectin OS=Homo sapiens OX=9606 GN=KTN1 PE=1 SV=1	0	55.724	10	12	14	12	1	1357	156.2	5.64	334	12	11823.4	1767	6.69123
P27816	Microtubule-associated protein 4 OS=Homo sapiens OX=9606 GN=MAP4 PE=1 SV=3	0.015	1.605	1	1	1	1	1	1152	120.9	5.43	38	1	791.9	118.5	6.6827
O95202	Mitochondrial proton/calcium exchanger protein OS=Homo sapiens OX=9606 GN=LETM1 PE=1 SV=1	0	34.964	15	8	9	8	1	739	83.3	6.7	213	8	7190.3	1076.5	6.67933
O95297	Myelin protein zero-like protein 1 OS=Homo sapiens OX=9606 GN=MPZL1 PE=1 SV=1	0	6.521	11	2	2	2	1	269	29.1	8.72	43	2	536	80.7	6.64188
Q92805	Golgin subfamily A member 1 OS=Homo sapiens OX=9606 GN=GOLGA1 PE=1 SV=3	0.001	3.87	2	1	1	1	1	767	88.1	5.27	49	1	187.4	28.5	6.57544
P46776	60S ribosomal protein L27a OS=Homo sapiens OX=9606 GN=RPL27A PE=1 SV=2	0	9.585	20	3	3	3	1	148	16.6	11	93	3	1872.6	284.9	6.57283
P30050	60S ribosomal protein L12 OS=Homo sapiens OX=9606 GN=RPL12 PE=1 SV=1	0	25.509	45	7	7	7	1	165	17.8	9.42	168	7	11306.9	1724.8	6.55548
P11586	C-1-tetrahydrofolate synthase, cytoplasmic OS=Homo sapiens OX=9606 GN=MTHFD1 PE=1 SV=3	0	8.073	2	2	2	2	1	935	101.5	7.3	64	2	797.5	121.7	6.553
P62906	60S ribosomal protein L10a OS=Homo sapiens OX=9606 GN=RPL10A PE=1 SV=2	0	7.603	11	3	3	3	1	217	24.8	9.94	75	3	1986.8	303.7	6.54198
Q9Y5Y0	Feline leukemia virus subgroup C receptor-related protein 1 OS=Homo sapiens OX=9606 GN=FLVCR1 PE=1 SV=1	0	2.991	2	1	1	1	1	555	59.8	5.97	33	1	453.7	69.4	6.53746
P09622	Dihydrolipoyl dehydrogenase, mitochondrial OS=Homo sapiens OX=9606 GN=DLD PE=1 SV=2	0	6.745	4	2	2	2	1	509	54.1	7.85	69	2	2170.9	332.8	6.52314
Q6NXE6	Armadillo repeat-containing protein 6 OS=Homo sapiens OX=9606 GN=ARMC6 PE=1 SV=2	0.001	3.263	2	1	1	1	1	501	54.1	6.24	37	1	372.6	94.7	3.93453
O00231-2	Isoform 2 of 26S proteasome non-ATPase regulatory subunit 11 OS=Homo sapiens OX=9606 GN=PSMD11	0	11.533	9	4	4	4	1	423	47.5	6.48	106	4	2925.4	450.3	6.49656
P20700	Lamin-B1 OS=Homo sapiens OX=9606 GN=LMNB1 PE=1 SV=2	0.001	4.135	3	2	2	2	1	586	66.4	5.16	46	2	277.9	42.8	6.49299
O00571	ATP-dependent RNA helicase DDX3X OS=Homo sapiens OX=9606 GN=DDX3X PE=1 SV=3	0.008	1.924	1	1	1	1	1	662	73.2	7.18	21	1	257.9	39.8	6.4799
O14735	CDP-diacylglycerol--inositol 3-phosphatidyltransferase OS=Homo sapiens OX=9606 GN=CDIPT PE=1 SV=1	0	6.048	8	2	2	2	1	213	23.5	8.03	63	2	1659.6	256.5	6.47018
O75844	CAAX prenyl protease 1 homolog OS=Homo sapiens OX=9606 GN=ZMPSTE24 PE=1 SV=2	0.011	1.806	2	1	1	1	1	475	54.8	7.49	38	1	939.1	145.3	6.46318
P18124	60S ribosomal protein L7 OS=Homo sapiens OX=9606 GN=RPL7 PE=1 SV=1	0	11.798	18	4	5	4	1	248	29.2	10.65	69	4	4239.3	659.2	6.43098
P43307	Translocon-associated protein subunit alpha OS=Homo sapiens OX=9606 GN=SSR1 PE=1 SV=3	0	11.355	4	1	3	1	1	286	32.2	4.49	132	1	3508.5	213.6	16.4256
P68371	Tubulin beta-4B chain OS=Homo sapiens OX=9606 GN=TUBB4B PE=1 SV=1	0	38.9	16	7	12	1	1	445	49.8	4.89	341	7	9271.6	1442	6.42968
Q92643	GPI-anchor transamidase OS=Homo sapiens OX=9606 GN=PIGK PE=1 SV=2	0.001	3.993	2	1	1	1	1	395	45.2	6.16	53	1	603.7	93.9	6.42918
Q99714	3-hydroxyacyl-CoA dehydrogenase type-2 OS=Homo sapiens OX=9606 GN=HSD17B10 PE=1 SV=3	0	7.904	10	2	2	2	1	261	26.9	7.78	74	2	1314	205.5	6.39416
O75381	Peroxisomal membrane protein PEX14 OS=Homo sapiens OX=9606 GN=PEX14 PE=1 SV=1	0	31.477	27	8	10	8	1	377	41.2	4.94	263	8	12127.8	1903.3	6.37199
Q9NRZ7-3	Isoform 3 of 1-acyl-sn-glycerol-3-phosphate acyltransferase gamma OS=Homo sapiens OX=9606 GN=AGPAT3	0.015	1.661	2	1	1	1	1	396	45.5	8.68	0	1	2198.4	136.7	16.0819
Q5TF39	Sodium-dependent glucose transporter 1 OS=Homo sapiens OX=9606 GN=MFSD4B PE=2 SV=1	0.026	1.395	2	1	1	1	1	518	56.2	5.43	21	1	767.1	120.5	6.36598
Q02952	A-kinase anchor protein 12 OS=Homo sapiens OX=9606 GN=AKAP12 PE=1 SV=4	0.008	1.87	3	2	2	2	1	1782	191.4	4.41	0	2	264.2	74.7	3.53681
Q8IWA5-2	Isoform 2 of Choline transporter-like protein 2 OS=Homo sapiens OX=9606 GN=SLC44A2	0	2.901	2	2	2	2	1	711	80.7	8.21	24	2	2107	332.3	6.34066
P04844	Dolichyl-diphosphooligosaccharide--protein glycosyltransferase subunit 2 OS=Homo sapiens OX=9606 GN=RPN2 PE=1 SV=3	0	15.074	6	5	6	5	1	631	69.2	5.69	114	5	4795.8	757.7	6.32942
Q12913	Receptor-type tyrosine-protein phosphatase eta OS=Homo sapiens OX=9606 GN=PTPRJ PE=1 SV=3	0.008	1.919	1	1	1	1	1	1337	145.9	5.58	33	1	539.3	85.4	6.31499
Q7Z2W9	39S ribosomal protein L21, mitochondrial OS=Homo sapiens OX=9606 GN=MRPL21 PE=1 SV=2	0.001	3.1	4	1	1	1	1	205	22.8	9.89	42	1	947.2	150.3	6.30206
Q9BTM1-2	Isoform 2 of Histone H2A.J OS=Homo sapiens OX=9606 GN=H2AFJ	0.005	2.393	6	1	1	1	1	151	16.1	10.23	26	1	1151	182.8	6.2965
Q9Y3D3	28S ribosomal protein S16, mitochondrial OS=Homo sapiens OX=9606 GN=MRPS16 PE=1 SV=1	0	2.732	6	1	1	1	1	137	15.3	9.5	36	1	1173	186.9	6.27608
P08670	Vimentin OS=Homo sapiens OX=9606 GN=VIM PE=1 SV=4	0	9.998	11	5	6	4	1	466	53.6	5.12	52	5	5939.8	947.9	6.26627
Q9H330	Transmembrane protein 245 OS=Homo sapiens OX=9606 GN=TMEM245 PE=1 SV=3	0	6.803	2	2	2	2	1	879	97.3	8.91	86	2	1733	277	6.25632
P61009	Signal peptidase complex subunit 3 OS=Homo sapiens OX=9606 GN=SPCS3 PE=1 SV=1	0.001	3.417	5	1	1	1	1	180	20.3	8.62	41	1	815.3	131	6.22366
O95373	Importin-7 OS=Homo sapiens OX=9606 GN=IPO7 PE=1 SV=1	0	7.934	3	2	2	2	1	1038	119.4	4.82	75	2	838.8	134.9	6.21794
Q7L0Y3	tRNA methyltransferase 10 homolog C OS=Homo sapiens OX=9606 GN=TRMT10C PE=1 SV=2	0	12.37	11	4	4	4	1	403	47.3	9.36	96	4	2361.7	380.6	6.2052
P07814	Bifunctional glutamate/proline--tRNA ligase OS=Homo sapiens OX=9606 GN=EPRS PE=1 SV=5	0	6.533	2	2	2	2	1	1512	170.5	7.33	57	2	1012.6	163.3	6.20086
Q14671	Pumilio homolog 1 OS=Homo sapiens OX=9606 GN=PUM1 PE=1 SV=3	0.001	3.27	4	2	2	2	1	1186	126.4	6.84	37	2	559.9	90.3	6.20044
O95347	Structural maintenance of chromosomes protein 2 OS=Homo sapiens OX=9606 GN=SMC2 PE=1 SV=2	0.045	0.921	1	1	1	1	1	1197	135.6	8.43	0	1	766.3	123.6	6.19984
Q8N8J7	Uncharacterized protein FAM241A OS=Homo sapiens OX=9606 GN=FAM241A PE=2 SV=2	0.001	3.61	13	1	1	1	1	132	14.6	4.7	42	1	222.5	35.9	6.19777
Q6PIU2-2	Isoform 2 of Neutral cholesterol ester hydrolase 1 OS=Homo sapiens OX=9606 GN=NCEH1	0	17.376	13	5	5	5	1	416	46.6	6.62	108	5	6577.6	1064.9	6.17673
Q9BUN8	Derlin-1 OS=Homo sapiens OX=9606 GN=DERL1 PE=1 SV=1	0	5.625	9	2	3	2	1	251	28.8	9.51	46	2	2370.4	384.6	6.16329
P07948-2	Isoform 2 of Tyrosine-protein kinase Lyn OS=Homo sapiens OX=9606 GN=LYN	0	5.322	7	3	3	2	1	491	56	6.49	66	3	2938.3	478.4	6.14193
Q92598-4	Isoform 4 of Heat shock protein 105 kDa OS=Homo sapiens OX=9606 GN=HSPH1	0.001	4.856	1	1	1	1	1	860	97.4	5.72	58	1	266.6	43.5	6.12874
Q5JTJ3-2	Isoform 2 of Cytochrome c oxidase assembly factor 6 homolog OS=Homo sapiens OX=9606 GN=COA6	0.001	3.371	9	1	1	1	1	156	18.1	10.1	49	1	109.7	17.9	6.12849
Q04837	Single-stranded DNA-binding protein, mitochondrial OS=Homo sapiens OX=9606 GN=SSBP1 PE=1 SV=1	0	7.68	16	2	2	2	1	148	17.2	9.6	87	2	707.8	115.5	6.12814
P00367	Glutamate dehydrogenase 1, mitochondrial OS=Homo sapiens OX=9606 GN=GLUD1 PE=1 SV=2	0.001	3.48	3	1	1	1	1	558	61.4	7.8	46	1	131.7	21.5	6.12558
P82932	28S ribosomal protein S6, mitochondrial OS=Homo sapiens OX=9606 GN=MRPS6 PE=1 SV=3	0.001	4.166	16	2	2	2	1	125	14.2	9.26	40	2	3951.6	645.6	6.12082
Q13438	Protein OS-9 OS=Homo sapiens OX=9606 GN=OS9 PE=1 SV=1	0.001	3.557	2	2	2	2	1	667	75.5	4.87	50	2	2216.7	366	6.05656
P10253	Lysosomal alpha-glucosidase OS=Homo sapiens OX=9606 GN=GAA PE=1 SV=4	0.001	3.679	1	1	1	1	1	952	105.3	6	51	1	252.9	42	6.02143
Q5T1J5	Putative coiled-coil-helix-coiled-coil-helix domain-containing protein CHCHD2P9, mitochondrial OS=Homo sapiens OX=9606 GN=CHCHD2P9 PE=5 SV=1	0	6.008	16	1	1	1	1	151	15.5	9.89	64	1	353.2	59.1	5.97631
Q8NHG7	Small VCP/p97-interacting protein OS=Homo sapiens OX=9606 GN=SVIP PE=1 SV=1	0.001	3.614	14	1	1	1	1	77	8.4	8.91	50	1	477.4	79.9	5.97497
Q12931	Heat shock protein 75 kDa, mitochondrial OS=Homo sapiens OX=9606 GN=TRAP1 PE=1 SV=3	0.005	2.303	1	1	1	1	1	704	80.1	8.21	35	1	1322	222	5.95495
Q13405	39S ribosomal protein L49, mitochondrial OS=Homo sapiens OX=9606 GN=MRPL49 PE=1 SV=1	0.001	4.064	8	1	2	1	1	166	19.2	9.45	60	1	507.3	85.2	5.95423
Q15185	Prostaglandin E synthase 3 OS=Homo sapiens OX=9606 GN=PTGES3 PE=1 SV=1	0.001	3.367	5	1	1	1	1	160	18.7	4.54	47	1	1886.3	318.6	5.92059
Q92665	28S ribosomal protein S31, mitochondrial OS=Homo sapiens OX=9606 GN=MRPS31 PE=1 SV=3	0	6.234	4	2	2	2	1	395	45.3	9.29	61	2	2214.1	374.2	5.91689
Q9NWZ8	Gem-associated protein 8 OS=Homo sapiens OX=9606 GN=GEMIN8 PE=1 SV=1	0.001	4.222	8	2	2	2	1	242	28.6	6.8	39	2	627.8	106.3	5.90593
Q8N697	Solute carrier family 15 member 4 OS=Homo sapiens OX=9606 GN=SLC15A4 PE=1 SV=1	0.006	2.15	3	2	2	2	1	577	62	9	24	2	1572	266.4	5.9009
O76095	Protein JTB OS=Homo sapiens OX=9606 GN=JTB PE=1 SV=1	0.029	1.233	9	1	1	1	1	146	16.3	8.28	36	1	321.7	54.6	5.89194
Q16531	DNA damage-binding protein 1 OS=Homo sapiens OX=9606 GN=DDB1 PE=1 SV=1	0.005	2.327	1	1	1	1	1	1140	126.9	5.26	32	1	902.5	153.4	5.88331
P04181	Ornithine aminotransferase, mitochondrial OS=Homo sapiens OX=9606 GN=OAT PE=1 SV=1	0	9.734	7	3	3	3	1	439	48.5	7.03	88	3	3170.9	539.2	5.88075
P62269	40S ribosomal protein S18 OS=Homo sapiens OX=9606 GN=RPS18 PE=1 SV=3	0	13.2	26	4	5	4	1	152	17.7	10.99	80	4	4427.9	753.1	5.87956
Q4G0I0	Protein CCSMST1 OS=Homo sapiens OX=9606 GN=CCSMST1 PE=2 SV=1	0	6.364	25	2	2	2	1	132	15	7.02	46	2	1748.1	205.1	8.52316
Q9Y266	Nuclear migration protein nudC OS=Homo sapiens OX=9606 GN=NUDC PE=1 SV=1	0.03	1.219	3	1	1	1	1	331	38.2	5.38	21	1	504.5	85.9	5.87311
P61221	ATP-binding cassette sub-family E member 1 OS=Homo sapiens OX=9606 GN=ABCE1 PE=1 SV=1	0	7.517	3	2	2	2	1	599	67.3	8.34	64	2	2333.1	398	5.86206
O75027-2	Isoform 2 of ATP-binding cassette sub-family B member 7, mitochondrial OS=Homo sapiens OX=9606 GN=ABCB7	0	9.702	5	4	4	4	1	753	82.7	9.33	78	4	610.2	104.1	5.86167
Q96E29	Transcription termination factor 3, mitochondrial OS=Homo sapiens OX=9606 GN=MTERF3 PE=1 SV=2	0.001	3.042	2	1	1	1	1	417	47.9	8.53	43	1	1058.6	181.1	5.84539
P07947	Tyrosine-protein kinase Yes OS=Homo sapiens OX=9606 GN=YES1 PE=1 SV=3	0.007	2.106	3	2	2	1	1	543	60.8	6.74	34	2	599.7	102.6	5.84503
P36776	Lon protease homolog, mitochondrial OS=Homo sapiens OX=9606 GN=LONP1 PE=1 SV=2	0	7.275	2	2	2	2	1	959	106.4	6.39	59	2	1619.5	277.2	5.84235
P62195	26S proteasome regulatory subunit 8 OS=Homo sapiens OX=9606 GN=PSMC5 PE=1 SV=1	0.001	3.239	2	1	1	1	1	406	45.6	7.55	31	1	909	156.1	5.82319
Q8TC12	Retinol dehydrogenase 11 OS=Homo sapiens OX=9606 GN=RDH11 PE=1 SV=2	0	6.12	4	1	1	1	1	318	35.4	8.82	68	1	433.7	74.5	5.82148
P11387	DNA topoisomerase 1 OS=Homo sapiens OX=9606 GN=TOP1 PE=1 SV=2	0.005	2.304	2	1	1	1	1	765	90.7	9.31	52	1	286.8	49.3	5.81744
A8MTT3	Protein CEBPZOS OS=Homo sapiens OX=9606 GN=CEBPZOS PE=1 SV=2	0.015	1.673	9	1	1	1	1	80	9.3	9.7	27	1	1197.1	205.8	5.81681
Q12906-7	Isoform 7 of Interleukin enhancer-binding factor 3 OS=Homo sapiens OX=9606 GN=ILF3	0	9.695	3	3	3	3	1	898	95.7	8.81	88	3	1612.4	277.4	5.81255
P51151	Ras-related protein Rab-9A OS=Homo sapiens OX=9606 GN=RAB9A PE=1 SV=1	0	7.53	12	2	2	2	1	201	22.8	5.47	87	2	542.3	93.3	5.81243
O60291-2	Isoform 2 of E3 ubiquitin-protein ligase MGRN1 OS=Homo sapiens OX=9606 GN=MGRN1	0.006	2.175	2	1	1	1	1	576	63.2	5.22	26	1	281.1	48.4	5.80785
Q15043	Zinc transporter ZIP14 OS=Homo sapiens OX=9606 GN=SLC39A14 PE=1 SV=3	0	5.258	4	2	3	2	1	492	54.2	5.33	67	2	3801.3	654.6	5.80706
Q15041	ADP-ribosylation factor-like protein 6-interacting protein 1 OS=Homo sapiens OX=9606 GN=ARL6IP1 PE=1 SV=2	0	2.813	5	1	1	1	1	203	23.3	9.32	32	1	632.6	109	5.80367
Q9NS93	Transmembrane 7 superfamily member 3 OS=Homo sapiens OX=9606 GN=TM7SF3 PE=2 SV=1	0	7.661	5	3	3	3	1	570	64.1	7.01	76	3	796.6	137.3	5.80189
Q9UBT7	Alpha-catulin OS=Homo sapiens OX=9606 GN=CTNNAL1 PE=1 SV=2	0.001	3.28	1	1	1	1	1	734	81.8	6.64	45	1	2014.2	143.6	14.0265
P35221-2	Isoform 2 of Catenin alpha-1 OS=Homo sapiens OX=9606 GN=CTNNA1	0	53.529	10	8	13	8	1	930	102.6	6.34	377	8	8705.7	1502.1	5.79569
Q9NRX5	Serine incorporator 1 OS=Homo sapiens OX=9606 GN=SERINC1 PE=1 SV=1	0	6.518	4	2	2	2	1	453	50.5	5.85	60	2	1831.5	245.3	7.46637
Q9HBR0	Putative sodium-coupled neutral amino acid transporter 10 OS=Homo sapiens OX=9606 GN=SLC38A10 PE=1 SV=2	0.001	3.336	1	1	1	1	1	1119	119.7	5.73	39	1	306.8	53.2	5.76692
Q06830	Peroxiredoxin-1 OS=Homo sapiens OX=9606 GN=PRDX1 PE=1 SV=1	0	14.335	24	5	6	5	1	199	22.1	8.13	121	5	9596.1	1670.1	5.74582
Q49AG3	Zinc finger BED domain-containing protein 5 OS=Homo sapiens OX=9606 GN=ZBED5 PE=2 SV=2	0.034	1.132	1	1	1	1	1	693	78.9	8.27	0	1	1425.4	249.2	5.7199
O95258-3	Isoform 3 of Brain mitochondrial carrier protein 1 OS=Homo sapiens OX=9606 GN=SLC25A14	0.049	0.849	2	1	1	1	1	353	39.1	9.32	37	1	845.8	148.2	5.70715
P37235	Hippocalcin-like protein 1 OS=Homo sapiens OX=9606 GN=HPCAL1 PE=1 SV=3	0.001	4.388	17	3	3	3	1	193	22.3	5.35	32	3	1496	263.4	5.67957
P52907	F-actin-capping protein subunit alpha-1 OS=Homo sapiens OX=9606 GN=CAPZA1 PE=1 SV=3	0.005	2.441	3	1	1	1	1	286	32.9	5.69	0	1	434.8	76.9	5.6541
Q8TCJ2	Dolichyl-diphosphooligosaccharide--protein glycosyltransferase subunit STT3B OS=Homo sapiens OX=9606 GN=STT3B PE=1 SV=1	0.015	1.678	1	1	1	1	1	826	93.6	8.91	25	1	821.3	145.5	5.64467
Q13586	Stromal interaction molecule 1 OS=Homo sapiens OX=9606 GN=STIM1 PE=1 SV=3	0	6.271	3	1	1	1	1	685	77.4	6.67	74	1	226	40.1	5.63591
P62851	40S ribosomal protein S25 OS=Homo sapiens OX=9606 GN=RPS25 PE=1 SV=1	0.015	1.617	8	1	1	1	1	125	13.7	10.11	33	1	719.9	128	5.62422
O95292	Vesicle-associated membrane protein-associated protein B/C OS=Homo sapiens OX=9606 GN=VAPB PE=1 SV=3	0	17.017	22	5	6	5	1	243	27.2	7.3	114	5	7800.4	527.3	14.7931
P04062	Glucosylceramidase OS=Homo sapiens OX=9606 GN=GBA PE=1 SV=3	0	5.554	3	2	2	2	1	536	59.7	7.61	54	2	570.2	101.5	5.61773
Q9BUP3-3	Isoform 3 of Oxidoreductase HTATIP2 OS=Homo sapiens OX=9606 GN=HTATIP2	0.005	2.555	3	1	1	1	1	276	30.1	8.38	27	1	850.3	151.4	5.61625
Q92692	Nectin-2 OS=Homo sapiens OX=9606 GN=NECTIN2 PE=1 SV=1	0	5.734	3	2	2	2	1	538	57.7	4.82	49	2	1670.5	297.6	5.61324
Q8IVS2	Malonyl-CoA-acyl carrier protein transacylase, mitochondrial OS=Homo sapiens OX=9606 GN=MCAT PE=1 SV=2	0.001	3.208	4	1	1	1	1	390	42.9	8.72	28	1	201.7	36	5.60278
Q12866	Tyrosine-protein kinase Mer OS=Homo sapiens OX=9606 GN=MERTK PE=1 SV=2	0	2.896	1	1	1	1	1	999	110.2	5.8	40	1	816.9	146	5.59521
Q8WU67	Phospholipase ABHD3 OS=Homo sapiens OX=9606 GN=ABHD3 PE=1 SV=2	0.006	2.129	3	1	1	1	1	409	46	7.17	28	1	228.7	40.9	5.59169
Q69YU5	Brawnin-FLAG	0	73.943	86	8	77	8	1	79	9	7.34	1277	8	100947	3628.1	27.8236
P31930	Cytochrome b-c1 complex subunit 1, mitochondrial OS=Homo sapiens OX=9606 GN=UQCRC1 PE=1 SV=3	0	15.524	8	4	4	4	1	480	52.6	6.37	140	4	2295.8	411.1	5.58453
Q8TF71	Monocarboxylate transporter 10 OS=Homo sapiens OX=9606 GN=SLC16A10 PE=1 SV=1	0.001	4.007	6	1	1	1	1	515	55.5	7.69	31	1	117.8	21.2	5.5566
P30048	Thioredoxin-dependent peroxide reductase, mitochondrial OS=Homo sapiens OX=9606 GN=PRDX3 PE=1 SV=3	0.001	4.833	4	1	1	1	1	256	27.7	7.78	56	1	2172.5	391.7	5.54634
Q9UBI6	Guanine nucleotide-binding protein G(I)/G(S)/G(O) subunit gamma-12 OS=Homo sapiens OX=9606 GN=GNG12 PE=1 SV=3	0	10.959	25	2	4	2	1	72	8	8.97	115	2	3519.7	635.8	5.53586
P46060	Ran GTPase-activating protein 1 OS=Homo sapiens OX=9606 GN=RANGAP1 PE=1 SV=1	0	11.966	5	2	2	2	1	587	63.5	4.68	92	2	1443.1	260.8	5.53336
Q9HCU4	Cadherin EGF LAG seven-pass G-type receptor 2 OS=Homo sapiens OX=9606 GN=CELSR2 PE=1 SV=1	0	5.156	1	2	2	2	1	2923	317.3	5.31	44	2	840.5	152.7	5.50426
P23368	NAD-dependent malic enzyme, mitochondrial OS=Homo sapiens OX=9606 GN=ME2 PE=1 SV=1	0	7.508	4	3	3	3	1	584	65.4	7.61	55	3	2446.8	445	5.49843
Q9Y3C6	Peptidyl-prolyl cis-trans isomerase-like 1 OS=Homo sapiens OX=9606 GN=PPIL1 PE=1 SV=1	0.031	1.194	8	1	1	1	1	166	18.2	7.99	29	1	421.6	76.7	5.49674
Q13610	Periodic tryptophan protein 1 homolog OS=Homo sapiens OX=9606 GN=PWP1 PE=1 SV=1	0	2.946	3	2	2	2	1	501	55.8	4.77	19	2	1205.8	219.4	5.4959
P10515	Dihydrolipoyllysine-residue acetyltransferase component of pyruvate dehydrogenase complex, mitochondrial OS=Homo sapiens OX=9606 GN=DLAT PE=1 SV=3	0	5.613	2	2	2	2	1	647	69	7.84	52	2	2403.9	437.9	5.48961
P63000-2	Isoform B of Ras-related C3 botulinum toxin substrate 1 OS=Homo sapiens OX=9606 GN=RAC1	0	4.964	8	2	2	2	1	211	23.5	8.63	39	2	952.1	174.4	5.45929
Q9P0S2	Cytochrome c oxidase assembly protein COX16 homolog, mitochondrial OS=Homo sapiens OX=9606 GN=COX16 PE=1 SV=1	0.005	2.233	8	1	1	1	1	106	12.3	9.5	32	1	391.4	71.7	5.45886
Q13308-6	Isoform 6 of Inactive tyrosine-protein kinase 7 OS=Homo sapiens OX=9606 GN=PTK7	0	9.581	4	4	4	4	1	1078	119.1	6.96	45	4	2882.4	528.3	5.45599
Q9BYN8	28S ribosomal protein S26, mitochondrial OS=Homo sapiens OX=9606 GN=MRPS26 PE=1 SV=1	0	12.693	14	3	3	3	1	205	24.2	10.39	90	3	1990	365.9	5.43864
Q15005	Signal peptidase complex subunit 2 OS=Homo sapiens OX=9606 GN=SPCS2 PE=1 SV=3	0.001	4.304	13	2	2	2	1	226	25	8.47	42	2	796.4	85.3	9.33646
P23528	Cofilin-1 OS=Homo sapiens OX=9606 GN=CFL1 PE=1 SV=3	0	5.324	12	2	2	2	1	166	18.5	8.09	50	2	2606.3	482.5	5.40166
Q8N983-7	Isoform 6 of 39S ribosomal protein L43, mitochondrial OS=Homo sapiens OX=9606 GN=MRPL43	0	5.164	7	2	2	2	1	261	28.7	8.29	38	2	1619.6	300	5.39867
Q8WUM9	Sodium-dependent phosphate transporter 1 OS=Homo sapiens OX=9606 GN=SLC20A1 PE=1 SV=1	0	5.229	4	3	3	3	1	679	73.7	7.08	39	3	2076.7	387.2	5.36338
P35249	Replication factor C subunit 4 OS=Homo sapiens OX=9606 GN=RFC4 PE=1 SV=2	0.001	4.903	9	3	3	3	1	363	39.7	8.02	27	3	1253.9	233.9	5.36084
Q9H2W6	39S ribosomal protein L46, mitochondrial OS=Homo sapiens OX=9606 GN=MRPL46 PE=1 SV=1	0.005	2.628	3	1	1	1	1	279	31.7	7.05	33	1	1516.9	89.9	16.8732
Q6UB35	Monofunctional C1-tetrahydrofolate synthase, mitochondrial OS=Homo sapiens OX=9606 GN=MTHFD1L PE=1 SV=1	0	6.047	2	2	2	2	1	978	105.7	8.06	65	2	1324.1	247.3	5.35423
P82650	28S ribosomal protein S22, mitochondrial OS=Homo sapiens OX=9606 GN=MRPS22 PE=1 SV=1	0	9.59	10	4	4	4	1	360	41.3	7.9	63	4	3744.4	700.7	5.3438
Q969Z3	Mitochondrial amidoxime reducing component 2 OS=Homo sapiens OX=9606 GN=MARC2 PE=1 SV=1	0.032	1.167	3	1	1	1	1	335	38	9.16	0	1	144.8	27.2	5.32353
Q08357	Sodium-dependent phosphate transporter 2 OS=Homo sapiens OX=9606 GN=SLC20A2 PE=1 SV=1	0.001	3.335	2	1	1	1	1	652	70.3	6.54	43	1	545.4	104.1	5.23919
P13639	Elongation factor 2 OS=Homo sapiens OX=9606 GN=EEF2 PE=1 SV=4	0	9.987	5	4	4	4	1	858	95.3	6.83	100	4	3370.7	645.9	5.21861
Q9NR30	Nucleolar RNA helicase 2 OS=Homo sapiens OX=9606 GN=DDX21 PE=1 SV=5	0.001	3.152	2	2	2	2	1	783	87.3	9.28	33	2	1536.2	294.9	5.20922
P35268	60S ribosomal protein L22 OS=Homo sapiens OX=9606 GN=RPL22 PE=1 SV=2	0	9.508	12	1	3	1	1	128	14.8	9.19	132	1	328.6	45.8	7.17467
O43837	Isocitrate dehydrogenase [NAD] subunit beta, mitochondrial OS=Homo sapiens OX=9606 GN=IDH3B PE=1 SV=2	0.007	2.069	2	1	1	1	1	385	42.2	8.46	39	1	261	50.4	5.17857
Q71RC2-4	Isoform 4 of La-related protein 4 OS=Homo sapiens OX=9606 GN=LARP4	0.001	3.122	2	1	1	1	1	730	81.2	6.61	29	1	252.1	48.7	5.17659
P09001	39S ribosomal protein L3, mitochondrial OS=Homo sapiens OX=9606 GN=MRPL3 PE=1 SV=1	0	8.108	5	2	2	2	1	348	38.6	9.48	85	2	1219.1	235.6	5.17445
P05091	Aldehyde dehydrogenase, mitochondrial OS=Homo sapiens OX=9606 GN=ALDH2 PE=1 SV=2	0.026	1.44	2	1	1	1	1	517	56.3	7.05	21	1	730.1	141.5	5.15972
Q9BRQ6	MICOS complex subunit MIC25 OS=Homo sapiens OX=9606 GN=CHCHD6 PE=1 SV=1	0.028	1.253	5	1	1	1	1	235	26.4	8.85	0	1	634.2	123	5.1561
Q9Y6N1	Cytochrome c oxidase assembly protein COX11, mitochondrial OS=Homo sapiens OX=9606 GN=COX11 PE=1 SV=3	0.008	1.867	4	1	2	1	1	276	31.4	9.06	0	1	288.2	56.5	5.10088
Q9HD33	39S ribosomal protein L47, mitochondrial OS=Homo sapiens OX=9606 GN=MRPL47 PE=1 SV=2	0.001	3.518	4	1	1	1	1	250	29.4	10.37	27	1	311.8	37.7	8.27056
O60884	DnaJ homolog subfamily A member 2 OS=Homo sapiens OX=9606 GN=DNAJA2 PE=1 SV=1	0.015	1.682	2	1	1	1	1	412	45.7	6.48	30	1	223.2	44.2	5.04977
Q8WVI0	Small integral membrane protein 4 OS=Homo sapiens OX=9606 GN=SMIM4 PE=1 SV=2	0.001	4.238	16	1	3	1	1	70	8.7	10.87	36	1	1415.6	280.8	5.04131
P41250	Glycine--tRNA ligase OS=Homo sapiens OX=9606 GN=GARS PE=1 SV=3	0.026	1.456	1	1	1	1	1	739	83.1	7.03	25	1	939.3	186.7	5.03107
P62753	40S ribosomal protein S6 OS=Homo sapiens OX=9606 GN=RPS6 PE=1 SV=1	0	10.871	13	3	3	3	1	249	28.7	10.84	72	3	5577.6	1115.4	5.00054
Q86VR2	Reticulophagy regulator 3 OS=Homo sapiens OX=9606 GN=RETREG3 PE=1 SV=1	0.001	3.169	2	1	1	1	1	466	51.4	4.97	42	1	135.4	27.1	4.99631
Q13148	TAR DNA-binding protein 43 OS=Homo sapiens OX=9606 GN=TARDBP PE=1 SV=1	0.03	1.205	2	1	1	1	1	414	44.7	6.19	27	1	107.5	21.6	4.97685
O76024	Wolframin OS=Homo sapiens OX=9606 GN=WFS1 PE=1 SV=2	0	20.136	10	7	8	7	1	890	100.2	8.05	183	7	3236.5	652.4	4.96091
P11166	Solute carrier family 2, facilitated glucose transporter member 1 OS=Homo sapiens OX=9606 GN=SLC2A1 PE=1 SV=2	0	2.682	3	1	1	1	1	492	54	8.72	26	1	476.6	96.3	4.94912
Q96K37	Solute carrier family 35 member E1 OS=Homo sapiens OX=9606 GN=SLC35E1 PE=1 SV=2	0.026	1.475	2	1	1	1	1	410	44.7	9.79	24	1	116.6	23.6	4.94068
Q99460	26S proteasome non-ATPase regulatory subunit 1 OS=Homo sapiens OX=9606 GN=PSMD1 PE=1 SV=2	0	13.353	5	4	4	4	1	953	105.8	5.39	123	4	2485.4	505.6	4.91574
Q6P2E9	Enhancer of mRNA-decapping protein 4 OS=Homo sapiens OX=9606 GN=EDC4 PE=1 SV=1	0.001	3.025	1	1	1	1	1	1401	151.6	5.86	39	1	638.2	130.2	4.90169
Q96KC8	DnaJ homolog subfamily C member 1 OS=Homo sapiens OX=9606 GN=DNAJC1 PE=1 SV=1	0.005	2.462	2	1	1	1	1	554	63.8	8.63	38	1	247.9	50.7	4.88955
Q9Y487	V-type proton ATPase 116 kDa subunit a isoform 2 OS=Homo sapiens OX=9606 GN=ATP6V0A2 PE=1 SV=2	0	2.927	1	1	1	1	1	856	98	6.61	35	1	612.6	125.5	4.88127
Q15084-2	Isoform 2 of Protein disulfide-isomerase A6 OS=Homo sapiens OX=9606 GN=PDIA6	0.005	2.312	2	1	1	1	1	492	53.9	5.33	33	1	1006.3	206.6	4.87076
O75746	Calcium-binding mitochondrial carrier protein Aralar1 OS=Homo sapiens OX=9606 GN=SLC25A12 PE=1 SV=2	0	8.299	5	3	4	2	1	678	74.7	8.38	66	3	543.3	111.6	4.86828
Q15046-2	Isoform Mitochondrial of Lysine--tRNA ligase OS=Homo sapiens OX=9606 GN=KARS	0	7.555	4	2	2	2	1	625	71.5	6.81	76	2	938.9	194.1	4.8372
Q96TA2	ATP-dependent zinc metalloprotease YME1L1 OS=Homo sapiens OX=9606 GN=YME1L1 PE=1 SV=2	0.001	4.536	2	2	2	2	1	773	86.4	8.76	40	2	765.4	159	4.81384
O75616	GTPase Era, mitochondrial OS=Homo sapiens OX=9606 GN=ERAL1 PE=1 SV=2	0	2.959	3	1	1	1	1	437	48.3	8.84	50	1	194.5	40.5	4.80247
Q92544	Transmembrane 9 superfamily member 4 OS=Homo sapiens OX=9606 GN=TM9SF4 PE=1 SV=2	0.001	3.368	3	1	1	1	1	642	74.5	6.54	44	1	243.9	50.8	4.80118
Q9Y6G3	39S ribosomal protein L42, mitochondrial OS=Homo sapiens OX=9606 GN=MRPL42 PE=1 SV=1	0	5.546	11	1	1	1	1	142	16.7	8.35	57	1	838.2	174.6	4.80069
P11171	Protein 4.1 OS=Homo sapiens OX=9606 GN=EPB41 PE=1 SV=4	0	9.595	8	4	4	4	1	864	97	5.58	40	4	2503	522.9	4.78677
Q9NYM9	BET1-like protein OS=Homo sapiens OX=9606 GN=BET1L PE=1 SV=1	0.027	1.312	14	1	1	1	1	111	12.4	8.16	25	1	977.9	204.9	4.77257
Q9NVI1	Fanconi anemia group I protein OS=Homo sapiens OX=9606 GN=FANCI PE=1 SV=4	0	6.382	2	1	3	1	1	1328	149.2	6.74	44	1	183.6	38.7	4.74419
Q86VU5	Catechol O-methyltransferase domain-containing protein 1 OS=Homo sapiens OX=9606 GN=COMTD1 PE=1 SV=1	0	8.496	13	3	3	3	1	262	28.8	8.38	74	3	1086.7	240.3	4.52226
P06493	Cyclin-dependent kinase 1 OS=Homo sapiens OX=9606 GN=CDK1 PE=1 SV=3	0.001	4.481	5	2	2	2	1	297	34.1	8.4	50	2	1670.8	355.5	4.69986
Q7KZF4	Staphylococcal nuclease domain-containing protein 1 OS=Homo sapiens OX=9606 GN=SND1 PE=1 SV=1	0	20.265	7	6	6	6	1	910	101.9	7.17	109	6	4130.2	881.7	4.68436
Q14789-2	Isoform 2 of Golgin subfamily B member 1 OS=Homo sapiens OX=9606 GN=GOLGB1	0	20	2	8	8	8	1	3269	376.9	5	63	8	3350.9	720	4.65403
Q08170	Serine/arginine-rich splicing factor 4 OS=Homo sapiens OX=9606 GN=SRSF4 PE=1 SV=2	0.001	3.23	2	1	1	1	1	494	56.6	11.52	28	1	717.6	154.5	4.64466
Q9H857-2	Isoform 2 of 5'-nucleotidase domain-containing protein 2 OS=Homo sapiens OX=9606 GN=NT5DC2	0.001	4.122	2	1	1	1	1	557	64.1	7.74	41	1	679.2	147.1	4.61727
O43676	NADH dehydrogenase [ubiquinone] 1 beta subcomplex subunit 3 OS=Homo sapiens OX=9606 GN=NDUFB3 PE=1 SV=3	0.013	1.779	7	1	1	1	1	98	11.4	9.2	27	1	2653.4	120.6	22.0017
P36578	60S ribosomal protein L4 OS=Homo sapiens OX=9606 GN=RPL4 PE=1 SV=5	0	15.802	13	4	5	4	1	427	47.7	11.06	113	4	2799.2	609.4	4.59337
Q9BYC8	39S ribosomal protein L32, mitochondrial OS=Homo sapiens OX=9606 GN=MRPL32 PE=1 SV=1	0.001	4.948	7	1	1	1	1	188	21.4	9.73	55	1	617.4	135.7	4.54974
O43819	Protein SCO2 homolog, mitochondrial OS=Homo sapiens OX=9606 GN=SCO2 PE=1 SV=3	0	8.297	7	2	2	2	1	266	29.8	8.85	80	2	3355.5	329.2	10.1929
Q13409	Cytoplasmic dynein 1 intermediate chain 2 OS=Homo sapiens OX=9606 GN=DYNC1I2 PE=1 SV=3	0.026	1.357	1	1	1	1	1	638	71.4	5.2	0	1	663.6	146.5	4.52969
Q7L1Q6-4	Isoform 4 of Basic leucine zipper and W2 domain-containing protein 1 OS=Homo sapiens OX=9606 GN=BZW1	0	7.794	7	3	7	3	1	423	48.5	5.92	56	3	2690.6	267.2	10.0696
P78347	General transcription factor II-I OS=Homo sapiens OX=9606 GN=GTF2I PE=1 SV=2	0.001	3.205	1	1	2	1	1	998	112.3	6.39	37	1	1443.8	319.3	4.52177
O43716	Glutamyl-tRNA(Gln) amidotransferase subunit C, mitochondrial OS=Homo sapiens OX=9606 GN=GATC PE=1 SV=1	0.045	0.912	5	1	1	1	1	136	15.1	5.05	0	1	688.6	152.5	4.51541
Q9BQA9	Uncharacterized protein C17orf62 OS=Homo sapiens OX=9606 GN=C17orf62 PE=1 SV=1	0	5.806	12	2	2	2	1	187	20.8	6.8	42	2	1639.2	364.1	4.50206
Q14254	Flotillin-2 OS=Homo sapiens OX=9606 GN=FLOT2 PE=1 SV=2	0	13.262	8	4	4	4	1	428	47	5.25	90	4	3239.8	719.9	4.50035
Q9P2W9	Syntaxin-18 OS=Homo sapiens OX=9606 GN=STX18 PE=1 SV=1	0	5.548	8	2	2	2	1	335	38.7	5.49	37	2	1857.5	413.8	4.48888
Q9NUQ2	1-acyl-sn-glycerol-3-phosphate acyltransferase epsilon OS=Homo sapiens OX=9606 GN=AGPAT5 PE=1 SV=3	0.001	4.519	3	1	1	1	1	364	42	9.1	44	1	265.5	59.3	4.47723
Q9NW81-4	Isoform 4 of Distal membrane-arm assembly complex protein 2 OS=Homo sapiens OX=9606 GN=DMAC2	0	5.872	8	2	3	2	1	263	30.2	6.24	55	2	1168.7	262.1	4.45899
P19256	Lymphocyte function-associated antigen 3 OS=Homo sapiens OX=9606 GN=CD58 PE=1 SV=1	0.001	3.247	4	1	1	1	1	250	28.1	6.76	29	1	843.4	190.5	4.4273
P56192	Methionine--tRNA ligase, cytoplasmic OS=Homo sapiens OX=9606 GN=MARS PE=1 SV=2	0.001	4.907	3	3	3	3	1	900	101.1	6.16	53	3	989.3	223.7	4.42244
Q9UKV5	E3 ubiquitin-protein ligase AMFR OS=Homo sapiens OX=9606 GN=AMFR PE=1 SV=2	0	7.503	3	2	2	2	1	643	72.9	6.39	74	2	1061.3	240.3	4.41656
P07910	Heterogeneous nuclear ribonucleoproteins C1/C2 OS=Homo sapiens OX=9606 GN=HNRNPC PE=1 SV=4	0.026	1.336	7	2	2	2	1	306	33.7	5.08	21	2	705.2	160.5	4.39377
Q9BVT8	Transmembrane and ubiquitin-like domain-containing protein 1 OS=Homo sapiens OX=9606 GN=TMUB1 PE=1 SV=1	0.006	2.138	4	1	1	1	1	246	26.2	5.72	21	1	834.3	190.9	4.37035
Q9NVI7-2	Isoform 2 of ATPase family AAA domain-containing protein 3A OS=Homo sapiens OX=9606 GN=ATAD3A	0	15.404	11	7	7	2	1	586	66.2	9.25	132	7	6008	1376	4.36628
Q16611	Bcl-2 homologous antagonist/killer OS=Homo sapiens OX=9606 GN=BAK1 PE=1 SV=1	0	5.456	10	2	2	2	1	211	23.4	6.01	74	2	627.3	144.1	4.35323
Q9NNW5	WD repeat-containing protein 6 OS=Homo sapiens OX=9606 GN=WDR6 PE=1 SV=1	0.026	1.464	1	1	1	1	1	1121	121.6	6.87	24	1	588.5	135.5	4.34317
P12532-2	Isoform 2 of Creatine kinase U-type, mitochondrial OS=Homo sapiens OX=9606 GN=CKMT1A	0	12.541	13	5	5	5	1	448	50.4	8.62	89	5	4704.9	1095.8	4.29358
O95674	Phosphatidate cytidylyltransferase 2 OS=Homo sapiens OX=9606 GN=CDS2 PE=1 SV=1	0	6.963	5	2	2	2	1	445	51.4	7.09	100	2	440.7	102.8	4.28696
P63173	60S ribosomal protein L38 OS=Homo sapiens OX=9606 GN=RPL38 PE=1 SV=2	0.012	1.789	10	1	1	1	1	70	8.2	10.1	22	1	588.2	137.4	4.28093
P50416	Carnitine O-palmitoyltransferase 1, liver isoform OS=Homo sapiens OX=9606 GN=CPT1A PE=1 SV=2	0	7.807	6	4	4	4	1	773	88.3	8.65	82	4	2907.4	679.3	4.27999
O60506	Heterogeneous nuclear ribonucleoprotein Q OS=Homo sapiens OX=9606 GN=SYNCRIP PE=1 SV=2	0	11.138	5	3	3	1	1	623	69.6	8.59	92	3	376.9	88.6	4.25395
P61204	ADP-ribosylation factor 3 OS=Homo sapiens OX=9606 GN=ARF3 PE=1 SV=2	0	5.06	8	1	1	1	1	181	20.6	7.43	35	1	456.1	107.7	4.23491
Q07955	Serine/arginine-rich splicing factor 1 OS=Homo sapiens OX=9606 GN=SRSF1 PE=1 SV=2	0	8.203	8	2	2	2	1	248	27.7	10.36	75	2	1049.4	248.1	4.22975
Q86UT6	NLR family member X1 OS=Homo sapiens OX=9606 GN=NLRX1 PE=1 SV=1	0	5.432	1	1	1	1	1	975	107.5	7.37	73	1	931.3	221.8	4.19883
Q9BVG9	Phosphatidylserine synthase 2 OS=Homo sapiens OX=9606 GN=PTDSS2 PE=1 SV=1	0	9.861	9	3	3	3	1	487	56.2	6.25	103	3	2318.7	552.7	4.19522
Q9P258	Protein RCC2 OS=Homo sapiens OX=9606 GN=RCC2 PE=1 SV=2	0	8.733	5	2	2	2	1	522	56	8.78	79	2	1011.8	242.7	4.16893
O60762	Dolichol-phosphate mannosyltransferase subunit 1 OS=Homo sapiens OX=9606 GN=DPM1 PE=1 SV=1	0	5.127	4	1	1	1	1	260	29.6	9.57	47	1	1299.6	198.6	6.54381
P62841	40S ribosomal protein S15 OS=Homo sapiens OX=9606 GN=RPS15 PE=1 SV=2	0.035	1.028	8	1	1	1	1	145	17	10.39	0	1	1073.7	258.3	4.15679
Q15293	Reticulocalbin-1 OS=Homo sapiens OX=9606 GN=RCN1 PE=1 SV=1	0	20.485	23	5	8	5	1	331	38.9	5	181	5	8696.8	931.2	9.33935
Q16740	ATP-dependent Clp protease proteolytic subunit, mitochondrial OS=Homo sapiens OX=9606 GN=CLPP PE=1 SV=1	0.001	3.048	6	1	1	1	1	277	30.2	8.09	53	1	154.1	37.4	4.12032
P82675	28S ribosomal protein S5, mitochondrial OS=Homo sapiens OX=9606 GN=MRPS5 PE=1 SV=2	0.008	1.961	2	1	1	1	1	430	48	9.92	28	1	897.7	218.4	4.11035
P56134	ATP synthase subunit f, mitochondrial OS=Homo sapiens OX=9606 GN=ATP5J2 PE=1 SV=3	0.005	2.21	14	1	1	1	1	94	10.9	9.67	35	1	462	112.4	4.11032
P48739-3	Isoform 3 of Phosphatidylinositol transfer protein beta isoform OS=Homo sapiens OX=9606 GN=PITPNB	0	8.125	8	2	2	2	1	273	31.7	6.65	72	2	719.9	176.4	4.08107
O15439	Multidrug resistance-associated protein 4 OS=Homo sapiens OX=9606 GN=ABCC4 PE=1 SV=3	0	16.904	5	5	5	5	1	1325	149.4	8.19	133	5	2051.8	503	4.07913
Q8IXI2-3	Isoform 3 of Mitochondrial Rho GTPase 1 OS=Homo sapiens OX=9606 GN=RHOT1	0.034	1.105	2	1	1	1	1	691	79.5	6.9	0	1	283.8	70	4.05429
O60518	Ran-binding protein 6 OS=Homo sapiens OX=9606 GN=RANBP6 PE=1 SV=2	0.001	3.162	2	2	2	2	1	1105	124.6	5.01	34	2	947.2	233.9	4.04959
O00303	Eukaryotic translation initiation factor 3 subunit F OS=Homo sapiens OX=9606 GN=EIF3F PE=1 SV=1	0.046	0.865	3	1	1	1	1	357	37.5	5.45	0	1	359.6	88.8	4.04955
Q13310-3	Isoform 3 of Polyadenylate-binding protein 4 OS=Homo sapiens OX=9606 GN=PABPC4	0	27.59	12	7	8	5	1	660	72.3	9.35	168	7	3907.6	975.7	4.00492
P13647	Keratin, type II cytoskeletal 5 OS=Homo sapiens OX=9606 GN=KRT5 PE=1 SV=3	0	20.76	11	9	9	3	1	590	62.3	7.74	103	9	5983.3	1502.3	3.98276
P63098	Calcineurin subunit B type 1 OS=Homo sapiens OX=9606 GN=PPP3R1 PE=1 SV=2	0.001	3.84	6	1	1	1	1	170	19.3	4.81	47	1	410.1	89.7	4.57191
Q9UI09	NADH dehydrogenase [ubiquinone] 1 alpha subcomplex subunit 12 OS=Homo sapiens OX=9606 GN=NDUFA12 PE=1 SV=1	0.001	3.606	6	1	1	1	1	145	17.1	9.63	50	1	3435.9	864	3.97674
Q9UJS0-2	Isoform 2 of Calcium-binding mitochondrial carrier protein Aralar2 OS=Homo sapiens OX=9606 GN=SLC25A13	0	21.697	11	8	9	7	1	676	74.3	8.62	156	8	9833.7	1043.5	9.42377
Q16629	Serine/arginine-rich splicing factor 7 OS=Homo sapiens OX=9606 GN=SRSF7 PE=1 SV=1	0	5.766	5	1	1	1	1	238	27.4	11.82	71	1	425.4	92.9	4.57912
P33527-9	Isoform 9 of Multidrug resistance-associated protein 1 OS=Homo sapiens OX=9606 GN=ABCC1	0	8.414	3	3	3	3	1	1541	172.5	6.81	71	3	253.7	64.1	3.95788
P82912	28S ribosomal protein S11, mitochondrial OS=Homo sapiens OX=9606 GN=MRPS11 PE=1 SV=2	0.001	3.084	6	1	1	1	1	194	20.6	10.81	20	1	1265.4	138	9.16957
Q15629	Translocating chain-associated membrane protein 1 OS=Homo sapiens OX=9606 GN=TRAM1 PE=1 SV=3	0.001	4.786	5	1	1	1	1	374	43	9.63	40	1	334	49.3	6.77485
Q66PJ3-2	Isoform 2 of ADP-ribosylation factor-like protein 6-interacting protein 4 OS=Homo sapiens OX=9606 GN=ARL6IP4	0.026	1.445	2	1	1	1	1	413	44.1	10.98	35	1	122.7	31.2	3.93269
Q04721	Neurogenic locus notch homolog protein 2 OS=Homo sapiens OX=9606 GN=NOTCH2 PE=1 SV=3	0	12.552	1	2	3	2	1	2471	265.2	5.14	82	2	938.7	238.9	3.92926
P22830-2	Isoform 2 of Ferrochelatase, mitochondrial OS=Homo sapiens OX=9606 GN=FECH	0.026	1.343	2	1	1	1	1	429	48.6	8.72	0	1	516.9	132	3.91591
Q12841	Follistatin-related protein 1 OS=Homo sapiens OX=9606 GN=FSTL1 PE=1 SV=1	0.001	4.959	6	2	2	2	1	308	35	5.52	53	2	326.1	83.5	3.90539
Q96RD7	Pannexin-1 OS=Homo sapiens OX=9606 GN=PANX1 PE=1 SV=4	0	12.795	5	1	3	1	1	426	48	6.01	103	1	261.2	67.4	3.87537
Q9NZW5	MAGUK p55 subfamily member 6 OS=Homo sapiens OX=9606 GN=MPP6 PE=1 SV=2	0	15.951	13	7	7	7	1	540	61.1	6.18	64	7	5588.8	1442.6	3.87412
Q8WUY1	Protein THEM6 OS=Homo sapiens OX=9606 GN=THEM6 PE=1 SV=2	0	5.008	11	3	3	3	1	208	23.9	9.55	40	3	2858.4	497.3	5.74784
Q7Z2K6	Endoplasmic reticulum metallopeptidase 1 OS=Homo sapiens OX=9606 GN=ERMP1 PE=1 SV=2	0.005	2.384	1	1	1	1	1	904	100.2	7.52	22	1	344.6	89.1	3.86756
Q6KCM7-3	Isoform 3 of Calcium-binding mitochondrial carrier protein SCaMC-2 OS=Homo sapiens OX=9606 GN=SLC25A25	0.001	3.058	2	1	1	1	1	515	56.8	8.46	32	1	379.5	98.7	3.84498
P41091	Eukaryotic translation initiation factor 2 subunit 3 OS=Homo sapiens OX=9606 GN=EIF2S3 PE=1 SV=3	0.015	1.696	2	1	1	1	1	472	51.1	8.4	0	1	436.7	113.6	3.84419
Q9NX76	CKLF-like MARVEL transmembrane domain-containing protein 6 OS=Homo sapiens OX=9606 GN=CMTM6 PE=1 SV=1	0.001	4.468	16	2	2	2	1	183	20.4	5.29	57	2	709.2	184.8	3.83766
P35610	Sterol O-acyltransferase 1 OS=Homo sapiens OX=9606 GN=SOAT1 PE=1 SV=3	0.008	1.873	2	1	1	1	1	550	64.7	8.94	32	1	868.9	227.1	3.82607
O95684	FGFR1 oncogene partner OS=Homo sapiens OX=9606 GN=FGFR1OP PE=1 SV=1	0.005	2.255	3	1	1	1	1	399	43	4.81	0	1	506.6	133	3.80902
Q9Y3F4-2	Isoform 2 of Serine-threonine kinase receptor-associated protein OS=Homo sapiens OX=9606 GN=STRAP	0	7.395	5	2	2	2	1	363	39.8	5.31	83	2	2331.9	613.2	3.80284
Q8TEM1	Nuclear pore membrane glycoprotein 210 OS=Homo sapiens OX=9606 GN=NUP210 PE=1 SV=3	0.001	3.658	1	2	2	2	1	1887	205	6.81	37	2	1060.1	278.8	3.80237
A5YKK6	CCR4-NOT transcription complex subunit 1 OS=Homo sapiens OX=9606 GN=CNOT1 PE=1 SV=2	0.026	1.405	1	1	1	1	1	2376	266.8	7.11	20	1	203.4	53.6	3.79478
Q9Y6M4-2	Isoform 2 of Casein kinase I isoform gamma-3 OS=Homo sapiens OX=9606 GN=CSNK1G3	0	2.873	2	1	1	1	1	455	52.3	9.17	31	1	919.7	243.7	3.7739
O75175	CCR4-NOT transcription complex subunit 3 OS=Homo sapiens OX=9606 GN=CNOT3 PE=1 SV=1	0.008	1.964	1	1	1	1	1	753	81.8	6.2	38	1	490.2	130.2	3.76498
Q9HCU5	Prolactin regulatory element-binding protein OS=Homo sapiens OX=9606 GN=PREB PE=1 SV=2	0.006	2.188	2	1	1	1	1	417	45.4	7.88	31	1	1033.5	276.7	3.73509
Q5RKV6	Exosome complex component MTR3 OS=Homo sapiens OX=9606 GN=EXOSC6 PE=1 SV=1	0.001	3.321	4	2	2	2	1	272	28.2	6.28	44	2	148.3	39.8	3.72613
Q96D53	Atypical kinase COQ8B, mitochondrial OS=Homo sapiens OX=9606 GN=COQ8B PE=1 SV=2	0.005	2.545	2	1	1	1	1	544	60	7.23	33	1	476.4	128.7	3.70163
O14672	Disintegrin and metalloproteinase domain-containing protein 10 OS=Homo sapiens OX=9606 GN=ADAM10 PE=1 SV=1	0.026	1.437	1	1	1	1	1	748	84.1	7.77	20	1	442.3	119.6	3.69816
Q9HAB3	Solute carrier family 52, riboflavin transporter, member 2 OS=Homo sapiens OX=9606 GN=SLC52A2 PE=1 SV=1	0	2.696	2	1	1	1	1	445	45.7	7.15	27	1	976.1	264.6	3.68896
P50454	Serpin H1 OS=Homo sapiens OX=9606 GN=SERPINH1 PE=1 SV=2	0	2.735	2	1	1	1	1	418	46.4	8.69	30	1	1058.7	262.6	4.03161
Q9Y5L0-1	Isoform 1 of Transportin-3 OS=Homo sapiens OX=9606 GN=TNPO3	0.001	3.49	3	2	2	2	1	957	107.9	5.71	31	2	253.6	68.9	3.6807
Q8N2K0-2	Isoform 2 of Monoacylglycerol lipase ABHD12 OS=Homo sapiens OX=9606 GN=ABHD12	0.001	3.554	3	1	1	1	1	404	45.5	8.65	45	1	658.6	179.1	3.67728
Q96CM3	Mitochondrial RNA pseudouridine synthase RPUSD4 OS=Homo sapiens OX=9606 GN=RPUSD4 PE=1 SV=1	0.006	2.173	2	1	1	1	1	377	42.2	9.88	25	1	1252.4	340.6	3.67704
Q96A35	39S ribosomal protein L24, mitochondrial OS=Homo sapiens OX=9606 GN=MRPL24 PE=1 SV=1	0.001	3.679	6	1	1	1	1	216	24.9	9.29	52	1	546.4	149.1	3.66465
P62136	Serine/threonine-protein phosphatase PP1-alpha catalytic subunit OS=Homo sapiens OX=9606 GN=PPP1CA PE=1 SV=1	0.032	1.17	3	1	1	1	1	330	37.5	6.33	0	1	875	239.9	3.64735
Q96EC8	Protein YIPF6 OS=Homo sapiens OX=9606 GN=YIPF6 PE=1 SV=2	0.001	4.363	5	1	1	1	1	236	26.2	5.64	29	1	871.4	239.1	3.6445
Q9Y639	Neuroplastin OS=Homo sapiens OX=9606 GN=NPTN PE=1 SV=2	0	6.175	4	1	1	1	1	398	44.4	7.99	59	1	574.6	158.1	3.63441
P82914	28S ribosomal protein S15, mitochondrial OS=Homo sapiens OX=9606 GN=MRPS15 PE=1 SV=1	0.027	1.312	4	1	1	1	1	257	29.8	10.48	31	1	617.1	170	3.63
Q9BQG0-2	Isoform 2 of Myb-binding protein 1A OS=Homo sapiens OX=9606 GN=MYBBP1A	0.001	4.147	2	2	2	2	1	1332	149.3	9.28	31	2	517.7	142.7	3.62789
O43760-2	Isoform 2 of Synaptogyrin-2 OS=Homo sapiens OX=9606 GN=SYNGR2	0	6.572	7	2	2	2	1	275	30.4	9.2	93	2	1492.6	413.9	3.60619
P61604	10 kDa heat shock protein, mitochondrial OS=Homo sapiens OX=9606 GN=HSPE1 PE=1 SV=2	0.001	3.761	10	1	1	1	1	102	10.9	8.92	51	1	475.9	132	3.6053
Q9Y6A1	Protein O-mannosyl-transferase 1 OS=Homo sapiens OX=9606 GN=POMT1 PE=1 SV=3	0.005	2.26	1	1	1	1	1	747	84.8	8.4	0	1	626.3	174.7	3.585
Q8N0U8-2	Isoform 2 of Vitamin K epoxide reductase complex subunit 1-like protein 1 OS=Homo sapiens OX=9606 GN=VKORC1L1	0.035	1.012	5	1	1	1	1	177	19.7	8.65	26	1	418.7	109.2	3.83425
Q9UIQ6	Leucyl-cystinyl aminopeptidase OS=Homo sapiens OX=9606 GN=LNPEP PE=1 SV=3	0.005	2.313	1	1	1	1	1	1025	117.3	5.73	23	1	600.8	168.1	3.57406
P84090	Enhancer of rudimentary homolog OS=Homo sapiens OX=9606 GN=ERH PE=1 SV=1	0.001	4.678	17	2	2	2	1	104	12.3	5.92	35	2	1299.1	157.7	8.23779
Q9Y584	Mitochondrial import inner membrane translocase subunit Tim22 OS=Homo sapiens OX=9606 GN=TIMM22 PE=1 SV=2	0.001	3.113	4	1	1	1	1	194	20	7.59	42	1	1163.9	328.2	3.54631
P35998	26S proteasome regulatory subunit 7 OS=Homo sapiens OX=9606 GN=PSMC2 PE=1 SV=3	0.048	0.852	3	1	1	1	1	433	48.6	5.95	27	1	170.4	48.2	3.53527
P20340	Ras-related protein Rab-6A OS=Homo sapiens OX=9606 GN=RAB6A PE=1 SV=3	0	2.816	12	2	2	1	1	208	23.6	5.54	22	2	317.2	91.3	3.47426
Q3SXM5	Inactive hydroxysteroid dehydrogenase-like protein 1 OS=Homo sapiens OX=9606 GN=HSDL1 PE=1 SV=3	0	28.867	19	6	7	6	1	330	37	8.72	245	6	9993.3	536.7	18.6199
P08559-4	Isoform 4 of Pyruvate dehydrogenase E1 component subunit alpha, somatic form, mitochondrial OS=Homo sapiens OX=9606 GN=PDHA1	0.001	3.209	2	1	1	1	1	428	47.5	8.54	36	1	639.7	185.2	3.4541
P82933	28S ribosomal protein S9, mitochondrial OS=Homo sapiens OX=9606 GN=MRPS9 PE=1 SV=2	0.001	4.569	4	2	2	2	1	396	45.8	9.51	48	2	1825.9	529.7	3.44705
Q00059	Transcription factor A, mitochondrial OS=Homo sapiens OX=9606 GN=TFAM PE=1 SV=1	0.026	1.477	3	1	1	1	1	246	29.1	9.72	25	1	672.3	195.6	3.43712
Q96LP2	Protein FAM81B OS=Homo sapiens OX=9606 GN=FAM81B PE=1 SV=3	0.008	1.997	3	1	1	1	1	452	52	9.1	0	1	120.2	35.1	3.4245
P11940	Polyadenylate-binding protein 1 OS=Homo sapiens OX=9606 GN=PABPC1 PE=1 SV=2	0	30.151	14	9	9	7	1	636	70.6	9.5	231	9	11205.3	3281.3	3.4149
Q9NX58	Cell growth-regulating nucleolar protein OS=Homo sapiens OX=9606 GN=LYAR PE=1 SV=2	0	7.527	6	1	1	1	1	379	43.6	9.54	79	1	137.2	40.5	3.38765
O43813	LanC-like protein 1 OS=Homo sapiens OX=9606 GN=LANCL1 PE=1 SV=1	0.036	1.057	2	1	1	1	1	399	45.3	7.75	21	1	234	69.1	3.3864
P62633-6	Isoform 6 of Cellular nucleic acid-binding protein OS=Homo sapiens OX=9606 GN=CNBP	0.001	3.007	4	1	1	1	1	179	19.7	7.58	31	1	639.6	191.8	3.33472
P02533	Keratin, type I cytoskeletal 14 OS=Homo sapiens OX=9606 GN=KRT14 PE=1 SV=4	0	34.185	14	8	12	4	1	472	51.5	5.16	274	8	1431	431.1	3.31942
Q14103	Heterogeneous nuclear ribonucleoprotein D0 OS=Homo sapiens OX=9606 GN=HNRNPD PE=1 SV=1	0.013	1.754	2	1	1	1	1	355	38.4	7.81	31	1	1694.8	511.7	3.3121
O43414	ERI1 exoribonuclease 3 OS=Homo sapiens OX=9606 GN=ERI3 PE=1 SV=2	0.012	1.803	4	2	2	2	1	337	37.2	8.07	0	2	573	173.1	3.31023
Q9UBH6	Xenotropic and polytropic retrovirus receptor 1 OS=Homo sapiens OX=9606 GN=XPR1 PE=1 SV=1	0.001	3.327	2	1	1	1	1	696	81.5	8.44	57	1	293.1	88.6	3.30813
Q08554	Desmocollin-1 OS=Homo sapiens OX=9606 GN=DSC1 PE=1 SV=2	0.001	4.437	2	1	1	1	1	894	99.9	5.43	33	1	764.4	231.6	3.30052
P06730-2	Isoform 2 of Eukaryotic translation initiation factor 4E OS=Homo sapiens OX=9606 GN=EIF4E	0.001	3.913	11	2	2	2	1	248	28.8	6.42	52	2	609.4	184.7	3.2994
Q08945	FACT complex subunit SSRP1 OS=Homo sapiens OX=9606 GN=SSRP1 PE=1 SV=1	0.034	1.109	1	1	1	1	1	709	81	6.87	0	1	227.1	69.6	3.26293
Q8N1N4	Keratin, type II cytoskeletal 78 OS=Homo sapiens OX=9606 GN=KRT78 PE=1 SV=2	0	6.215	4	3	3	1	1	520	56.8	6.02	32	3	593.8	184.6	3.21668
P55036	26S proteasome non-ATPase regulatory subunit 4 OS=Homo sapiens OX=9606 GN=PSMD4 PE=1 SV=1	0	6.655	7	3	3	3	1	377	40.7	4.79	39	3	1344.6	418.2	3.21521
O43324	Eukaryotic translation elongation factor 1 epsilon-1 OS=Homo sapiens OX=9606 GN=EEF1E1 PE=1 SV=1	0.001	4.45	10	2	4	2	1	174	19.8	8.54	34	2	622.5	194.5	3.20051
Q9Y5L4	Mitochondrial import inner membrane translocase subunit Tim13 OS=Homo sapiens OX=9606 GN=TIMM13 PE=1 SV=1	0.001	3.98	27	2	3	2	1	95	10.5	8.18	29	2	1227.3	385.9	3.18036
O75534-4	Isoform 4 of Cold shock domain-containing protein E1 OS=Homo sapiens OX=9606 GN=CSDE1	0.001	4.062	2	1	1	1	1	844	93.7	6.52	64	1	301.3	95.3	3.16159
Q9Y2K6	Ubiquitin carboxyl-terminal hydrolase 20 OS=Homo sapiens OX=9606 GN=USP20 PE=1 SV=2	0.026	1.45	1	1	1	1	1	914	101.9	6.11	0	1	870	276	3.15217
P07197	Neurofilament medium polypeptide OS=Homo sapiens OX=9606 GN=NEFM PE=1 SV=3	0	2.659	1	1	1	1	1	916	102.4	4.91	28	1	220.7	70.6	3.12606
Q9NTJ3	Structural maintenance of chromosomes protein 4 OS=Homo sapiens OX=9606 GN=SMC4 PE=1 SV=2	0	5.868	3	3	3	3	1	1288	147.1	6.79	45	3	599.3	191.9	3.12298
Q9Y2J2-2	Isoform 2 of Band 4.1-like protein 3 OS=Homo sapiens OX=9606 GN=EPB41L3	0	16.93	5	3	4	2	1	865	96.5	5.43	139	3	1038	340.2	3.05115
Q9UII2	ATPase inhibitor, mitochondrial OS=Homo sapiens OX=9606 GN=ATPIF1 PE=1 SV=1	0	2.767	14	2	2	2	1	106	12.2	9.35	42	2	1730.8	567.6	3.04933
Q96HR9	Receptor expression-enhancing protein 6 OS=Homo sapiens OX=9606 GN=REEP6 PE=1 SV=2	0	5.056	9	2	2	2	1	211	23.4	8.56	60	2	2250.8	738.3	3.04863
Q6P444	Mitochondrial fission regulator 2 OS=Homo sapiens OX=9606 GN=MTFR2 PE=1 SV=2	0.001	3.215	5	2	2	2	1	385	43.4	7.01	27	2	622	204.6	3.04008
Q92804	TATA-binding protein-associated factor 2N OS=Homo sapiens OX=9606 GN=TAF15 PE=1 SV=1	0	6.942	8	2	2	2	1	592	61.8	8.02	85	2	660	218.1	3.02613
Q5SWX8	Protein odr-4 homolog OS=Homo sapiens OX=9606 GN=ODR4 PE=1 SV=1	0	5.831	4	2	2	2	1	454	51.1	5.92	58	2	1112.6	375.3	2.96456
Q96D05-2	Isoform 2 of Uncharacterized protein FAM241B OS=Homo sapiens OX=9606 GN=FAM241B	0.032	1.175	9	1	2	1	1	163	17.5	11.06	46	1	354.6	120	2.955
P17980	26S proteasome regulatory subunit 6A OS=Homo sapiens OX=9606 GN=PSMC3 PE=1 SV=3	0	5.518	4	2	2	2	1	439	49.2	5.24	34	2	1699.1	583.8	2.91041
Q9P0B6	Coiled-coil domain-containing protein 167 OS=Homo sapiens OX=9606 GN=CCDC167 PE=1 SV=2	0.013	1.743	8	1	1	1	1	97	11.5	9.5	31	1	688.6	239.6	2.87396
P27544	Ceramide synthase 1 OS=Homo sapiens OX=9606 GN=CERS1 PE=1 SV=1	0	5.196	3	1	1	1	1	350	39.5	9.04	47	1	589.1	74.7	7.88621
O95197	Reticulon-3 OS=Homo sapiens OX=9606 GN=RTN3 PE=1 SV=2	0	11.063	3	3	4	3	1	1032	112.5	4.96	84	3	4082	314	13
P61254	60S ribosomal protein L26 OS=Homo sapiens OX=9606 GN=RPL26 PE=1 SV=1	0.001	4.51	11	2	2	2	1	145	17.2	10.55	46	2	3122.4	302	10.3391
O43852-4	Isoform 4 of Calumenin OS=Homo sapiens OX=9606 GN=CALU	0	15.281	14	5	5	5	1	323	38.1	4.58	109	5	7608.1	736.6	10.3287
Q8WWC4	m-AAA protease-interacting protein 1, mitochondrial OS=Homo sapiens OX=9606 GN=MAIP1 PE=1 SV=1	0.001	3.282	3	1	2	1	1	291	32.5	9.17	53	1	3992.1	203.9	19.5787
Q8NBU5	ATPase family AAA domain-containing protein 1 OS=Homo sapiens OX=9606 GN=ATAD1 PE=1 SV=1	0	7.805	7	3	3	3	1	361	40.7	6.9	63	3	3357.9	172	19.5227
P54136	Arginine--tRNA ligase, cytoplasmic OS=Homo sapiens OX=9606 GN=RARS PE=1 SV=2	0.001	3.284	2	1	1	1	1	660	75.3	6.68	22	1	789.3	40.8	19.3456
Q9GZY4	Cytochrome c oxidase assembly factor 1 homolog OS=Homo sapiens OX=9606 GN=COA1 PE=1 SV=1	0.005	2.376	6	1	1	1	1	146	16.7	8.81	35	1	603.2	215.8	2.79518
Q9BRN9	TM2 domain-containing protein 3 OS=Homo sapiens OX=9606 GN=TM2D3 PE=2 SV=2	0.001	4.374	12	3	3	3	1	247	27.1	8.03	48	3	535	201.5	2.65509
Q99729-4	Isoform 4 of Heterogeneous nuclear ribonucleoprotein A/B OS=Homo sapiens OX=9606 GN=HNRNPAB	0	6.999	13	3	3	3	1	286	30.7	7.91	71	3	1600.3	614.1	2.60593
P54819	Adenylate kinase 2, mitochondrial OS=Homo sapiens OX=9606 GN=AK2 PE=1 SV=2	0	10.954	15	3	3	3	1	239	26.5	7.81	109	3	1555	610.8	2.54584
Q15012	Lysosomal-associated transmembrane protein 4A OS=Homo sapiens OX=9606 GN=LAPTM4A PE=1 SV=1	0.005	2.464	3	1	1	1	1	233	26.8	6.49	24	1	105.6	42	2.51429
Q86Y56	Dynein assembly factor 5, axonemal OS=Homo sapiens OX=9606 GN=DNAAF5 PE=1 SV=4	0.015	1.654	1	1	1	1	1	855	93.5	6.42	20	1	552.4	220.7	2.50295
Q8NI37	Protein phosphatase PTC7 homolog OS=Homo sapiens OX=9606 GN=PPTC7 PE=2 SV=1	0.046	0.9	4	1	1	1	1	304	32.6	5.19	0	1	302.7	124.2	2.4372
P62995	Transformer-2 protein homolog beta OS=Homo sapiens OX=9606 GN=TRA2B PE=1 SV=1	0.007	2.068	3	1	1	1	1	288	33.6	11.25	17	1	172.5	71.6	2.40922
Q96AQ6	Pre-B-cell leukemia transcription factor-interacting protein 1 OS=Homo sapiens OX=9606 GN=PBXIP1 PE=1 SV=1	0.001	3.569	3	2	2	2	1	731	80.6	5.33	46	2	507.4	210.8	2.40702
Q9Y676	28S ribosomal protein S18b, mitochondrial OS=Homo sapiens OX=9606 GN=MRPS18B PE=1 SV=1	0.001	3.287	4	1	1	1	1	258	29.4	9.38	39	1	860.7	358	2.40419
Q8NBM4	Ubiquitin-associated domain-containing protein 2 OS=Homo sapiens OX=9606 GN=UBAC2 PE=1 SV=1	0.001	3.755	8	2	2	2	1	344	38.9	9.01	27	2	408.9	170.5	2.39824
Q9BZG1	Ras-related protein Rab-34 OS=Homo sapiens OX=9606 GN=RAB34 PE=1 SV=1	0.011	1.803	3	1	1	1	1	259	29	7.88	0	1	223.4	93.9	2.37913
Q9NV96	Cell cycle control protein 50A OS=Homo sapiens OX=9606 GN=TMEM30A PE=1 SV=1	0	5.659	4	1	1	1	1	361	40.7	8.59	54	1	632.7	266	2.37857
P22626	Heterogeneous nuclear ribonucleoproteins A2/B1 OS=Homo sapiens OX=9606 GN=HNRNPA2B1 PE=1 SV=2	0	39.41	27	8	10	7	1	353	37.4	8.95	275	8	5762.9	2431.1	2.37049
Q96PU8	Protein quaking OS=Homo sapiens OX=9606 GN=QKI PE=1 SV=1	0.001	4.956	4	1	1	1	1	341	37.6	8.56	51	1	404.4	173.8	2.32681
P09651	Heterogeneous nuclear ribonucleoprotein A1 OS=Homo sapiens OX=9606 GN=HNRNPA1 PE=1 SV=5	0	16.927	18	6	7	4	1	372	38.7	9.13	114	6	2020.3	869.4	2.32379
O14979	Heterogeneous nuclear ribonucleoprotein D-like OS=Homo sapiens OX=9606 GN=HNRNPDL PE=1 SV=3	0.012	1.798	2	1	1	1	1	420	46.4	9.57	28	1	802.3	355.8	2.25492
O94811	Tubulin polymerization-promoting protein OS=Homo sapiens OX=9606 GN=TPPP PE=1 SV=1	0.025	1.5	3	1	1	1	1	219	23.7	9.44	27	1	831.6	378.4	2.19767
Q93070	Ecto-ADP-ribosyltransferase 4 OS=Homo sapiens OX=9606 GN=ART4 PE=2 SV=2	0.046	0.863	2	1	2	1	1	314	35.9	9.22	35	1	1956.6	892.9	2.19129
P51991	Heterogeneous nuclear ribonucleoprotein A3 OS=Homo sapiens OX=9606 GN=HNRNPA3 PE=1 SV=2	0.008	1.94	4	2	2	1	1	378	39.6	9.01	30	2	810.3	377.5	2.14649
O00425	Insulin-like growth factor 2 mRNA-binding protein 3 OS=Homo sapiens OX=9606 GN=IGF2BP3 PE=1 SV=2	0	9.758	5	3	5	2	1	579	63.7	8.87	85	3	1335.8	623.3	2.14311
P54886	Delta-1-pyrroline-5-carboxylate synthase OS=Homo sapiens OX=9606 GN=ALDH18A1 PE=1 SV=2	0	6.289	4	4	4	4	1	795	87.2	7.12	45	4	1973.3	928.4	2.12548
