# Supplementary material for: Mitochondrial peptide BRAWNIN is essential for vertebrate respiratory complex III assembly
Source: Nat Commun. 2020 Mar 11;11:1312. doi: 10.1038/s41467-020-14999-2 (PMC7066179; doi:10.1038/s41467-020-14999-2)
Supplement: Supplementary file 6 — Supplementary Data 4 [file 41467_2020_14999_MOESM6_ESM.xlsx]

## Sheet: Assemby Factors
ComplexI	Healthy_Heart	DCM	SKM	Liver	Skin	ComplexII	Healthy_Heart	DCM	SKM	Liver	Skin	ComplexIII	Healthy_Heart	DCM	SKM	Liver	Skin	ComplexIV	Healthy_Heart	DCM	SKM	Liver	Skin
NDUFAF2	1802	1963	227	2084	4005	SDHAF1	3265	2154	817	386	6210	UQCC1	615	206	578	3478	987	COX10	1056	1035	2914	7263	9132
NDUFAF3	213	793	767	271	10405	SDHAF2	2461	2406	3566	1285	7654	UQCC2	53	269	598	728	8450	COX11	4757	318	2652	15785	4625
NDUFAF4	1447	485	251	3276	7547	SDHAF3	NA	NA	184	12117	NA	UQCC3	NA	NA	525	1080	NA	COX14	1264	191	4054	3843	4769
NDUFAF5	203	84	395	4494	13490	SDHAF4	NA	NA	2282	7155	NA	BCS1L	128	6	998	NA	150	COX15	4288	3459	16018	16084	5554
NDUFAF6	1578	426	1750	7578	4992	Mean	2863	2280	1712.25	5235.75	6932	Mean	265.333	160.333	674.75	1762	3195.67	COX16	604	1496	7330	5410	19373
NDUFAF7	7651	118	2578	7326	11685	Cor at mean	0.19	0.24	0.44	0.28	0.29	Cor at mean	0.44	0.52	0.57	0.46	0.54	COX17	1559	867	792	1204	6673
NDUFAF8	NA	NA	35	NA	NA	Ranked %	0.200518	0.159686	0.0798326	0.30296	0.305914	Ranked %	0.0185834	0.0112294	0.0314598	0.101956	0.141027	COX18	5111	453	10009	7835	1101
ACAD9	1426	1764	5714	1304	6189													COX19	7077	9001	939	1037	819
ECSIT	173	14	148	3453	8327													COX20	8583	1862	3556	2334	10518
NDUFAF1	1181	1163	4577	2038	170													COA3	46	104	288	676	5841
TIMMDC1	681	351	785	4233	1486													COA4	990	1618	1297	947	723
TMEM126B	1335	253	2958	1732	1795													COA5	746	669	176	4854	4579
ATPAF1	3204	1413	1306	13429	1814													COA6	11	726	46	2620	2412
ATPAF2	1072	187	425	4767	3491													COA7	NA	NA	734	5971	6818
COA1	175	237	462	10133	2614													SCO1	5208	964	8823	6194	3259
FOXRED1	445	750	4530	4829	2778													SCO2	5005	8943	2465	203	22328
NUBPL	7708	1843	1179	16245	3043													SURF1	228	1615	6424	3253	3647
Mean	1893.38	740.25	1652.18	5449.5	5239.44													Mean	2908.31	2082.56	4030.41	5030.18	6598.29
Cor at mean	0.25	0.39	0.45	0.27	0.41													Cor at mean	0.19	0.26	0.26	0.29	0.32
Ranked %	0.132608	0.0518455	0.0770317	0.315328	0.23122													Ranked %	0.203692	0.145858	0.187916	0.291064	0.291187
Nb genes	14278	14278	21448	17282	22660

## Sheet: Core Subunits
ComplexI	Healthy_Heart	DCM	SKM	Liver	Skin	ComplexII	Healthy_Heart	DCM	SKM	Liver	Skin	ComplexIII	Healthy_Heart	DCM	SKM	Liver	Skin	ComplexIV	Healthy_Heart	DCM	SKM	Liver	Skin	ComplexV	Healthy_Heart	DCM	SKM	Liver	Skin
NDUFS1	4961	659	8113	16865	5432	SDHA	2461	477	406	10828	5234	CYC1	403	33	19	2622	1419	COX5A	705	73	186	1167	1501	ATP5A1	2499	308	NA	NA	NA
NDUFS2	3155	185	2381	6934	3702	SDHB	1778	22	169	1417	2548	UQCRFS1	1817	10	85	6129	639	COX5B	24	193	142	3049	4180	ATP5B	4965	156	NA	NA	NA
NDUFS3	127	7	1357	1635	3359	SDHC	3711	202	719	14969	14278	UQCRC1	671	130	332	6729	9438	COX7C	428	161	4	2698	3765	ATP5C1	940	70	NA	NA	NA
NDUFS7	1408	48	260	926	4502	SDHD	275	38	105	14686	1535	UQCRC2	5551	347	4098	12455	3499	COX6C	181	273	43	1326	5979	ATP5D	104	404	NA	NA	NA
NDUFS8	108	49	24	534	14637	Mean	2056.25	184.75	349.75	10475	5898.75	UQCRH	833	706	51	5094	17587	COX7B	118	77	721	3626	19014	ATP5E	122	519	NA	NA	NA
NDUFV1	1611	107	530	8018	41	Cor at mean	0.24	0.52	0.64	0.05	0.36	UQCRB	397	399	886	3833	16010	COX8A	286	465	5683	1839	470	ATP5G1	60	284	NA	NA	NA
NDUFV2	8794	8815	1208	740	2122	Ranked %	0.144015	0.0129395	0.0163069	0.606122	0.260316	UQCRQ	301	204	5832	802	9317	COX8B	NA	NA	NA	NA	NA	ATP5G2	299	413	NA	NA	NA
Mean	2880.57	1410	1981.86	5093.14	4827.86							UQCR10	20	39	10	158	3132	COX6C	181	273	43	1326	5979	ATP5G3	1152	41	NA	NA	NA
Cor at mean	0.2	0.31	0.41	0.29	0.44							UQCR11	531	913	7951	2788	857	Mean	274.714	216.429	974.571	2147.29	5841.14	USMG5	23	154	NA	NA	NA
Ranked %	0.201749	0.0987533	0.0924029	0.294708	0.213056							Mean	1169.33	309	2140.44	4512.22	6877.56	Cor at mean	0.43	0.51	0.52	0.44	0.37	ATP5I	334	459	NA	NA	NA
												Cor at mean	0.31	0.48	0.4	0.31	0.3	Ranked %	0.0192404	0.0151582	0.0454388	0.12425	0.257773	ATP5J2	79	227	NA	NA	NA
Nb genes	14278	14278	21448	17282	22660							Ranked %	0.0818976	0.0216417	0.0997969	0.261094	0.303511							ATP5L	1037	120	NA	NA	NA
Max cor	0.66	0.67	0.86	0.85	0.83																			C14orf2	26	92	NA	NA	NA
																								ATP5F1	1622	68	NA	NA	NA
																								ATP5H	80	220	NA	NA	NA
																								ATP5J	560	195	NA	NA	NA
																								ATP5O	68	208	NA	NA	NA
																								Mean	821.765	231.647	#DIV/0!	#DIV/0!	#DIV/0!
																								Cor at mean	0.35	0.5	NA	NA	NA
																								Ranked %	0.0575546	0.0162241	#DIV/0!	#DIV/0!	#DIV/0!
