# Supplementary material for: Mitochondrial peptide BRAWNIN is essential for vertebrate respiratory complex III assembly
Source: Nat Commun. 2020 Mar 11;11:1312. doi: 10.1038/s41467-020-14999-2 (PMC7066179; doi:10.1038/s41467-020-14999-2)
Supplement: Supplementary file 7 — Supplementary Data 5 [file 41467_2020_14999_MOESM7_ESM.xlsx]

## Sheet: Zebrafish
id	Peptides	Razor + unique peptides	Unique peptides	Sequence coverage [%]	Unique + razor sequence coverage [%]	Unique sequence coverage [%]	Mol. weight [kDa]	Q-value	Score	Intensity	MS/MS count	Protein IDs	Majority protein IDs	Protein names	Gene names	Symbol	ZFIN ID	Human Symbol	Human Name	Gene ID	HGNC ID	MCARTA2 (matched from Human Homolog)	IMPI	IMPI (Both)	Manual annotation	MCARTA2 (Matched Human DB to ZF symbol)	MCARTA2 (Matched Mouse DB to ZF symbol)	Mitochondrial evidence	Mean log2 ratio Br_KO/WT	-Log10 p-value Br_KO/WT	p-value Br_KO/WT	p<0.05	FDR	log2 intensity WT_A	log2 intensity WT_B	log2 intensity WT_C	log2 intensity Br_KO_A	log2 intensity Br_KO_B	log2 intensity Br_KO_C	Student's T-test significant
688	15	15	15	48	48	48	48.122	0	313.73	23460000000	29	Q6IQ59;A7YYB3;Q7SZ50;Q4QRG3	Q6IQ59;A7YYB3;Q7SZ50;Q4QRG3		uqcrc2b	uqcrc2b;uqcrc2b;uqcrc2b;uqcrc2b	ZDB-GENE-030131-1269;ZDB-GENE-030131-1269;ZDB-GENE-030131-1269;ZDB-GENE-030131-1269	UQCRC2;UQCRC2	ubiquinol-cytochrome c reductase core protein 2;ubiquinol-cytochrome c reductase core protein 2	7385;7385	12586;12586	+	Known mitochondrial	+				+	-4.67556	2.04759	0.00896209	+	-4.75134	6.77247	6.43303	6.36055	-0.0882804	3.03591	2.59174	Br_KO_WT
682	2	2	2	8.4	8.4	8.4	29.748	0	16.947	443580000	4	Q6PC48;A7MCR1	Q6PC48;A7MCR1	Cytochrome b-c1 complex subunit Rieske, mitochondrial	uqcrfs1	uqcrfs1;uqcrfs1	ZDB-GENE-040426-2060;ZDB-GENE-040426-2060	UQCRFS1;UQCRFS1	ubiquinol-cytochrome c reductase, Rieske iron-sulfur polypeptide 1;ubiquinol-cytochrome c reductase, Rieske iron-sulfur polypeptide 1	7386;7386	12587;12587	+	Known mitochondrial	+				+	-3.09211	2.12096	0.00756909	+	-4.98525	-0.236457	-1.74091	-0.786	-4.8809	-3.47957	-3.67922	Br_KO_WT
253	3	3	3	12.3	12.3	12.3	39.653	0	19.615	318320000	4	A0A140LGF7	A0A140LGF7			si:dkey-1k23.3	ZDB-GENE-160113-121												-3.0629	0.948946	0.112475		-2.02795	0.559785	4.58324	1.3073	0.64277	-2.36049	-1.02067
11	6	6	6	21.3	21.3	21.3	43.484	0	54.108	917770000	6	A0A0B5JFI8;B8JLR6	A0A0B5JFI8;B8JLR6		Si:ch211-251b21.1;si:ch211-251b21.1	si:ch211-251b21.1;si:ch211-251b21.1	ZDB-GENE-060809-5;ZDB-GENE-060809-5												-2.55112	1.45572	0.0350168	+	-3.13498	2.57632	1.86032	0.564512	-0.0705497	-0.619715	-1.96196	Br_KO_WT
1114	5	5	5	65.9	65.9	65.9	9.5888	0	32.072	22847000000	7	Q6DGN1;F1QEJ5	Q6DGN1;F1QEJ5		uqcrq	uqcrq;uqcrq	ZDB-GENE-040718-199;ZDB-GENE-040718-199	UQCRQ;UQCRQ	ubiquinol-cytochrome c reductase complex III subunit VII;ubiquinol-cytochrome c reductase complex III subunit VII	27089;27089	29594;29594	+	Known mitochondrial	+				+	-2.52641	1.68267	0.020765	+	-3.70387	5.72652	5.59376	5.58158	2.00046	4.34672	2.97545	Br_KO_WT
1405	3	3	3	27.9	27.9	27.9	13.357	0	21.4	7082300000	6	Q4VBV1;I3IS20	Q4VBV1;I3IS20	Cytochrome b-c1 complex subunit 7	uqcrb	uqcrb;uqcrb	ZDB-GENE-050522-542;ZDB-GENE-050522-542	UQCRB;UQCRB	ubiquinol-cytochrome c reductase binding protein;ubiquinol-cytochrome c reductase binding protein	7381;7381	12582;12582	+	Known mitochondrial	+				+	-2.30139	1.66921	0.0214184	+	-3.66855	2.52081	2.2659	2.26308	-1.10623	1.02417	0.227692	Br_KO_WT
1337	3	3	3	33.8	33.8	33.8	16.974	0	24.359	1300100000	7	Q0H0R9;A0A2R8QNT6;E7F1W2	Q0H0R9		lect2l	lect2l	ZDB-GENE-070127-4												-2.28621	0.521293	0.301098		-1.18645	3.77131	1.94326	2.62079	3.72334	-2.69018	0.44357
582	3	2	2	4.7	3.4	3.4	80.533	0	11.69	204920000	2	A2RUZ3;B0S553	A2RUZ3;B0S553		nefmb	nefmb;nefmb	ZDB-GENE-070103-4;ZDB-GENE-070103-4	NEFM;NEFM;NEFM;NEFM	neurofilament medium;neurofilament medium;neurofilament medium;neurofilament medium	4741;4741;4741;4741	7734;7734;7734;7734								-2.24588	1.09377	0.0805809		-2.32627	-1.90221	1.1299	0.758046	-2.33862	-1.97081	-2.44249
112	2	2	2	6.8	6.8	6.8	32.586	0	11.984	416760000	2	A0A0R4IGX3;F6NTY9;C1IHU9	A0A0R4IGX3;F6NTY9;C1IHU9		itln3	itln3;itln3;itln3	ZDB-GENE-090527-4;ZDB-GENE-090527-4;ZDB-GENE-090527-4												-2.20946	0.955416	0.110811		-2.04105	1.23587	4.01596	2.01011	1.57725	-0.711149	-0.232549
824	3	3	3	6.7	6.7	6.7	70.734	0	17.661	265560000	3	B2GT08;Q6DKF0	B2GT08;Q6DKF0	Interferon-induced GTP-binding protein MxC	mxc	mxc;mxc	ZDB-GENE-030721-7;ZDB-GENE-030721-7												-2.19052	0.965714	0.108215		-2.06194	0.525162	-0.268035	2.00245	-0.17586	-2.99789	-1.13823
237	3	2	2	5.4	3.6	3.6	56.899	0	22.177	59950000	2	Q4V9J5;A0A0R4IZ96;Q29RE8;B0R1B8	Q4V9J5;A0A0R4IZ96;Q29RE8;B0R1B8		neflb	neflb;neflb;neflb;neflb	ZDB-GENE-060312-44;ZDB-GENE-060312-44;ZDB-GENE-060312-44;ZDB-GENE-060312-44	NEFL;NEFL;NEFL;NEFL	neurofilament light;neurofilament light;neurofilament light;neurofilament light	4747;4747;4747;4747	7739;7739;7739;7739								-2.04353	1.04238	0.0907021		-2.21911	-1.62533	0.894311	1.0569	-1.45109	-1.84982	-2.50379
1345	7	7	7	14.5	14.5	14.5	72.466	0	49.394	1535600000	7	Q1ECX9;Q7ZVH2;Q6P3I1;Q4V963	Q1ECX9;Q7ZVH2;Q6P3I1	Protein disulfide-isomerase A4	pdia4	pdia4;pdia4;pdia4	ZDB-GENE-030131-5493;ZDB-GENE-030131-5493;ZDB-GENE-030131-5493	PDIA4;PDIA4	protein disulfide isomerase family A member 4;protein disulfide isomerase family A member 4	9601;9601	30167;30167								-1.97519	0.282748	0.521498		-0.701786	1.45883	2.44055	2.53134	4.47649	-5.06644	1.09509
1253	4	4	4	16.7	16.7	16.7	36.251	0	41.687	367100000	6	F1R8Y3;A0A2R8PWD2;A0A2R8QB91;A0A2R8Q8M0;E9QDV7;F1R9H4	F1R8Y3		si:dkey-79f11.8	si:dkey-79f11.8	ZDB-GENE-030131-4806												-1.95716	0.510108	0.308953		-1.16446	-0.23377	-2.66697	2.01644	-1.176	-4.24596	-1.33382
1172	2	2	2	2.9	2.9	2.9	111.52	0	14.627	39950000	2	F1QTT0;Q58EM3;E9QDW2	F1QTT0;Q58EM3;E9QDW2	Alpha-mannosidase	man2b1	man2b1;man2b1;man2b1	ZDB-GENE-050327-52;ZDB-GENE-050327-52;ZDB-GENE-050327-52	MAN2B1;MAN2B1	mannosidase alpha class 2B member 1;mannosidase alpha class 2B member 1	4125;4125	6826;6826								-1.93812	0.965887	0.108171		-2.06229	-1.39617	-0.696386	-0.274148	-1.08009	-4.09287	-3.0081
356	13	13	13	43.7	43.7	43.7	52.124	0	123.92	11957000000	37	Q6PBH6;Q6NSN3;F1QUE3;A0A2R8Q5U6	Q6PBH6;Q6NSN3;F1QUE3;A0A2R8Q5U6		uqcrc1	uqcrc1;uqcrc1;uqcrc1;uqcrc1	ZDB-GENE-040426-1792;ZDB-GENE-040426-1792;ZDB-GENE-040426-1792;ZDB-GENE-040426-1792	UQCRC1;UQCRC1	ubiquinol-cytochrome c reductase core protein 1;ubiquinol-cytochrome c reductase core protein 1	7384;7384	12585;12585	+	Known mitochondrial	+				+	-1.91493	1.73693	0.0183263	+	-3.84848	4.8572	5.02575	4.79741	2.08533	3.78622	3.06403	Br_KO_WT
436	3	3	3	2.8	2.8	2.8	160.74	0	57.445	400760000	3	F1QYM2;F1QS24;A0A2R8QI53	F1QYM2;F1QS24;A0A2R8QI53		ly75	ly75;ly75;ly75	ZDB-GENE-050309-166;ZDB-GENE-050309-166;ZDB-GENE-050309-166	LY75;LY75;LY75	lymphocyte antigen 75;lymphocyte antigen 75;lymphocyte antigen 75	4065;4065;4065	6729;6729;6729								-1.89233	0.966577	0.108		-2.06369	0.323138	2.72379	2.4036	0.947089	-0.784859	-0.388704
657	4	4	4	23.5	23.5	23.5	34.502	0	30.414	1031200000	4	Q8AYF3;A5WVL6;Q6NYR5;Q5XJU5;A8KBT8;A2BEM8;Q32PQ1;P79722;F1R8Y0;E9QE79;E7F8Y7;A8E587;A0A0R4IZI8;A7MCR7;A0A2R8Q790;X1WB76;A8E588;A7MCR8;E9QBE2;A7MCR6;A7MCM3;F1R7B3	Q8AYF3;A5WVL6;Q6NYR5		ctsla	ctsla;ctsla;ctsla	ZDB-GENE-030131-106;ZDB-GENE-030131-106;ZDB-GENE-030131-106	CTSL;CTSL;CTSL	cathepsin L;cathepsin L;cathepsin L	1514;1514;1514	2537;2537;2537								-1.86692	0.630181	0.234325		-1.39919	-0.57262	0.94505	1.61392	1.08791	-2.72969	-1.97264
1564	9	9	9	10.6	10.6	10.6	127.33	0	317.65	2524600000	16	Q90YJ0;Q6IQX2	Q90YJ0;Q6IQX2		col1a2	col1a2;col1a2	ZDB-GENE-030131-8415;ZDB-GENE-030131-8415	COL1A2;COL1A2;COL1A2;COL1A2;COL1A2;COL1A2;COL1A2	collagen type I alpha 2 chain;collagen type I alpha 2 chain;collagen type I alpha 2 chain;collagen type I alpha 2 chain;collagen type I alpha 2 chain;collagen type I alpha 2 chain;collagen type I alpha 2 chain	1278;1278;1278;1278;1278;1278;1278	2198;2198;2198;2198;2198;2198;2198								-1.86446	0.751973	0.177022		-1.63676	1.13165	3.81972	1.38101	0.491628	1.405	-1.15762
1394	2	2	2	2.6	2.6	2.6	101.92	0	10.924	153520000	2	Q4QRH6;Q6PGW2;A9JSW6;A0A0R4IEF2;A0A0R4IT72;A0A140LH97	Q4QRH6;Q6PGW2;A9JSW6;A0A0R4IEF2;A0A0R4IT72;A0A140LH97		zgc:112265	zgc:112265;zgc:112265;zgc:112265;zgc:112265;zgc:112265;zgc:112265	ZDB-GENE-050626-133;ZDB-GENE-050626-133;ZDB-GENE-050626-133;ZDB-GENE-050626-133;ZDB-GENE-050626-133;ZDB-GENE-050626-133												-1.84083	0.662171	0.217685		-1.46149	0.397172	2.5126	2.32491	1.95429	-1.60666	-0.635454
1733	2	2	2	8.1	8.1	8.1	50.718	0	13.907	404000000	2	Q7SX58;E9QEX2;Q7SZ58;E9QI46;B0R0D7	Q7SX58;E9QEX2;Q7SZ58;E9QI46;B0R0D7	Coronin	coro1a;coro1cb;coro6;coro1ca	coro1ca;coro1cb;coro1cb;coro1a;coro6	ZDB-GENE-030114-6;ZDB-GENE-030131-418;ZDB-GENE-030131-418;ZDB-GENE-030131-9512;ZDB-GENE-040426-1202	CORO1C;CORO1C;CORO1C;CORO1C;CORO1A;CORO1A;CORO1A;CORO6;CORO6	coronin 1C;coronin 1C;coronin 1C;coronin 1C;coronin 1A;coronin 1A;coronin 1A;coronin 6;coronin 6	23603;23603;23603;23603;11151;11151;11151;84940;84940	2254;2254;2254;2254;2252;2252;2252;21356;21356		Predicted mitochondrial	+				+	-1.77553	0.711298	0.194403		-1.55726	-2.93446	-2.72875	-1.69548	-2.23274	-5.91331	-4.53922
1374	7	7	7	28.8	28.8	28.8	35.681	0	67.804	1061100000	9	Q6W2N6;Q24JW4;X1WFH2;Q0D284;B0UYL5	Q6W2N6;Q24JW4		flj13639	flj13639;flj13639	ZDB-GENE-030131-8104;ZDB-GENE-030131-8104												-1.74063	0.483945	0.328137		-1.11286	0.894208	5.0135	0.836894	1.86504	0.29925	-0.64158
1642	2	2	2	7.3	7.3	7.3	55.983	0	14.107	620690000	3	Q803G1;Q6P3H9	Q803G1;Q6P3H9		slc3a2b	slc3a2b;slc3a2b	ZDB-GENE-040122-2;ZDB-GENE-040122-2	SLC3A2	solute carrier family 3 member 2	6520	11026								-1.73295	0.801423	0.157971		-1.73384	0.121234	3.20189	2.21964	0.760448	0.247454	-0.663997
105	5	5	5	5.4	5.4	5.4	122.78	0	52.6	83888000	5	A0A2R8QCW5;A0A0R4IGD8;A1A5I3	A0A2R8QCW5;A0A0R4IGD8;A1A5I3		zmp:0000001082	zmp:0000001082;zmp:0000001082;zmp:0000001082	ZDB-GENE-140106-42;ZDB-GENE-140106-42;ZDB-GENE-140106-42												-1.65189	1.506	0.0311889	+	-3.25632	-0.294854	0.00294034	1.14008	-0.929816	-1.35694	-1.82077	Br_KO_WT
46	3	3	3	4.5	4.5	4.5	93.157	0	19.122	383800000	3	F1QJH2;F1QYF2;A0A0H4LGZ0	F1QJH2;F1QYF2;A0A0H4LGZ0		mrc1b	mrc1b;mrc1b;mrc1b	ZDB-GENE-070705-13;ZDB-GENE-070705-13;ZDB-GENE-070705-13	MRC1;MRC1;MRC1;MRC1;MRC1;MRC1	mannose receptor C-type 1;mannose receptor C-type 1;mannose receptor C-type 1;mannose receptor C-type 1;mannose receptor C-type 1;mannose receptor C-type 1	4360;4360;4360;4360;4360;4360	7228;7228;7228;7228;7228;7228								-1.64513	0.642046	0.22801		-1.4223	0.235428	2.20955	2.29542	1.75911	-1.37721	-0.576898
87	2	2	2	1.9	1.9	1.9	255.41	0	11.128	303770000	2	A0A0R4IYV1;A0A0R4IDF6	A0A0R4IYV1;A0A0R4IDF6			nbeal1;nbeal1	ZDB-GENE-130530-544;ZDB-GENE-130530-544	NBEAL1;NBEAL1	neurobeachin like 1;neurobeachin like 1	65065;65065	20681;20681								-1.63687	1.71862	0.0191152	+	-3.7993	1.72139	1.57447	2.5469	0.0257199	0.923487	-0.0170587	Br_KO_WT
1583	2	2	2	11.9	11.9	11.9	25.911	0	24.449	310010000	3	Q8JHH4;Q6NWK4	Q8JHH4;Q6NWK4		atp6v1e1b	atp6v1e1b;atp6v1e1b	ZDB-GENE-020419-11;ZDB-GENE-020419-11	ATP6V1E1;ATP6V1E1	ATPase H+ transporting V1 subunit E1;ATPase H+ transporting V1 subunit E1	529;529	857;857								-1.62195	0.905513	0.124305		-1.94051	0.0328013	1.26017	1.3345	0.689384	-1.59019	-1.33756
1106	11	10	10	17.2	16.1	16.1	95.576	0	90.288	1231000000	12	F1QCR7;A9JRN9;Q502B1	F1QCR7;A9JRN9;Q502B1		nefma	nefma;nefma;nefma	ZDB-GENE-050522-205;ZDB-GENE-050522-205;ZDB-GENE-050522-205	NEFM;NEFM	neurofilament medium;neurofilament medium	4741;4741	7734;7734								-1.61691	0.709361	0.195271		-1.55348	0.533492	3.6677	2.67687	1.62851	0.251402	0.147418
795	2	2	2	10.8	10.8	10.8	32.505	0	12.355	67462000	3	Q6AZB7;Q5XJB1;B8K1V5;B8K1V4;B0V234;B0S7I4	Q6AZB7;Q5XJB1;B8K1V5;B8K1V4;B0V234;B0S7I4		fhl2a;fhl2b	fhl2a;fhl2a;fhl2a;fhl2b;fhl2b;fhl2b	ZDB-GENE-040808-49;ZDB-GENE-040808-49;ZDB-GENE-040808-49;ZDB-GENE-041010-121;ZDB-GENE-041010-121;ZDB-GENE-041010-121	FHL2;FHL2;FHL2;FHL2;FHL2;FHL2;FHL2;FHL2;FHL2;FHL2	four and a half LIM domains 2;four and a half LIM domains 2;four and a half LIM domains 2;four and a half LIM domains 2;four and a half LIM domains 2;four and a half LIM domains 2;four and a half LIM domains 2;four and a half LIM domains 2;four and a half LIM domains 2;four and a half LIM domains 2	2274;2274;2274;2274;2274;2274;2274;2274;2274;2274	3703;3703;3703;3703;3703;3703;3703;3703;3703;3703								-1.55276	0.747904	0.178688		-1.6288	-2.07559	0.338773	-0.304255	-1.06254	-2.45047	-3.18635
1330	3	3	3	9.7	9.7	9.7	60.634	0	31.617	282450000	4	Q6GMJ1;Q08BF1;Q1LUZ9;Q5BJI3;F8W4H0;F8W2G9;Q1LYL5;A0A2R8QSI8;F1R9X5;Q1LYL6;Q32LW0	Q6GMJ1;Q08BF1;Q1LUZ9;Q5BJI3	Carboxylic ester hydrolase	ces2;ces3	ces3;ces3;ces2a;ces2a	ZDB-GENE-030131-9563;ZDB-GENE-030131-9563;ZDB-GENE-061013-99;ZDB-GENE-061013-99	CES3;CES3;CES3;CES2;CES2	carboxylesterase 3;carboxylesterase 3;carboxylesterase 3;carboxylesterase 2;carboxylesterase 2	23491;23491;23491;8824;8824	1865;1865;1865;1864;1864								-1.54672	1.68559	0.0206257	+	-3.71157	-0.669488	-0.563615	0.385053	-1.34878	-2.17235	-1.96709	Br_KO_WT
1737	4	4	4	52.2	52.2	52.2	12.591	0	36.096	7184400000	8	Q7SXI1	Q7SXI1		cox7a3	cox7a2l	ZDB-GENE-030131-7691	COX7A2L;COX7A2L	cytochrome c oxidase subunit 7A2 like;cytochrome c oxidase subunit 7A2 like	9167;9167	2289;2289	+	Known mitochondrial	+				+	-1.50374	1.1606	0.0690877		-2.4681	3.81371	3.71316	3.54726	0.987521	2.91151	2.66386
1818	2	2	2	6.4	6.4	6.4	32.437	0	10.964	250190000	2	Q803J6;E9QBZ6	Q803J6;E9QBZ6		sdcbp2	sdcbp2;sdcbp2	ZDB-GENE-030131-3727;ZDB-GENE-030131-3727	SDCBP2;SDCBP2	syndecan binding protein 2;syndecan binding protein 2	27111;27111	15756;15756								-1.50273	0.618342	0.240801		-1.37613	0.81157	3.01148	2.71629	2.23569	-0.676369	0.471818
1528	3	3	3	6.9	6.9	6.9	49.994	0	18.199	711540000	3	Q6DHB6;Q9PW37;Q1LXJ8;Q1LXJ1;Q9PUB6;Q6P0E4;Q9PWD8;Q1LXJ7;A1L222;Q568U3;A0A0N4SUF2;Q1RM74;F1Q7G3	Q6DHB6		krt17	krt91	ZDB-GENE-040801-181												-1.50017	1.24578	0.0567837		-2.65334	3.52351	4.69757	3.67752	3.08458	2.67148	1.64204
998	2	2	2	4.2	4.2	4.2	84.518	0	15.749	529180000	2	E7FCN5	E7FCN5	Integrin beta	itgb2	itgb2	ZDB-GENE-110411-4	ITGB2	integrin subunit beta 2	3689	6155								-1.47436	1.05572	0.0879596		-2.24677	1.45016	1.94485	3.07698	1.56103	0.378481	0.109387
294	5	5	5	16.1	16.1	16.1	52.198	0	44.736	665800000	6	A0A286YBG3;A5WV25;Q6NWY1	A0A286YBG3;A5WV25;Q6NWY1		mpp1	mpp1;mpp1;mpp1	ZDB-GENE-031113-4;ZDB-GENE-031113-4;ZDB-GENE-031113-4	MPP1;MPP1	membrane palmitoylated protein 1;membrane palmitoylated protein 1	4354;4354	7219;7219								-1.45698	0.64393	0.227023		-1.42597	0.107211	2.39423	1.81608	1.41547	-0.313664	-1.15525
1520	5	5	5	23.6	23.6	23.6	25.907	0	30.242	1775900000	7	Q6DGU9;E9QD21;E7F738;A0A2R8QHN7;F1QIV1	Q6DGU9		gstk1	gstk1	ZDB-GENE-040718-298	GSTK1;GSTK1;GSTK1	glutathione S-transferase kappa 1;glutathione S-transferase kappa 1;glutathione S-transferase kappa 1	373156;373156;373156	16906;16906;16906	+	Known mitochondrial	+				+	-1.45417	0.731968	0.185367		-1.59763	2.27504	3.3161	1.6403	2.48255	0.0430964	0.343283
333	2	2	2	13.3	13.3	13.3	35.49	0	11.17	299490000	2	A0A2R8Q3J9;E7F8R4	A0A2R8Q3J9;E7F8R4	Arginase	LOC100148378	arg1;arg1	ZDB-GENE-040724-181;ZDB-GENE-040724-181	ARG1	arginase 1	383	663		Predicted mitochondrial	+				+	-1.45284	0.88372	0.130701		-1.89693	-0.726404	-1.73159	0.744542	-2.06076	-2.46154	-1.54967
1318	8	8	2	52.6	52.6	13.9	15.47	0	51.118	131430000000	21	I3ITP3;F8W3M5;F8W3B3;E7F0U0;I3ISS8;F8W2M5	I3ITP3;F8W3M5;F8W3B3;E7F0U0;I3ISS8;F8W2M5		mbpa	mbpa;mbpa;mbpa;mbpa;mbpa;mbpa	ZDB-GENE-030128-2;ZDB-GENE-030128-2;ZDB-GENE-030128-2;ZDB-GENE-030128-2;ZDB-GENE-030128-2;ZDB-GENE-030128-2	MBP;MBP;MBP	myelin basic protein;myelin basic protein;myelin basic protein	4155;4155;4155	6925;6925;6925								-1.43134	0.727433	0.187313		-1.58876	5.05729	7.85211	6.12423	5.55219	4.96726	4.22015
1235	2	2	2	12.4	12.4	12.4	18.959	0	13.438	35291000	2	Q7T365;F1R4I7	Q7T365;F1R4I7		sri	sri;sri	ZDB-GENE-040426-1356;ZDB-GENE-040426-1356												-1.42694	0.643039	0.22749		-1.42423	-2.33149	-1.46536	-0.847041	-1.16565	-3.85989	-3.89917
185	2	2	2	4.2	4.2	4.2	67.128	0	40.648	86401000	2	Q4QRD0;F1QM13;A0A0R4IQM9;F1RAZ4	Q4QRD0;F1QM13;A0A0R4IQM9;F1RAZ4		stxbp1a	stxbp1a;stxbp1a;stxbp1a;stxbp1a	ZDB-GENE-050626-106;ZDB-GENE-050626-106;ZDB-GENE-050626-106;ZDB-GENE-050626-106	STXBP1;STXBP1;STXBP1;STXBP1;STXBP1	syntaxin binding protein 1;syntaxin binding protein 1;syntaxin binding protein 1;syntaxin binding protein 1;syntaxin binding protein 1	6812;6812;6812;6812;6812	11444;11444;11444;11444;11444								-1.42046	0.83028	0.147815		-1.79079	-1.38263	1.01396	-0.55979	-1.36307	-1.36231	-2.46447
931	2	2	2	4.9	4.9	4.9	57.7	0	15.509	119960000	2	E7EXU6	E7EXU6		slc7a8b	slc7a8a	ZDB-GENE-121120-2	SLC7A8;SLC7A8	solute carrier family 7 member 8;solute carrier family 7 member 8	23428;23428	11066;11066								-1.40464	1.09008	0.0812683		-2.31852	0.0331732	1.38703	1.57939	0.309297	-0.669289	-0.854339
386	8	2	2	4.7	1.8	1.8	306.77	0	11.396	347320000	2	A0A2R8Q996;F1QKE8	A0A2R8Q996;F1QKE8		col6a3	col6a3	ZDB-GENE-070501-8	COL6A3;COL6A3;COL6A3	collagen type VI alpha 3 chain;collagen type VI alpha 3 chain;collagen type VI alpha 3 chain	1293;1293;1293	2213;2213;2213								-1.40387	0.510908	0.308384		-1.16604	0.156266	3.49327	0.63277	1.08945	-0.0204622	-0.998302
803	3	2	2	9.4	7.4	7.4	39.259	0	15.513	298280000	4	B2GP30;Q8JH70	B2GP30;Q8JH70	Fructose-bisphosphate aldolase;Fructose-bisphosphate aldolase C-B	aldocb	aldocb;aldocb	ZDB-GENE-030821-1;ZDB-GENE-030821-1	ALDOC;ALDOC	aldolase, fructose-bisphosphate C;aldolase, fructose-bisphosphate C	230;230	418;418								-1.39759	1.25252	0.0559091		-2.66823	-1.05863	0.436996	-0.209214	-1.08703	-2.00737	-1.92922
1245	2	2	2	13.7	13.7	13.7	28.932	0	13.725	191660000	3	F1R6R2	F1R6R2		si:ch211-270n8.1	si:ch211-270n8.1	ZDB-GENE-081107-34												-1.38939	1.22929	0.0589802		-2.61707	0.22341	1.29845	0.199262	-0.294921	-1.57413	-0.578002
1026	3	3	3	23.2	23.2	23.2	22.497	0	24.824	103980000	3	E9QCR3;Q6PHD8;A0A0R4IQ97	E9QCR3;Q6PHD8;A0A0R4IQ97		pa2g4b	pa2g4b;pa2g4b;pa2g4b	ZDB-GENE-030131-2182;ZDB-GENE-030131-2182;ZDB-GENE-030131-2182	PA2G4;PA2G4;PA2G4	proliferation-associated 2G4;proliferation-associated 2G4;proliferation-associated 2G4	5036;5036;5036	8550;8550;8550								-1.3787	0.693857	0.202369		-1.52324	-1.78697	0.190753	-1.12799	-0.907655	-2.84555	-3.1071
495	3	2	2	12.9	8.2	8.2	30.729	0	13.901	57419000	2	Q5U3U8;A0A2R8RKX9	Q5U3U8;A0A2R8RKX9		gnb4b	gnb4b;gnb4b	ZDB-GENE-041114-167;ZDB-GENE-041114-167	GNB4;GNB4	G protein subunit beta 4;G protein subunit beta 4	59345;59345	20731;20731								-1.37726	0.83185	0.147282		-1.79389	-3.17521	-2.47969	-2.41257	-2.63763	-5.0236	-4.53804
208	2	2	2	20.3	20.3	20.3	12.832	0	12.41	422760000	2	A0A0R4ITI9	A0A0R4ITI9			si:ch211-199i15.5	ZDB-GENE-130603-58												-1.37021	1.84508	0.0142863	+	-4.14775	2.24195	2.05437	2.59987	0.452293	1.45034	0.882937	Br_KO_WT
555	2	2	2	4.7	4.7	4.7	54.523	0	12.297	49285000	2	F1Q7G9;A1L226	F1Q7G9;A1L226		prss16	prss16;prss16	ZDB-GENE-070112-732;ZDB-GENE-070112-732	PRSS16	serine protease 16	10279	9480								-1.36181	0.30377	0.496855		-0.746493	-1.65784	-1.28678	-0.697905	0.0325005	-6.0358	-1.72466
1764	3	3	3	13	13	13	40.884	0	24.955	207720000	3	Q7T372	Q7T372		arpc1b	arpc1b	ZDB-GENE-030131-7414	ARPC1B;ARPC1B;ARPC1B;ARPC1B	actin related protein 2/3 complex subunit 1B;actin related protein 2/3 complex subunit 1B;actin related protein 2/3 complex subunit 1B;actin related protein 2/3 complex subunit 1B	10095;10095;10095;10095	704;704;704;704								-1.35121	0.741713	0.181254		-1.61668	-0.634864	0.228032	0.551212	0.175346	-2.32579	-1.75881
1079	2	2	2	15.3	15.3	15.3	26.152	0	11.948	611210000	2	Q6PEJ1;F1Q7F9	Q6PEJ1;F1Q7F9		sypl2a	sypl2a;sypl2a	ZDB-GENE-040426-1434;ZDB-GENE-040426-1434	SYPL2;SYPL2	synaptophysin like 2;synaptophysin like 2	284612;284612	27638;27638								-1.34554	1.21933	0.0603493		-2.59525	0.402325	1.58638	0.856271	0.299831	-1.03755	-0.453918
254	6	6	6	14.6	14.6	14.6	69.801	0	47.328	1538000000	8	A0A140LGK1;Q6P698;Q6P406;A5PM88;F1QCE2	A0A140LGK1;Q6P698	Plastin-2	lcp1	lcp1;lcp1	ZDB-GENE-991213-5;ZDB-GENE-991213-5	LCP1;LCP1;LCP1;LCP1	lymphocyte cytosolic protein 1;lymphocyte cytosolic protein 1;lymphocyte cytosolic protein 1;lymphocyte cytosolic protein 1	3936;3936;3936;3936	6528;6528;6528;6528								-1.3444	0.709651	0.195141		-1.55404	1.13549	1.35165	2.74244	1.65042	-0.783549	0.329497
1301	10	5	5	7	4.2	4.2	227.61	0	43.532	235990000	5	F8W3L6;A4VCF3;B6ICZ7;A0A2R8QQT1;Q7ZW21;A1L219;Q1ECX7;Q561Q7	F8W3L6		myh9a	myh9a	ZDB-GENE-030131-5870	MYH9;MYH9;MYH9	myosin heavy chain 9;myosin heavy chain 9;myosin heavy chain 9	4627;4627;4627	7579;7579;7579		Known mitochondrial	+				+	-1.33215	0.4335	0.368553		-1.01254	-0.449991	2.31695	1.47312	1.79613	-1.59624	-0.856265
1692	10	2	2	35.4	7.9	7.9	49.634	0	23.039	483930000	3	Q6PE34;Q566S9;A0A0R4IXC8;Q9IAB4	Q6PE34		zgc:65894	zgc:65894	ZDB-GENE-030131-7741												-1.32322	0.647316	0.22526		-1.43256	0.157582	3.08115	1.09426	0.745631	0.00447639	-0.386766
1765	7	7	7	25.9	25.9	25.9	37.754	0	82.241	1621200000	9	Q7T3A8;Q804H2;A2BFV8	Q7T3A8;Q804H2;A2BFV8	Annexin	anxa1a	anxa1a;anxa1a;anxa1a	ZDB-GENE-030131-6664;ZDB-GENE-030131-6664;ZDB-GENE-030131-6664	ANXA1;ANXA1;ANXA1;ANXA1;ANXA1	annexin A1;annexin A1;annexin A1;annexin A1;annexin A1	301;301;301;301;301	533;533;533;533;533		Predicted mitochondrial	+				+	-1.31917	1.37887	0.0417953	+	-2.95418	2.52743	3.10787	3.58522	2.32495	1.19813	1.73991	Br_KO_WT
1514	3	3	3	14.9	14.9	14.9	30.293	0	19.015	107310000	3	Q6DGJ8;Q7SZQ7	Q6DGJ8		surf4l	surf4l	ZDB-GENE-040718-172												-1.31902	1.04252	0.0906737		-2.21939	-4.63843	-3.10411	-3.16364	-4.31765	-5.28174	-5.26384
464	8	8	2	7.6	7.6	1.9	149.24	0	63.042	330850000	8	F1Q7L0;A0A2R8QN47;A2VCZ6;A0A2R8QV67;F1QV15;A0A2R8QKR3;A0A2R8QBG3;Q90YN8;F1R2S5;A0A2R8PZ72;A0A2R8Q5K5;A8WGJ7;Q4QRF3;F1R2T3;A3KMS4;A0A2R8RVB7;Q1MTC6;E9QFD8;A0A2R8RHW2;A0A2R8QNH7;A0A2R8RN02;A0A2R8QQ28;Q3T7B0;A0A2R8RUJ6;A0A2R8RWE8;A0A2R8QHD5;A5PL84;Q1RM99;Q3T7A8	F1Q7L0;A0A2R8QN47;A2VCZ6;A0A2R8QV67;F1QV15;A0A2R8QKR3;A0A2R8QBG3;Q90YN8;F1R2S5;A0A2R8PZ72;A0A2R8Q5K5;A8WGJ7;Q4QRF3;F1R2T3;A3KMS4;A0A2R8RVB7;Q1MTC6;E9QFD8;A0A2R8RHW2;A0A2R8QNH7;A0A2R8RN02;A0A2R8QQ28;Q3T7B0;A0A2R8RUJ6;A0A2R8RWE8;A0A2R8QHD5		vtg4;vtg6;vtg1;vtg5;vtg7	vtg1;vtg4;vtg4;vtg4;vtg4;vtg4;vtg4;vtg5;vtg5;vtg5;vtg5;vtg5;vtg5;vtg6;vtg6;vtg6;vtg7;vtg7;vtg7;vtg7;vtg7;vtg7;vtg7;vtg7;vtg7;vtg7	ZDB-GENE-001201-1;ZDB-GENE-001201-3;ZDB-GENE-001201-3;ZDB-GENE-001201-3;ZDB-GENE-001201-3;ZDB-GENE-001201-3;ZDB-GENE-001201-3;ZDB-GENE-001201-4;ZDB-GENE-001201-4;ZDB-GENE-001201-4;ZDB-GENE-001201-4;ZDB-GENE-001201-4;ZDB-GENE-001201-4;ZDB-GENE-001201-5;ZDB-GENE-001201-5;ZDB-GENE-001201-5;ZDB-GENE-001201-6;ZDB-GENE-001201-6;ZDB-GENE-001201-6;ZDB-GENE-001201-6;ZDB-GENE-001201-6;ZDB-GENE-001201-6;ZDB…												-1.31462	0.310061	0.48971		-0.759765	3.42555	-1.63334	-0.913792	0.385553	-1.64576	-1.80525
1323	4	4	4	24	24	24	35.122	0	27.393	382530000	4	O42248;A7E2L4	O42248;A7E2L4	Guanine nucleotide-binding protein subunit beta-2-like 1	gnb2l1	rack1;rack1	ZDB-GENE-990415-89;ZDB-GENE-990415-89	RACK1;RACK1;RACK1	receptor for activated C kinase 1;receptor for activated C kinase 1;receptor for activated C kinase 1	10399;10399;10399	4399;4399;4399								-1.31311	0.9691	0.107374		-2.06882	-0.521358	0.425092	0.169696	-0.153926	-1.91222	-1.79974
789	3	3	3	11.2	11.2	11.2	32.16	0	20.359	316670000	3	B0UYH0;Q5XJA6;A2CEZ2	B0UYH0;Q5XJA6;A2CEZ2		tecrl2b	tecrl2b;tecrl2b;tecrl2b	ZDB-GENE-041010-116;ZDB-GENE-041010-116;ZDB-GENE-041010-116												-1.31196	1.03578	0.0920921		-2.20545	1.17091	2.7119	0.802678	0.0328114	0.378433	0.338347
1001	2	2	2	1.7	1.7	1.7	191.32	0	42.451	0	3	E7FCV2;A5D6S4	E7FCV2;A5D6S4		c5	c5;c5	ZDB-GENE-120510-2;ZDB-GENE-120510-2	C5;C5	complement C5;complement C5	727;727	1331;1331								-1.31182	0.602462	0.249768		-1.34518	-2.96026	-1.31792	-1.8342	-1.70969	-4.53175	-3.80641
1834	9	6	5	33.1	23.9	18.4	42.883	0	114.86	688420000	7	Q8AY63;Q7ZU04;R4GE87;F6NIF4;R4GEP9	Q8AY63;Q7ZU04;R4GE87		ckbb	ckbb;ckbb;ckbb	ZDB-GENE-020103-2;ZDB-GENE-020103-2;ZDB-GENE-020103-2	CKB;CKB;CKB	creatine kinase B;creatine kinase B;creatine kinase B	1152;1152;1152	1991;1991;1991								-1.31	0.84291	0.143579		-1.81578	-0.824918	1.38246	0.191728	-0.413108	-1.54731	-1.22031
289	16	16	16	25.7	25.7	25.7	91.281	0	186.51	2568900000	22	Q7T3L3;A0A286YAP4	Q7T3L3;A0A286YAP4		hsp90b1	hsp90b1;hsp90b1	ZDB-GENE-031002-1;ZDB-GENE-031002-1	HSP90B1;HSP90B1;HSP90B1	heat shock protein 90 beta family member 1;heat shock protein 90 beta family member 1;heat shock protein 90 beta family member 1	7184;7184;7184	12028;12028;12028		Predicted mitochondrial	+				+	-1.28747	0.26476	0.54355		-0.663061	2.86194	3.34829	3.75699	5.39452	-1.27114	1.98144
160	3	3	3	9.3	9.3	9.3	57.097	0	17.095	333670000	4	A0A0R4IMG2;Q7ZW22	A0A0R4IMG2;Q7ZW22		gnsb	gnsb;gnsb	ZDB-GENE-030131-5846;ZDB-GENE-030131-5846	GNS;GNS;GNS;GNS	glucosamine (N-acetyl)-6-sulfatase;glucosamine (N-acetyl)-6-sulfatase;glucosamine (N-acetyl)-6-sulfatase;glucosamine (N-acetyl)-6-sulfatase	2799;2799;2799;2799	4422;4422;4422;4422								-1.27563	0.470002	0.338843		-1.08525	0.827351	2.01592	2.5077	2.43675	-1.23643	0.323775
1843	8	2	2	12.8	3.9	3.9	83.318	0	12.762	665440000	2	Q90474	Q90474	Heat shock protein HSP 90-alpha 1	hsp90a.1	hsp90aa1.1	ZDB-GENE-990415-94	HSP90AA1;HSP90AA1;HSP90AA1	heat shock protein 90 alpha family class A member 1;heat shock protein 90 alpha family class A member 1;heat shock protein 90 alpha family class A member 1	3320;3320;3320	5253;5253;5253								-1.26005	1.26897	0.0538306		-2.70472	0.860926	1.6115	0.844537	0.625915	-0.59421	-0.494888
1151	3	3	3	6.4	6.4	6.4	59.261	0	18.47	514060000	3	F1QNY5;Q1RM49;Q7ZWI2;Q6TEN9;A7MBS0	F1QNY5;Q1RM49;Q7ZWI2;Q6TEN9;A7MBS0		cpne1;LOC100000238	cpne1;cpne1;cpne1;cpne1	ZDB-GENE-030131-3562;ZDB-GENE-030131-3562;ZDB-GENE-030131-3562;ZDB-GENE-030131-3562	CPNE1;CPNE1;CPNE1;CPNE1	copine 1;copine 1;copine 1;copine 1	8904;8904;8904;8904	2314;2314;2314;2314								-1.25309	0.878056	0.132417		-1.88563	2.12011	2.8505	3.58763	2.55823	0.808422	1.43233
617	2	2	2	6.4	6.4	6.4	44.132	0	12.891	836160000	2	Q5YKG2;F1QHJ3;A4FVJ5	Q5YKG2;F1QHJ3;A4FVJ5		gna13b	gna13b;gna13b;gna13b	ZDB-GENE-030131-8277;ZDB-GENE-030131-8277;ZDB-GENE-030131-8277	GNA13;GNA13	G protein subunit alpha 13;G protein subunit alpha 13	10672;10672	4381;4381								-1.25203	1.07984	0.0832064		-2.29708	1.18493	2.44799	2.20438	1.4436	0.462084	0.175522
1184	3	3	2	4	4	2.9	93.524	0	18.376	67529000	3	F1QW04;Q7ZVM7;A0A0R4IJM6;A0A2R8Q419;A0A0R4IN61;A0A2R8QF65;B8A655;E7F7W2;A2BEG0;A0A286Y8R2	F1QW04;Q7ZVM7	V-type proton ATPase subunit a	zgc:55891	tcirg1b;tcirg1b	ZDB-GENE-040426-2022;ZDB-GENE-040426-2022	TCIRG1	T cell immune regulator 1, ATPase H+ transporting V0 subunit a3	10312	11647	+	Predicted mitochondrial	+				+	-1.24829	0.721249	0.189999		-1.57668	0.645711	1.79293	1.77284	1.5319	-0.701523	-0.363769
1674	2	2	2	46.3	46.3	46.3	7.5514	0	16.597	235880000	2	Q9IAC5;Q6PBR5	Q9IAC5;Q6PBR5		atp6v1g1	atp6v1g1;atp6v1g1	ZDB-GENE-030131-6965;ZDB-GENE-030131-6965	ATP6V1G1;ATP6V1G1;ATP6V1G1	ATPase H+ transporting V1 subunit G1;ATPase H+ transporting V1 subunit G1;ATPase H+ transporting V1 subunit G1	9550;9550;9550	864;864;864								-1.24388	0.771333	0.169304		-1.6747	0.448424	1.63596	1.79294	1.21354	-0.844887	-0.222953
1177	2	2	2	7.1	7.1	7.1	30.901	0	13.087	940480000	3	Q6PC56;F1QUS0;C5IG40;A0A2R8QSU3;Q6PC44	Q6PC56;F1QUS0;C5IG40;A0A2R8QSU3;Q6PC44		calb2b;calb2a	calb2b;calb2b;calb2b;calb2a;calb2a	ZDB-GENE-040426-1668;ZDB-GENE-040426-1668;ZDB-GENE-040426-1668;ZDB-GENE-040426-1677;ZDB-GENE-040426-1677	CALB2;CALB2;CALB2;CALB2;CALB2;CALB2;CALB2	calbindin 2;calbindin 2;calbindin 2;calbindin 2;calbindin 2;calbindin 2;calbindin 2	794;794;794;794;794;794;794	1435;1435;1435;1435;1435;1435;1435								-1.24206	1.18427	0.0654224		-2.51906	1.60267	3.17171	2.61457	0.865018	1.4393	1.35846
1379	4	3	3	15.5	12.1	12.1	39.358	0	57.784	272170000	6	Q6GMG0;Q31365;Q9TP42;Q31364;Q9TP08;Q08CF8	Q6GMG0;Q31365		mhc1uba	mhc1uba;mhc1uba	ZDB-GENE-990415-145;ZDB-GENE-990415-145												-1.2366	0.769965	0.169838		-1.67202	0.122082	0.485292	2.34942	0.178581	-0.738827	-0.192745
1748	4	3	3	7.5	5.9	5.9	64.75	0	17.613	591810000	4	Q7SZP4	Q7SZP4		zgc:65851	zgc:65851	ZDB-GENE-030131-9669												-1.23286	0.51081	0.308454		-1.16584	-0.560775	2.91505	1.073	0.519359	-0.167372	-0.623281
1839	6	5	5	15.3	13.7	13.7	56.579	0	41.858	941950000	7	Q90Y03;Q8QGQ1;Q90XS8;B3DKM0	Q90Y03;Q8QGQ1;Q90XS8;B3DKM0		aldh1a2	aldh1a2;aldh1a2;aldh1a2;aldh1a2	ZDB-GENE-011010-3;ZDB-GENE-011010-3;ZDB-GENE-011010-3;ZDB-GENE-011010-3	ALDH1A2;ALDH1A2;ALDH1A2;ALDH1A2;ALDH1A2;ALDH1A2;ALDH1A2;ALDH1A2;ALDH1A2;ALDH1A2	aldehyde dehydrogenase 1 family member A2;aldehyde dehydrogenase 1 family member A2;aldehyde dehydrogenase 1 family member A2;aldehyde dehydrogenase 1 family member A2;aldehyde dehydrogenase 1 family member A2;aldehyde dehydrogenase 1 family member A2;aldehyde dehydrogenase 1 family member A2;aldehyde dehydrogenase 1 family member A2;aldehyde dehydrogenase 1 family member A2;aldehyde dehydrogenas…	8854;8854;8854;8854;8854;8854;8854;8854;8854;8854	15472;15472;15472;15472;15472;15472;15472;15472;15472;15472								-1.22999	0.708645	0.195594		-1.55208	0.478915	1.62391	3.08218	0.279924	0.225649	0.989463
1850	2	2	2	11.9	11.9	11.9	20.719	0	11.337	940930000	2	Q9DDT0	Q9DDT0	Ferritin	fth1a	fth1a	ZDB-GENE-000831-2	FTH1;FTH1;FTH1	ferritin heavy chain 1;ferritin heavy chain 1;ferritin heavy chain 1	2495;2495;2495	3976;3976;3976	+	Predicted mitochondrial	+				+	-1.22811	0.594579	0.254344		-1.32981	0.91533	2.52641	2.28857	2.17712	0.289112	-0.420261
1643	11	11	11	23.7	23.7	23.7	58.785	0	90.938	14710000000	19	Q6P3I5	Q6P3I5		hhatla	hhatla	ZDB-GENE-040426-1865	HHATL;HHATL;HHATL	hedgehog acyltransferase like;hedgehog acyltransferase like;hedgehog acyltransferase like	57467;57467;57467	13242;13242;13242								-1.22653	1.33886	0.0458295	+	-2.86216	5.31592	6.64172	5.44924	4.46497	4.53737	4.72495	Br_KO_WT
801	6	6	6	34.7	34.7	34.7	34.012	0	37.796	471340000	7	Q803F6;B2GNT1;J9JI05	Q803F6;B2GNT1	40S ribosomal protein SA	rpsa	rpsa;rpsa	ZDB-GENE-040426-811;ZDB-GENE-040426-811	RPSA	ribosomal protein SA	3921	6502		Predicted mitochondrial	+				+	-1.22385	0.808641	0.155367		-1.74806	1.23092	1.87352	1.68874	1.701	-0.0894472	-0.489938
949	3	3	3	10.7	10.7	10.7	22.719	0	23.687	400780000	4	E7F1Q8;E9QDE6;Q6P937	E7F1Q8;E9QDE6;Q6P937		FP102272.1;clta	clta;clta;clta	ZDB-GENE-040426-1986;ZDB-GENE-040426-1986;ZDB-GENE-040426-1986	CLTA;CLTA	clathrin light chain A;clathrin light chain A	1211;1211	2090;2090								-1.21845	0.84747	0.142079		-1.82482	1.31935	2.4816	2.56524	1.96307	0.270616	0.477149
355	4	4	4	8.6	8.6	8.6	86.974	0	33.165	439990000	6	A0A2R8QNQ8;A0A2R8QPI0;A0A2R8RYN5;A0A2R8Q9T4;A0A2R8RPI5;A0A2R8Q5S8;E7FGT2;A0A2R8Q978	A0A2R8QNQ8;A0A2R8QPI0;A0A2R8RYN5;A0A2R8Q9T4;A0A2R8RPI5;A0A2R8Q5S8;E7FGT2;A0A2R8Q978		h6pd	h6pd;h6pd;h6pd;h6pd;h6pd;h6pd;h6pd;h6pd	ZDB-GENE-110408-60;ZDB-GENE-110408-60;ZDB-GENE-110408-60;ZDB-GENE-110408-60;ZDB-GENE-110408-60;ZDB-GENE-110408-60;ZDB-GENE-110408-60;ZDB-GENE-110408-60	H6PD;H6PD	hexose-6-phosphate dehydrogenase/glucose 1-dehydrogenase;hexose-6-phosphate dehydrogenase/glucose 1-dehydrogenase	9563;9563	4795;4795								-1.21149	0.138779	0.726476		-0.375321	-2.09101	-0.586567	0.605111	3.25346	-7.56165	-1.39874
615	2	2	2	7.5	7.5	7.5	56.524	0	21.981	265080000	2	Q8QHA6;A4FUM8;Q8QHA7;Q6PC68	Q8QHA6;A4FUM8;Q8QHA7;Q6PC68		atp6v1b2;atp6v1ba	atp6v1ba;atp6v1ba;atp6v1b2;atp6v1b2	ZDB-GENE-030711-3;ZDB-GENE-030711-3;ZDB-GENE-030711-4;ZDB-GENE-030711-4	ATP6V1B2;ATP6V1B2	ATPase H+ transporting V1 subunit B2;ATPase H+ transporting V1 subunit B2	526;526	854;854								-1.20488	0.614774	0.242787		-1.36918	-1.77713	-0.485354	-0.381802	-0.66557	-3.2494	-2.34396
1757	4	4	4	8.8	8.8	8.8	60.298	0	23.58	441380000	4	Q8JHI7;Q7T2P2	Q8JHI7;Q7T2P2	T-complex protein 1 subunit gamma	cct3	cct3;cct3	ZDB-GENE-020419-5;ZDB-GENE-020419-5	CCT3;CCT3;CCT3;CCT3	chaperonin containing TCP1 subunit 3;chaperonin containing TCP1 subunit 3;chaperonin containing TCP1 subunit 3;chaperonin containing TCP1 subunit 3	7203;7203;7203;7203	1616;1616;1616;1616								-1.19675	1.24209	0.0572671		-2.64522	2.1914	2.38451	2.84021	2.09148	0.925793	0.808577
1255	4	4	4	7.5	7.5	7.5	98.97	0	34.604	861210000	5	Q7SZR3;Q6NUY7;F1R9R1;Q90WB4;Q90XS6;F1Q944;Q90WB3;Q90WB2	Q7SZR3;Q6NUY7;F1R9R1;Q90WB4;Q90XS6;F1Q944;Q90WB3		mpx	mpx;mpx;mpx;mpx;mpx;mpx;mpx	ZDB-GENE-030131-9460;ZDB-GENE-030131-9460;ZDB-GENE-030131-9460;ZDB-GENE-030131-9460;ZDB-GENE-030131-9460;ZDB-GENE-030131-9460;ZDB-GENE-030131-9460												-1.19498	0.462076	0.345084		-1.06951	1.08433	-0.743514	0.789827	0.997554	-2.28231	-1.16955
1244	2	2	2	14.1	14.1	14.1	19.203	0	16.073	388060000	3	Q7ZUQ9;F1R6L4;F1R6L3;Q6PFN6;Q1RM16	Q7ZUQ9;F1R6L4;F1R6L3;Q6PFN6;Q1RM16		cirbpb;cirbp	cirbpb;cirbpb;cirbpb;cirbpb;zgc:175066	ZDB-GENE-030131-5841;ZDB-GENE-030131-5841;ZDB-GENE-030131-5841;ZDB-GENE-030131-5841;ZDB-GENE-091027-2	CIRBP;CIRBP	cold inducible RNA binding protein;cold inducible RNA binding protein	1153;1153	1982;1982								-1.1897	0.619909	0.239934		-1.37918	-2.2197	-0.861554	-1.02386	-1.12582	-3.6532	-2.8952
1719	8	8	8	49.1	49.1	49.1	18.77	0	58.939	2552400000	10	Q6TH32	Q6TH32		cfl1	cfl1	ZDB-GENE-030131-215	CFL1;CFL1;CFL1;CFL1	cofilin 1;cofilin 1;cofilin 1;cofilin 1	1072;1072;1072;1072	1874;1874;1874;1874								-1.18244	0.686244	0.205947		-1.5084	2.03811	2.65908	3.11903	2.79012	0.355413	1.12337
1174	2	2	2	2.7	2.7	2.7	101.97	0	12.253	173240000	2	F1QU01;F1R8P8	F1QU01;F1R8P8	Protein-tyrosine-phosphatase	ptprc	ptprc;ptprc	ZDB-GENE-050208-585;ZDB-GENE-050208-585	PTPRC;PTPRC;PTPRC	protein tyrosine phosphatase receptor type C;protein tyrosine phosphatase receptor type C;protein tyrosine phosphatase receptor type C	5788;5788;5788	9666;9666;9666								-1.17979	0.580608	0.262659		-1.30255	0.634541	0.526729	2.26703	1.08011	-1.35339	0.162221
52	5	5	5	24	24	24	36	0	52.698	2701900000	10	Q3B7G2;A8E4Z6;A1L215;A0A0N4SU18;Q05AP8;Q6DGW1;A0A2R9YJI9;F1R8R0;X1WGB2	Q3B7G2;A8E4Z6;A1L215;A0A0N4SU18;Q05AP8;Q6DGW1;A0A2R9YJI9;F1R8R0		zgc:123103;zgc:158580;26-29kD-proteinase	zgc:123103;zgc:123103;zgc:123103;zgc:123103;zgc:123103;si:zfos-1897c11.1;si:zfos-1897c11.1	ZDB-GENE-051030-105;ZDB-GENE-051030-105;ZDB-GENE-051030-105;ZDB-GENE-051030-105;ZDB-GENE-051030-105;ZDB-GENE-160727-5;ZDB-GENE-160727-5												-1.17438	0.578461	0.263961		-1.29836	1.77686	3.94668	3.31724	3.09616	1.0581	1.36336
427	2	2	2	11.1	11.1	11.1	29.581	0	24.652	270770000	3	A0A2R8QHD1;Q6NYB0;F1QS28	A0A2R8QHD1;Q6NYB0;F1QS28		hnrnpa0a	hnrnpa0a;hnrnpa0a	ZDB-GENE-030131-2249;ZDB-GENE-030131-2249	HNRNPA0;HNRNPA0	heterogeneous nuclear ribonucleoprotein A0;heterogeneous nuclear ribonucleoprotein A0	10949;10949	5030;5030								-1.16678	0.603131	0.249384		-1.34649	0.0407035	2.08999	1.42962	1.20614	-0.894493	-0.251659
1852	25	15	4	29.9	16.5	5.5	112.7	0	115.63	3224700000	23	Q9DEU2;Q4KMK4;A0A0R4IK21	Q9DEU2;Q4KMK4		atp1a3b	atp1a3b;atp1a3b	ZDB-GENE-001212-8;ZDB-GENE-001212-8	ATP1A3;ATP1A3;ATP1A3;ATP1A3;ATP1A3	ATPase Na+/K+ transporting subunit alpha 3;ATPase Na+/K+ transporting subunit alpha 3;ATPase Na+/K+ transporting subunit alpha 3;ATPase Na+/K+ transporting subunit alpha 3;ATPase Na+/K+ transporting subunit alpha 3	478;478;478;478;478	801;801;801;801;801								-1.1622	0.732984	0.184934		-1.59961	3.16167	5.65501	4.29556	3.29352	3.30679	3.02532
1194	5	5	5	9.9	9.9	9.9	61.436	0	30.195	906680000	5	Q08B95;F1QYT4	Q08B95;F1QYT4		hhatlb	hhatlb;hhatlb	ZDB-GENE-050506-130;ZDB-GENE-050506-130	HHATL;HHATL	hedgehog acyltransferase like;hedgehog acyltransferase like	57467;57467	13242;13242								-1.16079	0.835058	0.146198		-1.80024	1.32305	1.64581	2.38354	-0.484641	1.35358	1.0011
281	3	3	3	18.8	18.8	18.8	25.754	0	27.426	289170000	4	Q6DGI4;A0A286Y9I3;Q9I9P6;Q1MTI1	Q6DGI4;A0A286Y9I3;Q9I9P6;Q1MTI1		stx1b	stx1b;stx1b;stx1b;stx1b	ZDB-GENE-000330-4;ZDB-GENE-000330-4;ZDB-GENE-000330-4;ZDB-GENE-000330-4	STX1B;STX1B;STX1B	syntaxin 1B;syntaxin 1B;syntaxin 1B	112755;112755;112755	18539;18539;18539								-1.15982	0.632267	0.233202		-1.40325	-0.857961	1.95052	0.302228	-0.492564	-0.631851	-0.960244
1606	3	3	3	7.6	7.6	7.6	57.921	0	35.406	12612000	3	Q6NYV1	Q6NYV1		psmd3	psmd3	ZDB-GENE-040426-1444	PSMD3;PSMD3	proteasome 26S subunit, non-ATPase 3;proteasome 26S subunit, non-ATPase 3	5709;5709	9560;9560								-1.1568	1.08305	0.0825936		-2.30379	-2.12708	-1.42019	-1.63858	-2.12252	-3.70148	-2.83226
1171	2	2	2	18.1	18.1	18.1	16.268	0	16.115	1272500000	3	F8W265;Q6PHJ4;Q6NYW8;F1QTL9	F8W265;Q6PHJ4;Q6NYW8;F1QTL9		hnrnpa0b	hnrnpa0b;hnrnpa0b;hnrnpa0b;hnrnpa0b	ZDB-GENE-030131-6154;ZDB-GENE-030131-6154;ZDB-GENE-030131-6154;ZDB-GENE-030131-6154	HNRNPA0;HNRNPA0	heterogeneous nuclear ribonucleoprotein A0;heterogeneous nuclear ribonucleoprotein A0	10949;10949	5030;5030								-1.14447	0.484693	0.327572		-1.11434	0.68163	2.68387	2.33732	2.21669	-0.621861	0.674588
1418	12	12	8	17.2	17.2	11	96.931	0	78.655	4598400000	16	Q503C7;F8W3T2;Q7SY00	Q503C7	Alpha-1,4 glucan phosphorylase	pygma	pygma	ZDB-GENE-050522-482	PYGM;PYGM	glycogen phosphorylase, muscle associated;glycogen phosphorylase, muscle associated	5837;5837	9726;9726								-1.14337	1.24692	0.056635		-2.65585	3.90761	5.33411	4.59019	3.31725	3.36878	3.71577
99	5	5	4	11.5	11.5	9.3	78.302	0	68.017	624420000	6	A0A0R4IFK0;Q5BLH5;F1QMV0	A0A0R4IFK0;Q5BLH5;F1QMV0		capn2a	capn2a;capn2a;capn2a	ZDB-GENE-050320-69;ZDB-GENE-050320-69;ZDB-GENE-050320-69	CAPN2	calpain 2	824	1479								-1.14249	1.23634	0.0580312		-2.63255	0.445309	1.6295	1.24755	0.477531	-0.239449	-0.343185
466	2	2	2	1.9	1.9	1.9	137.72	0	12.116	136740000	2	A0A2R8QNU4;F1R4U6	A0A2R8QNU4;F1R4U6		si:ch211-14a17.10	si:ch211-14a17.10	ZDB-GENE-030616-581												-1.13948	0.362929	0.433582		-0.869614	0.176768	1.10772	1.04674	1.92868	-2.47897	-0.536922
479	10	2	2	29.9	10.2	10.2	50.06	0	24.52	2021800000	9	Q4JIY5;A0A2R8QSR4;Q92005;C5IG39	Q4JIY5;A0A2R8QSR4;Q92005;C5IG39	Elongation factor 1-alpha	eef1a1l1;eef1a	eef1a1l2;eef1a1l1;eef1a1l1;eef1a1l1	ZDB-GENE-050706-188;ZDB-GENE-990415-52;ZDB-GENE-990415-52;ZDB-GENE-990415-52												-1.13597	0.447582	0.356794		-1.04067	2.50843	3.51963	3.86582	4.02784	0.546327	1.91179
1054	3	3	3	19.9	19.9	19.9	26.407	0	110.73	1355300000	6	Q6TGV6;E9QIF2;E9QFZ7	Q6TGV6;E9QIF2;E9QFZ7	Proteasome subunit alpha type	psma5	psma5;psma5;psma5	ZDB-GENE-040625-96;ZDB-GENE-040625-96;ZDB-GENE-040625-96	PSMA5;PSMA5	proteasome 20S subunit alpha 5;proteasome 20S subunit alpha 5	5686;5686	9534;9534								-1.13543	0.810283	0.154781		-1.7513	1.31014	2.6101	2.68889	1.95076	0.349352	0.902732
1512	2	2	2	14.9	14.9	14.9	22.667	0	12.346	93395000	3	Q6DGJ0;B2GRW5	Q6DGJ0;B2GRW5		dnajc5aa	dnajc5aa;dnajc5aa	ZDB-GENE-031113-20;ZDB-GENE-031113-20	DNAJC5;DNAJC5	DnaJ heat shock protein family (Hsp40) member C5;DnaJ heat shock protein family (Hsp40) member C5	80331;80331	16235;16235		Predicted mitochondrial	+				+	-1.13469	0.984353	0.103669		-2.09987	0.158412	1.96699	0.826406	0.0720017	-0.213034	-0.311241
1597	9	9	9	23.5	23.5	23.5	54.407	0	63.479	2628500000	12	Q6NYE1	Q6NYE1		fgb	fgb	ZDB-GENE-030131-9261	FGB;FGB;FGB;FGB	fibrinogen beta chain;fibrinogen beta chain;fibrinogen beta chain;fibrinogen beta chain	2244;2244;2244;2244	3662;3662;3662;3662								-1.13252	0.591807	0.255972		-1.32441	2.15093	3.61789	3.98058	3.36226	1.79921	1.19039
1766	2	2	2	5.5	5.5	5.5	48.703	0	11.354	22293000	2	Q7T3B1	Q7T3B1		psmc2	psmc2	ZDB-GENE-040426-1327	PSMC2;PSMC2	proteasome 26S subunit, ATPase 2;proteasome 26S subunit, ATPase 2	5701;5701	9548;9548								-1.13169	0.697826	0.200527		-1.53098	-1.6684	0.2692	-0.87708	-0.96851	-2.58094	-2.1219
859	3	3	2	3.4	3.4	2.4	89.058	0	21.958	252230000	3	Q4G5V7;B3DKQ5;Q5BLD3;A0A2R8Q1U2;Q4G5V5;Q1ED35	Q4G5V7;B3DKQ5;Q5BLD3;A0A2R8Q1U2;Q4G5V5	Reticulon	rtn1a	rtn1a;rtn1a;rtn1a;rtn1a;rtn1a	ZDB-GENE-030131-2426;ZDB-GENE-030131-2426;ZDB-GENE-030131-2426;ZDB-GENE-030131-2426;ZDB-GENE-030131-2426	RTN1;RTN1;RTN1;RTN1	reticulon 1;reticulon 1;reticulon 1;reticulon 1	6252;6252;6252;6252	10467;10467;10467;10467								-1.13136	1.36639	0.0430136	+	-2.92534	-0.470422	0.568967	-0.527503	-0.996341	-1.51224	-1.31446	Br_KO_WT
330	2	2	2	3.1	3.1	3.1	100.18	0	12.339	53499000	2	I3ITN9;E3NZ06;A0A2R8Q2N0	I3ITN9;E3NZ06;A0A2R8Q2N0	10-formyltetrahydrofolate dehydrogenase	aldh1l1	aldh1l1;aldh1l1;aldh1l1	ZDB-GENE-100519-4;ZDB-GENE-100519-4;ZDB-GENE-100519-4	ALDH1L1;ALDH1L1;ALDH1L1;ALDH1L1;ALDH1L1;ALDH1L1;ALDH1L1	aldehyde dehydrogenase 1 family member L1;aldehyde dehydrogenase 1 family member L1;aldehyde dehydrogenase 1 family member L1;aldehyde dehydrogenase 1 family member L1;aldehyde dehydrogenase 1 family member L1;aldehyde dehydrogenase 1 family member L1;aldehyde dehydrogenase 1 family member L1	10840;10840;10840;10840;10840;10840;10840	3978;3978;3978;3978;3978;3978;3978	+	Known mitochondrial	+				+	-1.12926	0.576713	0.265025		-1.29495	-2.74384	-2.23766	-1.3339	-1.7593	-4.34522	-3.59866
407	18	18	18	22.4	22.4	22.4	121.37	0	210.53	9249900000	23	Q5TZ68;E7F4T2;A0A2R8QDT8;A0A2R8RSK7	Q5TZ68;E7F4T2;A0A2R8QDT8		cacna2d1a	cacna2d1a;cacna2d1a;cacna2d1a	ZDB-GENE-041210-215;ZDB-GENE-041210-215;ZDB-GENE-041210-215	CACNA2D1;CACNA2D1	calcium voltage-gated channel auxiliary subunit alpha2delta 1;calcium voltage-gated channel auxiliary subunit alpha2delta 1	781;781	1399;1399								-1.12892	1.25666	0.0553785		-2.67739	4.50391	5.90752	5.26439	3.88302	4.1285	4.27754
1690	3	3	3	31.8	31.8	31.8	14.466	0	20.575	636190000	3	Q6PC90	Q6PC90	40S ribosomal protein S12	rps12	rps12	ZDB-GENE-030131-8951	RPS12;RPS12	ribosomal protein S12;ribosomal protein S12	6206;6206	10385;10385						+	+	-1.12441	0.713934	0.193226		-1.5624	1.34677	2.25608	1.72028	1.98877	0.00447639	-0.043342
1645	6	2	2	7.9	3.1	3.1	95.449	0	14.673	731170000	3	Q7ZVM3;Q6P3J5	Q7ZVM3;Q6P3J5		eef2b	eef2b;eef2b	ZDB-GENE-030131-5128;ZDB-GENE-030131-5128	EEF2;EEF2	eukaryotic translation elongation factor 2;eukaryotic translation elongation factor 2	1938;1938	3214;3214								-1.12424	0.672063	0.212783		-1.48076	0.2869	1.68627	1.7056	1.29319	-0.55045	-0.43671
1629	5	5	5	22.1	22.1	22.1	35.057	0	58.153	2901000000	8	Q804G6;Q803A1;Q6P0V8;A0A0R4IKN3;A9JTC0;O57570	Q804G6;Q803A1;Q6P0V8;A0A0R4IKN3;A9JTC0	Annexin	anxa5b	anxa5b;anxa5b;anxa5b;anxa5b;anxa5b	ZDB-GENE-030131-9076;ZDB-GENE-030131-9076;ZDB-GENE-030131-9076;ZDB-GENE-030131-9076;ZDB-GENE-030131-9076	ANXA5;ANXA5;ANXA5	annexin A5;annexin A5;annexin A5	308;308;308	543;543;543								-1.12354	1.09652	0.0800726		-2.33204	0.329127	1.18861	1.48361	0.372772	-0.761122	0.0190722
1073	2	2	2	2.7	2.7	2.7	107.46	0	14.881	630150000	3	F1Q6P3	F1Q6P3		col6a1	col6a1	ZDB-GENE-070501-6	COL6A1;COL6A1	collagen type VI alpha 1 chain;collagen type VI alpha 1 chain	1291;1291	2211;2211								-1.12283	0.732858	0.184988		-1.59936	0.84944	2.46987	1.43519	1.44833	0.24403	-0.306367
698	5	5	5	10.9	10.9	10.9	37.639	0	32.871	348550000	5	A8E5E5;Q5U369;B0JZI3	A8E5E5;Q5U369;B0JZI3	Annexin	anxa3b	anxa3b;anxa3b;anxa3b	ZDB-GENE-041114-128;ZDB-GENE-041114-128;ZDB-GENE-041114-128	ANXA3;ANXA3	annexin A3;annexin A3	306;306	541;541								-1.12277	0.385707	0.411427		-0.916145	0.0636317	-0.753683	2.51726	0.545369	-1.91885	-0.167619
149	4	4	4	15.6	15.6	15.6	45.309	0	25.886	129840000	7	Q6IQL5;F1QUQ7;A0A0R4ILA8	Q6IQL5;F1QUQ7;A0A0R4ILA8		psmc3	psmc3;psmc3;psmc3	ZDB-GENE-030131-666;ZDB-GENE-030131-666;ZDB-GENE-030131-666	PSMC3;PSMC3;PSMC3;PSMC3;PSMC3;PSMC3	proteasome 26S subunit, ATPase 3;proteasome 26S subunit, ATPase 3;proteasome 26S subunit, ATPase 3;proteasome 26S subunit, ATPase 3;proteasome 26S subunit, ATPase 3;proteasome 26S subunit, ATPase 3	5702;5702;5702;5702;5702;5702	9549;9549;9549;9549;9549;9549								-1.12225	0.786991	0.163308		-1.70545	0.994023	2.25748	1.76666	1.53446	-0.350392	0.467337
1061	9	9	3	4.7	4.7	1.8	309.28	0	55.487	1102300000	11	F1Q4X1;F6NRG0	F1Q4X1		col6a3	col6a3	ZDB-GENE-070501-8	COL6A3;COL6A3;COL6A3	collagen type VI alpha 3 chain;collagen type VI alpha 3 chain;collagen type VI alpha 3 chain	1293;1293;1293	2213;2213;2213								-1.12082	0.666472	0.21554		-1.46987	2.06058	4.13218	2.50786	2.5879	1.63156	1.11871
1755	2	2	2	8.8	8.8	8.8	33.243	0	30.272	544600000	2	Q7T2F5;F1Q9P4;A4FVI4;A2CET2;A1L245	Q7T2F5;F1Q9P4;A4FVI4;A2CET2;A1L245		napab;napbb;napaa	napab;napaa;napaa;napbb;napbb	ZDB-GENE-030131-5290;ZDB-GENE-060531-160;ZDB-GENE-060531-160;ZDB-GENE-070112-2132;ZDB-GENE-070112-2132	NAPA;NAPA;NAPA;NAPA;NAPA;NAPA;NAPB;NAPB	NSF attachment protein alpha;NSF attachment protein alpha;NSF attachment protein alpha;NSF attachment protein alpha;NSF attachment protein alpha;NSF attachment protein alpha;NSF attachment protein beta;NSF attachment protein beta	8775;8775;8775;8775;8775;8775;63908;63908	7641;7641;7641;7641;7641;7641;15751;15751								-1.11959	1.00761	0.0982627		-2.14745	1.51017	2.90431	2.62335	1.73365	0.691963	1.25344
771	2	2	2	3.3	3.3	3.3	85.806	0	12.932	103830000	2	B0R1C4	B0R1C4		fap	fap	ZDB-GENE-081104-439	FAP;FAP	fibroblast activation protein alpha;fibroblast activation protein alpha	2191;2191	3590;3590								-1.11814	0.518146	0.303287		-1.18027	-2.53357	0.0915329	-2.14943	-1.71164	-2.9625	-3.27176
290	2	2	2	9	9	9	33.362	0	18.792	1649900000	4	A0A286YAR2;Q6IQB1;Q7ZUI0	A0A286YAR2;Q6IQB1;Q7ZUI0		rpl5b;rpl5a	rpl5a;rpl5b;rpl5b	ZDB-GENE-030131-5161;ZDB-GENE-040625-93;ZDB-GENE-040625-93	RPL5;RPL5;RPL5;RPL5;RPL5;RPL5;RPL5	ribosomal protein L5;ribosomal protein L5;ribosomal protein L5;ribosomal protein L5;ribosomal protein L5;ribosomal protein L5;ribosomal protein L5	6125;6125;6125;6125;6125;6125;6125	10360;10360;10360;10360;10360;10360;10360		Predicted mitochondrial	+				+	-1.11562	0.607807	0.246714		-1.3556	1.4875	2.21782	2.14442	2.40591	-0.0843279	0.18129
509	3	3	2	23	23	18.4	21.749	0	39.117	549340000	4	A0A2R8RUB5;Q7ZUV5;F1QYB8;Q6IQG4;Q4V984;A0A2R8RJG0	A0A2R8RUB5;Q7ZUV5;F1QYB8;Q6IQG4;Q4V984		rab1ba;rab1bb	rab1ba;rab1ba;rab1bb;rab1bb;rab1bb	ZDB-GENE-040426-873;ZDB-GENE-040426-873;ZDB-GENE-040625-133;ZDB-GENE-040625-133;ZDB-GENE-040625-133	RAB1B;RAB1B;RAB1B;RAB1B	RAB1B, member RAS oncogene family;RAB1B, member RAS oncogene family;RAB1B, member RAS oncogene family;RAB1B, member RAS oncogene family	81876;81876;81876;81876	18370;18370;18370;18370								-1.11547	1.17562	0.0667383		-2.5004	0.496028	1.45885	1.3977	0.628539	-0.201319	-0.421066
420	7	7	7	21.8	21.8	21.8	58.284	0	65.035	1835000000	9	A8DZ95;A0A2R8QFM8;Q52PJ3;A0A2R8Q6T7	A8DZ95;A0A2R8QFM8;Q52PJ3		dpysl2b	dpysl2b;dpysl2b;dpysl2b	ZDB-GENE-031105-1;ZDB-GENE-031105-1;ZDB-GENE-031105-1	DPYSL2;DPYSL2;DPYSL2	dihydropyrimidinase like 2;dihydropyrimidinase like 2;dihydropyrimidinase like 2	1808;1808;1808	3014;3014;3014								-1.1149	1.06701	0.0857027		-2.27026	2.39469	3.69309	2.83161	2.47227	1.48604	1.61638
1622	2	2	2	10	10	10	28.1	0	14.852	362690000	3	Q6P0I2	Q6P0I2	Proteasome subunit alpha type	psma8	psma8	ZDB-GENE-040426-2194	PSMA8;PSMA8	proteasome 20S subunit alpha 8;proteasome 20S subunit alpha 8	143471;143471	22985;22985								-1.11462	0.820705	0.15111		-1.77187	1.50307	2.37095	2.48741	2.06122	0.228088	0.728278
1560	2	2	2	15	15	15	18.531	0	12	1291200000	3	Q6IQQ0	Q6IQQ0		rpl21	rpl21	ZDB-GENE-030131-8512	RPL21;RPL21	ribosomal protein L21;ribosomal protein L21	6144;6144	10313;10313								-1.11196	0.565243	0.272118		-1.27255	2.38982	3.61315	2.55328	3.2862	1.20533	0.728837
895	13	12	12	9.1	8.5	8.5	183.23	0	84.412	2351700000	16	B8JKW4;Q7SXK0	B8JKW4		c3a.1	c3a.1	ZDB-GENE-990415-35	C3;C3	complement C3;complement C3	718;718	1318;1318								-1.11007	0.528343	0.296249		-1.20029	2.1348	4.09044	3.53335	3.56537	1.61323	1.24978
292	10	10	4	9.1	9.1	3.5	189.62	0	86.875	1623300000	13	E9QD79;A0A2R8PXZ0;Q6DRI2;F1R966;B3DK43;A0A286YAZ4;Q5EAQ7	E9QD79;A0A2R8PXZ0;Q6DRI2;F1R966;B3DK43;A0A286YAZ4	Clathrin heavy chain	cltcb;cltca	cltca;cltca;cltca;cltca;cltca;cltca	ZDB-GENE-030131-2299;ZDB-GENE-030131-2299;ZDB-GENE-030131-2299;ZDB-GENE-030131-2299;ZDB-GENE-030131-2299;ZDB-GENE-030131-2299	CLTC;CLTC;CLTC	clathrin heavy chain;clathrin heavy chain;clathrin heavy chain	1213;1213;1213	2092;2092;2092		Predicted mitochondrial	+				+	-1.10975	0.817547	0.152214		-1.76563	2.74315	3.85617	3.89951	3.36435	1.69457	2.11065
860	3	3	2	9.8	9.8	5.8	33.758	0	17.6	1034200000	3	Q566Z0;B3DLG0	Q566Z0;B3DLG0		LOC553381														-1.10897	1.12871	0.0743522		-2.40005	2.87216	4.25566	3.57704	2.02096	2.54502	2.81196
1640	11	11	11	13.9	13.9	13.9	124.56	0	89.455	2111500000	13	Q7ZU12;Q6P3G1;Q90ZT2;F1RBQ0;F1Q8N4	Q7ZU12;Q6P3G1		cp	cp;cp	ZDB-GENE-010522-1;ZDB-GENE-010522-1	CP;CP;CP;CP	ceruloplasmin;ceruloplasmin;ceruloplasmin;ceruloplasmin	1356;1356;1356;1356	2295;2295;2295;2295								-1.10677	1.5892	0.0257513	+	-3.46283	3.36326	3.2559	4.06131	2.07859	2.54154	2.74005	Br_KO_WT
667	97	90	65	28.1	26.7	20.4	574.75	0	323.31	51554000000	132	A6P4B8;F1QEX9;F8W5K5;A0A0R4IKT8;H1ZXA6;A0A2R8QCC0;A7M793;A7M795	A6P4B8;F1QEX9		ryr1b	ryr1b;ryr1b	ZDB-GENE-070705-417;ZDB-GENE-070705-417	RYR1;RYR1;RYR1;RYR1;RYR1	ryanodine receptor 1;ryanodine receptor 1;ryanodine receptor 1;ryanodine receptor 1;ryanodine receptor 1	6261;6261;6261;6261;6261	10483;10483;10483;10483;10483								-1.10566	1.33798	0.0459224	+	-2.86015	6.87563	8.0723	7.14712	5.99509	6.34322	6.43974	Br_KO_WT
1326	10	10	4	15.3	15.3	7.7	83.356	0	78.804	1560800000	11	O57521	O57521	Heat shock protein HSP 90-beta	hsp90ab1	hsp90ab1	ZDB-GENE-990415-95	HSP90AB1;HSP90AB1;HSP90AB1	heat shock protein 90 alpha family class B member 1;heat shock protein 90 alpha family class B member 1;heat shock protein 90 alpha family class B member 1	3326;3326;3326	5258;5258;5258		Predicted mitochondrial	+				+	-1.10479	0.976844	0.105477		-2.08457	2.73582	3.54486	3.78729	2.77985	1.4125	2.56124
1118	2	2	2	6.3	6.3	6.3	44.693	0	11.991	635540000	2	F1QF15;Q7SXW6;Q56A35;F1QLV9	F1QF15;Q7SXW6;Q56A35;F1QLV9	Actin-related protein 2-A;Actin-related protein 2-B	actr2a;actr2b	actr2a;actr2a;actr2b;actr2b	ZDB-GENE-040426-2894;ZDB-GENE-040426-2894;ZDB-GENE-050410-4;ZDB-GENE-050410-4	ACTR2;ACTR2;ACTR2;ACTR2;ACTR2;ACTR2	actin related protein 2;actin related protein 2;actin related protein 2;actin related protein 2;actin related protein 2;actin related protein 2	10097;10097;10097;10097;10097;10097	169;169;169;169;169;169								-1.10401	0.590167	0.256941		-1.32121	0.838042	2.3249	2.1991	2.01877	-0.262472	0.293725
1531	5	5	5	9.5	9.5	9.5	71.172	0	71.738	1673300000	5	Q6DHP7;E9QBY9	Q6DHP7		gbp1	gbp1	ZDB-GENE-040718-32												-1.1002	0.195211	0.637953		-0.508363	1.95089	-0.247514	4.13513	3.10006	-2.61318	2.05102
1660	2	2	2	19.3	19.3	19.3	13.289	0	17.911	973430000	4	Q6P6E7	Q6P6E7		rps20	rps20	ZDB-GENE-040426-2284	RPS20;RPS20	ribosomal protein S20;ribosomal protein S20	6224;6224	10405;10405								-1.09827	0.803554	0.157198		-1.73804	2.35643	3.10591	2.89544	2.86746	1.16499	1.03052
137	3	3	3	6.2	6.2	6.2	59.3	0	19.104	157690000	3	Q7ZU96;Q6TNV4;A0A0R4IJT8	Q7ZU96;Q6TNV4;A0A0R4IJT8		cct8	cct8;cct8;cct8	ZDB-GENE-040426-876;ZDB-GENE-040426-876;ZDB-GENE-040426-876	CCT8;CCT8	chaperonin containing TCP1 subunit 8;chaperonin containing TCP1 subunit 8	10694;10694	1623;1623								-1.09327	1.35769	0.0438846	+	-2.90529	-0.459384	-0.012164	0.228874	-0.544282	-1.56179	-1.41643	Br_KO_WT
1240	7	7	7	22.6	22.6	22.6	57.069	0	57.115	1734900000	11	Q2Q552;Q4KPD0;F1R605;Q6DG31;Q2Q551;B2XY76;A8WHZ4;B0F0D0;B0F0D1;B2XY73;A2SZ54;A0A0R4IWG7;B2XY77;B2XY72;A0A0R4IK22;A0A0R4IFE8;B0F0C6;A2SZ57;A8WHZ5;B0UXW5;B0UXW6;T2B3N4;A2SZ58;A0A0R4IXU9;A2SZ55;B3DGE0;A0A2R8S0F4;A2SZ56;E9QF66;F1RE82;C9VXY1;B2XY80;A2SZ53;E7EYY0	Q2Q552;Q4KPD0;F1R605;Q6DG31;Q2Q551		cacnb1	cacnb1;cacnb1;cacnb1;cacnb1;cacnb1	ZDB-GENE-040718-399;ZDB-GENE-040718-399;ZDB-GENE-040718-399;ZDB-GENE-040718-399;ZDB-GENE-040718-399	CACNB1	calcium voltage-gated channel auxiliary subunit beta 1	782	1401								-1.09139	1.23788	0.0578256		-2.63594	3.16155	4.31346	3.84692	2.20103	2.85512	2.99161
1540	3	3	3	10.5	10.5	10.5	44.224	0	20.795	672570000	5	Q6DRD2;Q1LUG7	Q6DRD2		psmc6	psmc6	ZDB-GENE-030131-304	PSMC6;PSMC6	proteasome 26S subunit, ATPase 6;proteasome 26S subunit, ATPase 6	5706;5706	9553;9553								-1.09125	0.589586	0.257285		-1.32007	0.920455	2.16644	2.06132	2.00344	-0.44808	0.319106
1828	8	8	8	29.4	29.4	29.4	38.152	0	153.56	1571100000	13	Q804G9;Q6P603;A0A2R8QQY8	Q804G9;Q6P603;A0A2R8QQY8	Annexin	anxa2a	anxa2a;anxa2a;anxa2a	ZDB-GENE-030131-4282;ZDB-GENE-030131-4282;ZDB-GENE-030131-4282	ANXA2;ANXA2	annexin A2;annexin A2	302;302	537;537		Predicted mitochondrial	+				+	-1.08768	0.653427	0.222113		-1.44446	2.17715	2.84089	2.96987	2.84749	0.385879	1.4915
1477	12	4	4	37.4	16.6	16.6	61.318	0	35.008	2193400000	5	Q5XJD2;Q32LR2	Q5XJD2;Q32LR2		trdn	trdn;trdn	ZDB-GENE-041014-193;ZDB-GENE-041014-193	TRDN;TRDN	triadin;triadin	10345;10345	12261;12261								-1.08209	0.61402	0.243209		-1.36771	-0.413232	-0.154378	-1.20089	-1.8903	-2.80518	-0.319305
695	4	4	4	15.4	15.4	15.4	35.182	0	24.968	338610000	4	A8E5C5;F1QAG2;Q5BL28	A8E5C5	Dehydrogenase/reductase SDR family member 7C-A	dhrs7ca	dhrs7cb	ZDB-GENE-050522-226	DHRS7C;DHRS7C	dehydrogenase/reductase 7C;dehydrogenase/reductase 7C	201140;201140	32423;32423								-1.08133	0.538091	0.289674		-1.21941	-1.36109	0.929004	-1.29065	-0.739199	-2.29595	-1.93158
41	2	2	2	4.5	4.5	4.5	57.806	0	58.067	229760000	2	D7RVS2;A0A2R8Q9N5;A0A0G2L9M2	D7RVS2;A0A2R8Q9N5;A0A0G2L9M2	Amino acid transporter	slc1a5	slc1a5;slc1a5;slc1a5	ZDB-GENE-070501-4;ZDB-GENE-070501-4;ZDB-GENE-070501-4	SLC1A5;SLC1A5;SLC1A5	solute carrier family 1 member 5;solute carrier family 1 member 5;solute carrier family 1 member 5	6510;6510;6510	10943;10943;10943								-1.07802	0.669486	0.214049		-1.47574	-1.96304	0.09225	-0.252143	-1.0718	-2.22627	-2.05891
291	4	4	2	7.7	7.7	4.8	80.624	0	43.283	369880000	6	F1QUM3;A0A286YAZ1;A0JMI5;A0A2R8Q7H5;Q1RM62;A4IG98	F1QUM3;A0A286YAZ1;A0JMI5;A0A2R8Q7H5;Q1RM62;A4IG98		gsna	gsna;gsna;gsna;gsna;gsna;gsna	ZDB-GENE-030131-9653;ZDB-GENE-030131-9653;ZDB-GENE-030131-9653;ZDB-GENE-030131-9653;ZDB-GENE-030131-9653;ZDB-GENE-030131-9653	GSN;GSN;GSN	gelsolin;gelsolin;gelsolin	2934;2934;2934	4620;4620;4620								-1.07655	0.36284	0.433671		-0.869433	0.890368	3.59859	0.611263	2.20508	-0.196585	-0.137925
72	2	2	2	3.2	3.2	3.2	74.375	0	12.531	318020000	2	A0A0R4IKW4;A0A0R4IB66;Q7SYC9	A0A0R4IKW4;A0A0R4IB66;Q7SYC9	Choline transporter-like protein 2	slc44a2	zgc:63569;zgc:63569;zgc:63569	ZDB-GENE-030131-9816;ZDB-GENE-030131-9816;ZDB-GENE-030131-9816												-1.07576	1.25526	0.0555576		-2.67429	0.848654	1.3375	1.72983	0.850139	-0.122141	-0.0392927
746	2	2	2	25	25	25	22.993	0	19.542	1299400000	5	Q4G5T7;A9JRN7	Q4G5T7;A9JRN7	Reticulon	rtn2b	rtn2b;rtn2b	ZDB-GENE-060331-95;ZDB-GENE-060331-95	RTN2;RTN2	reticulon 2;reticulon 2	6253;6253	10468;10468								-1.07562	0.782054	0.165176		-1.69575	1.81589	3.57172	1.93697	1.27352	0.923252	1.90092
1355	2	2	2	14.2	14.2	14.2	26.511	0	88.42	194300000	2	Q1LVD7	Q1LVD7		efhd2	efhd2	ZDB-GENE-060531-152	EFHD2	EF-hand domain family member D2	79180	28670								-1.07067	0.55615	0.277876		-1.25477	-1.70924	-0.23174	-0.12583	-0.564957	-2.93164	-1.78222
158	2	2	2	4.9	4.9	4.9	53.023	0	12.118	478520000	3	Q6PHJ3;A0A0R4ILY1	Q6PHJ3;A0A0R4ILY1	Carboxypeptidase	ctsa	ctsa;ctsa	ZDB-GENE-030131-537;ZDB-GENE-030131-537	CTSA;CTSA;CTSA	cathepsin A;cathepsin A;cathepsin A	5476;5476;5476	9251;9251;9251								-1.07047	0.374191	0.422482		-0.892674	1.02552	1.41515	2.33193	2.40519	-1.5174	0.673398
463	2	2	2	2.8	2.8	2.8	78.834	0	15.8	238460000	3	A0A2R8RR15;A0A2R8QN11;F1Q8X5;Q6P297;F1QPN5	A0A2R8RR15;A0A2R8QN11;F1Q8X5;Q6P297;F1QPN5	Fermitin family homolog 2	fermt2;fermt3b	fermt3b;fermt3b;fermt2;fermt2;fermt2	ZDB-GENE-040426-1366;ZDB-GENE-040426-1366;ZDB-GENE-050506-132;ZDB-GENE-050506-132;ZDB-GENE-050506-132	FERMT3;FERMT3;FERMT2;FERMT2;FERMT2	fermitin family member 3;fermitin family member 3;fermitin family member 2;fermitin family member 2;fermitin family member 2	83706;83706;10979;10979;10979	23151;23151;15767;15767;15767								-1.06525	0.941712	0.114364		-2.01333	-1.20872	0.0789119	-0.922887	-1.03842	-2.04656	-2.16348
1726	2	2	2	25.3	25.3	25.3	10.407	0	107.75	2460200000	4	Q6XG62;A3FKT8	Q6XG62;A3FKT8	Protein S100	icn;icn2	icn;icn2	ZDB-GENE-030131-8599;ZDB-GENE-070822-9												-1.0652	1.11079	0.0774836		-2.36212	2.62166	3.22431	3.161	2.72316	1.35176	1.73644
1741	9	9	9	31.9	31.9	31.9	30.742	0	96.263	7185500000	12	Q7SXP1	Q7SXP1		capzb	capzb	ZDB-GENE-030131-7023	CAPZB	capping actin protein of muscle Z-line subunit beta	832	1491								-1.06517	0.390508	0.406904		-0.925899	4.00752	6.6934	4.64271	5.36556	4.22832	2.55424
1721	3	3	3	13.5	13.5	13.5	26.838	0	17.22	2426000000	3	Q7ZVD9;Q6TLG8	Q7ZVD9;Q6TLG8		rps3	rps3;rps3	ZDB-GENE-030131-8494;ZDB-GENE-030131-8494	RPS3	ribosomal protein S3	6188	10420		Known mitochondrial	+				+	-1.0637	0.807352	0.155829		-1.74552	3.67561	4.18027	4.15733	4.11257	2.40856	2.30098
1854	24	8	8	27.9	9.8	9.8	113.38	0	75.921	6692700000	18	Q9DGL6;Q7ZU25	Q9DGL6;Q7ZU25		atp1a1a.1	atp1a1a.1;atp1a1a.1	ZDB-GENE-001212-1;ZDB-GENE-001212-1	ATP1A1;ATP1A1;ATP1A1;ATP1A1;ATP1A1;ATP1A1;ATP1A1	ATPase Na+/K+ transporting subunit alpha 1;ATPase Na+/K+ transporting subunit alpha 1;ATPase Na+/K+ transporting subunit alpha 1;ATPase Na+/K+ transporting subunit alpha 1;ATPase Na+/K+ transporting subunit alpha 1;ATPase Na+/K+ transporting subunit alpha 1;ATPase Na+/K+ transporting subunit alpha 1	476;476;476;476;476;476;476	799;799;799;799;799;799;799								-1.06335	1.20479	0.0624042		-2.56353	3.55477	3.56218	4.63755	3.12516	2.44909	2.99021
476	3	3	3	5.7	5.7	5.7	96.891	0	23.744	224990000	5	A0A2R8QRC7;Q6NV15;A3KPX2;A3KPX1;A7MCH9	A0A2R8QRC7;Q6NV15;A3KPX2;A3KPX1;A7MCH9		abcf1	abcf1;abcf1;abcf1;abcf1;abcf1	ZDB-GENE-050517-31;ZDB-GENE-050517-31;ZDB-GENE-050517-31;ZDB-GENE-050517-31;ZDB-GENE-050517-31	ABCF1;ABCF1;ABCF1	ATP binding cassette subfamily F member 1;ATP binding cassette subfamily F member 1;ATP binding cassette subfamily F member 1	23;23;23	70;70;70								-1.05989	1.04645	0.0898567		-2.22753	0.676602	1.98057	1.2608	0.803737	-0.171866	0.106421
1007	4	4	4	21.7	21.7	21.7	33.097	0	28.52	428760000	4	E7FE03;X1WG01;Q502J1	E7FE03;X1WG01;Q502J1		napba	napba;napba;napba	ZDB-GENE-050522-230;ZDB-GENE-050522-230;ZDB-GENE-050522-230	NAPB	NSF attachment protein beta	63908	15751								-1.05953	0.605436	0.248064		-1.35098	-0.444946	2.09182	0.399215	0.0938523	-0.514033	-0.712331
841	4	4	4	12.7	12.7	12.7	41.065	0	26.854	335320000	4	E9QB18;Q08CQ9;B8JLQ3;F1R6L6;B3DH54;Q6DRJ8	E9QB18;Q08CQ9;B8JLQ3;F1R6L6;B3DH54;Q6DRJ8		ncl	ncl;ncl;ncl;ncl;ncl;ncl	ZDB-GENE-030131-6986;ZDB-GENE-030131-6986;ZDB-GENE-030131-6986;ZDB-GENE-030131-6986;ZDB-GENE-030131-6986;ZDB-GENE-030131-6986	NCL;NCL;NCL	nucleolin;nucleolin;nucleolin	4691;4691;4691	7667;7667;7667								-1.05927	0.535842	0.291178		-1.215	-0.369916	1.05154	1.12942	0.962762	-1.40768	-0.921848
747	11	9	6	23.5	20.3	14.7	53.997	0	123.98	1503400000	11	F1QK60;Q6NY60;A9JRS6;Q9PV92;A0A2R8Q0V6;F1QV31;F1R5A5;Q9PUB5;Q6P3K5;E9QBD7;A2RV44;A8KBU6;CON__P05787;CON__Q9DCV7;CON__Q9H552;CON__P08729;CON__Q3KNV1;CON__Q6ISB0;CON__Q9NSB2	F1QK60;Q6NY60;A9JRS6;Q9PV92;A0A2R8Q0V6;F1QV31;F1R5A5;Q9PUB5;Q6P3K5		krt4;krt5	krt4;krt4;krt4;krt4;krt4;krt5;krt5;krt5;krt5	ZDB-GENE-000607-83;ZDB-GENE-000607-83;ZDB-GENE-000607-83;ZDB-GENE-000607-83;ZDB-GENE-000607-83;ZDB-GENE-991110-23;ZDB-GENE-991110-23;ZDB-GENE-991110-23;ZDB-GENE-991110-23	KRT5	keratin 5	3852	6442	+	Predicted mitochondrial	+				+	-1.0572	1.20368	0.062563		-2.56113	2.73777	2.87721	2.86468	2.57621	1.49617	1.23568
930	5	2	2	6.1	2.1	2.1	96.864	0	10.927	320980000	2	E7EXT3	E7EXT3	Alpha-1,4 glucan phosphorylase	pygmb	pygmb	ZDB-GENE-040426-1206	PYGM;PYGM	glycogen phosphorylase, muscle associated;glycogen phosphorylase, muscle associated	5837;5837	9726;9726								-1.05645	0.9047	0.124537		-1.93888	0.586007	2.10797	0.821203	0.650087	-0.22218	-0.0820707
1333	7	7	7	14.3	14.3	14.3	59.856	0	77.213	1425800000	10	Q08BX5;F1QN52;F1QVA6;A0A0R4IPM3	Q08BX5		bcam	bcam	ZDB-GENE-060929-620	BCAM;BCAM	basal cell adhesion molecule (Lutheran blood group);basal cell adhesion molecule (Lutheran blood group)	4059;4059	6722;6722								-1.05017	1.12149	0.0755978		-2.38475	2.78794	3.86511	3.67655	1.8578	2.85038	2.47093
1646	3	2	2	7.6	5.9	5.9	61.416	0	12.712	225910000	2	Q6P3J7	Q6P3J7		ehd2b	ehd2b	ZDB-GENE-030131-9347	EHD2;EHD2	EH domain containing 2;EH domain containing 2	30846;30846	3243;3243								-1.05016	0.73335	0.184778		-1.60033	-0.524562	1.38913	0.427682	-0.0714691	-0.504643	-1.28213
693	4	4	4	11.2	11.2	11.2	47.206	0	27.215	209820000	5	Q7SXX0;B0R1D0;A8E565	Q7SXX0;B0R1D0;A8E565		psmc4	psmc4;psmc4;psmc4	ZDB-GENE-030131-5083;ZDB-GENE-030131-5083;ZDB-GENE-030131-5083	PSMC4	proteasome 26S subunit, ATPase 4	5704	9551								-1.04702	0.820259	0.151266		-1.77098	1.24338	2.55322	2.14406	1.76155	0.227653	0.810401
1200	2	2	2	6.7	6.7	6.7	45.341	0	27.548	561200000	4	Q7ZWE5;F1QZA5	Q7ZWE5;F1QZA5		psmd6	psmd6;psmd6	ZDB-GENE-040426-1038;ZDB-GENE-040426-1038	PSMD6;PSMD6	proteasome 26S subunit, non-ATPase 6;proteasome 26S subunit, non-ATPase 6	9861;9861	9564;9564								-1.04501	0.776716	0.167219		-1.68527	1.01512	2.37729	1.83264	1.60758	-0.00599496	0.488446
366	2	2	2	2.5	2.5	2.5	99.617	0	12.944	211840000	2	Q7ZVP5;F1QY43;F1QK93;A0A2R8Q718	Q7ZVP5;F1QY43;F1QK93;A0A2R8Q718		psmd1	psmd1;psmd1;psmd1;psmd1	ZDB-GENE-040426-810;ZDB-GENE-040426-810;ZDB-GENE-040426-810;ZDB-GENE-040426-810	PSMD1;PSMD1	proteasome 26S subunit, non-ATPase 1;proteasome 26S subunit, non-ATPase 1	5707;5707	9554;9554								-1.04232	0.711002	0.194535		-1.55668	0.259577	1.57688	1.03168	0.850358	-1.05352	-0.0556558
1423	8	8	8	21.7	21.7	21.7	61.543	0	93.786	1627100000	12	Q52PJ5;E9QDU7	Q52PJ5	Dihydropyrimidinase-related protein 3	dpysl3	dpysl3	ZDB-GENE-050720-2	DPYSL3;DPYSL3;DPYSL3	dihydropyrimidinase like 3;dihydropyrimidinase like 3;dihydropyrimidinase like 3	1809;1809;1809	3015;3015;3015								-1.04165	1.23028	0.0588465		-2.61924	2.6596	3.6737	3.13035	2.5714	2.12712	1.64019
1012	4	4	4	4.2	4.2	4.2	152.78	0	25.913	353340000	5	E7FFA5	E7FFA5		ace	ace	ZDB-GENE-030131-1826	ACE	angiotensin I converting enzyme	1636	2707								-1.04084	0.876412	0.132919		-1.88235	0.675614	1.29895	1.08338	1.00375	-0.703381	-0.364959
1798	2	2	2	24	24	24	11.157	0	58.189	1112100000	4	Q7ZVA4	Q7ZVA4	Protein S100	s100a10b	s100a10b	ZDB-GENE-040426-1937	S100A10;S100A10	S100 calcium binding protein A10;S100 calcium binding protein A10	6281;6281	10487;10487								-1.03995	0.669783	0.213903		-1.47632	0.405369	1.61814	1.83373	1.20325	-0.689198	0.223338
1305	8	8	8	25.4	25.4	25.4	52.081	0	59.083	4290400000	15	F8W4E2	F8W4E2		smpdl3b	smpdl3b	ZDB-GENE-041008-132	SMPDL3B;SMPDL3B	sphingomyelin phosphodiesterase acid like 3B;sphingomyelin phosphodiesterase acid like 3B	27293;27293	21416;21416								-1.03917	1.05442	0.0882216		-2.24408	3.45611	4.97066	3.80959	3.17012	2.92227	3.02645
731	2	2	2	7.4	7.4	7.4	43.135	0	20.919	173310000	2	Q7ZU69;A8WGP1;Q6TGV4;C5IG48	Q7ZU69;A8WGP1;Q6TGV4;C5IG48		psmd13	psmd13;psmd13;psmd13;psmd13	ZDB-GENE-040426-1004;ZDB-GENE-040426-1004;ZDB-GENE-040426-1004;ZDB-GENE-040426-1004	PSMD13;PSMD13	proteasome 26S subunit, non-ATPase 13;proteasome 26S subunit, non-ATPase 13	5719;5719	9558;9558								-1.03904	0.729433	0.186452		-1.59267	-1.07161	0.420303	-0.183549	-0.372283	-1.99921	-1.58049
1836	11	11	11	33.7	33.7	33.7	53.562	0	166.57	13127000000	20	Q8JFV8;Q4KME8;A7YYF7	Q8JFV8;Q4KME8;A7YYF7	Synaptic vesicle membrane protein VAT-1 homolog	vat1	vat1;vat1;vat1	ZDB-GENE-030616-178;ZDB-GENE-030616-178;ZDB-GENE-030616-178	VAT1;VAT1;VAT1	vesicle amine transport 1;vesicle amine transport 1;vesicle amine transport 1	10493;10493;10493	16919;16919;16919		Predicted mitochondrial	+				+	-1.0388	1.17408	0.0669757		-2.49707	4.19029	5.43634	4.9696	4.22432	3.69302	3.56249
1899	19	19	11	11.6	11.6	5.9	229.42	0	128.88	9792900000	22	X1WCD0	X1WCD0		si:ch211-266g18.10	si:ch211-266g18.10	ZDB-GENE-131127-188												-1.03702	1.12295	0.0753439		-2.38785	5.19135	5.96235	5.03151	3.80168	4.3431	4.92937
940	12	12	4	21.8	21.8	7.6	88.755	0	109.42	1861000000	16	E7F0C1;A3KNU6;A0A2R9YJJ9;E9QH58;I7HPA7	E7F0C1		trdn	trdn	ZDB-GENE-041014-193	TRDN;TRDN	triadin;triadin	10345;10345	12261;12261								-1.0365	1.22878	0.0590499		-2.61595	3.28076	4.14847	3.36029	2.0026	2.74995	2.92745
282	2	2	2	3.8	3.8	3.8	88.591	0	12.387	306400000	2	Q3YAA1;F1QG85;A0A286Y9W0;A0A0R4IR57;Q3YAA0;B3DHB6	Q3YAA1;F1QG85;A0A286Y9W0;A0A0R4IR57;Q3YAA0;B3DHB6	Integrin beta	itgb1a;itgb1b	itgb1b;itgb1b;itgb1b;itgb1a;itgb1a;itgb1a	ZDB-GENE-030909-10;ZDB-GENE-030909-10;ZDB-GENE-030909-10;ZDB-GENE-060803-2;ZDB-GENE-060803-2;ZDB-GENE-060803-2	ITGB1;ITGB1;ITGB1;ITGB1;ITGB1;ITGB1;ITGB1	integrin subunit beta 1;integrin subunit beta 1;integrin subunit beta 1;integrin subunit beta 1;integrin subunit beta 1;integrin subunit beta 1;integrin subunit beta 1	3688;3688;3688;3688;3688;3688;3688	6153;6153;6153;6153;6153;6153;6153								-1.03136	1.15128	0.0705865		-2.44814	0.540728	1.81095	1.33232	0.557525	-0.136225	0.16862
339	8	8	3	13.3	13.3	6.1	84.009	0	73.707	2209600000	11	A0A2R8Q476;F1R047;A4QNV1;A0A2R8RZX5;A0A0R4ID68	A0A2R8Q476;F1R047;A4QNV1;A0A2R8RZX5	ATP-dependent 6-phosphofructokinase	pfkmb	pfkmb;pfkmb;pfkmb;pfkmb	ZDB-GENE-081114-1;ZDB-GENE-081114-1;ZDB-GENE-081114-1;ZDB-GENE-081114-1	PFKM;PFKM	phosphofructokinase, muscle;phosphofructokinase, muscle	5213;5213	8877;8877								-1.0307	0.587305	0.258639		-1.31562	3.50829	5.54624	3.18911	3.54084	2.64475	2.96594
1691	3	3	3	3.5	3.5	3.5	151.29	0	25.543	368190000	5	Q6PCR7	Q6PCR7	Eukaryotic translation initiation factor 3 subunit A	eif3a	eif3s10	ZDB-GENE-030131-5726												-1.02667	0.887661	0.129521		-1.9048	2.37417	3.09953	3.30302	2.81146	1.35	1.53523
379	6	6	6	39.6	39.6	39.6	18.507	0	39.787	3789000000	11	A0A2R8Q8M5;Q6PC69	A0A2R8Q8M5;Q6PC69	60S ribosomal protein L10a	rpl10a	rpl10a;rpl10a	ZDB-GENE-030131-2025;ZDB-GENE-030131-2025	RPL10A;RPL10A	ribosomal protein L10a;ribosomal protein L10a	4736;4736	10299;10299	+	Predicted mitochondrial	+				+	-1.02643	0.56368	0.273099		-1.26949	4.88527	6.10765	5.31292	5.85606	3.76015	3.61036
1651	6	6	6	22.5	22.5	22.5	34.395	0	39.104	1509800000	9	Q7ZUG3;Q6P5K3;F8W4I2;Q9PV90	Q7ZUG3;Q6P5K3;F8W4I2;Q9PV90	60S acidic ribosomal protein P0	rplp0	rplp0;rplp0;rplp0;rplp0	ZDB-GENE-000629-1;ZDB-GENE-000629-1;ZDB-GENE-000629-1;ZDB-GENE-000629-1	RPLP0	ribosomal protein lateral stalk subunit P0	6175	10371		Predicted mitochondrial	+				+	-1.02489	0.583847	0.260707		-1.30888	1.75093	3.13921	2.17139	2.65989	0.599708	0.727271
1825	6	6	6	16.2	16.2	16.2	49.123	0	73.832	552120000	7	Q803Y5;B0UYS0	Q803Y5;B0UYS0		krt15	krt15;krt15	ZDB-GENE-040426-2931;ZDB-GENE-040426-2931	KRT15;KRT15	keratin 15;keratin 15	3866;3866	6421;6421								-1.02238	1.2192	0.0603665		-2.59498	0.758567	1.35171	1.07847	0.703176	-0.0712053	-0.510368
1507	12	12	2	40.9	40.9	5.2	49.144	0	103.48	16649000000	21	Q6DG71	Q6DG71		uqcrc2a	uqcrc2a	ZDB-GENE-040718-405	UQCRC2;UQCRC2	ubiquinol-cytochrome c reductase core protein 2;ubiquinol-cytochrome c reductase core protein 2	7385;7385	12586;12586	+	Known mitochondrial	+				+	-1.02084	0.676555	0.210593		-1.48951	6.07536	5.59828	4.4251	3.47119	5.12119	4.44383
1868	2	2	2	7.4	7.4	7.4	29.885	0	12.198	667440000	5	R4GEZ2;R4GDT8	R4GEZ2;R4GDT8		si:ch211-132g1.3	si:ch211-132g1.3;si:ch211-132g1.3	ZDB-GENE-090312-148;ZDB-GENE-090312-148												-1.01958	1.5142	0.0306055	+	-3.27636	1.21392	1.56381	1.96286	0.985112	0.470623	0.226111	Br_KO_WT
311	2	2	2	7	7	7	42.899	0	14.771	591880000	4	Q5XJ64;A8E5C2;A8E5C1;F8W5C3;A0A2R8PXE0	Q5XJ64;A8E5C2;A8E5C1;F8W5C3;A0A2R8PXE0		serpina7	serpina7;serpina7;serpina7;serpina7;serpina7	ZDB-GENE-041010-47;ZDB-GENE-041010-47;ZDB-GENE-041010-47;ZDB-GENE-041010-47;ZDB-GENE-041010-47	SERPINA7	serpin family A member 7	6906	11583								-1.01835	0.350432	0.44624		-0.843898	-1.8528	1.00774	0.544458	0.505197	-1.74677	-2.11408
1042	3	3	3	6.7	6.7	6.7	97.311	0	23.976	332200000	3	E9QEQ6;F1Q781;Q6P3L0-2;Q6P3L0	E9QEQ6;F1Q781;Q6P3L0-2;Q6P3L0	Major vault protein	mvp	mvp;mvp;mvp	ZDB-GENE-030826-33;ZDB-GENE-030826-33;ZDB-GENE-030826-33	MVP;MVP	major vault protein;major vault protein	9961;9961	7531;7531								-1.01818	0.772446	0.16887		-1.67689	0.035298	0.858258	1.23555	0.676652	-0.839203	-0.762889
277	2	2	2	2.4	2.4	2.4	94.224	0	12.807	265140000	2	Q6NSM6;F1Q8U6;A0A286Y8Y0;A0A0R4IA79;E7F9M7;B0BLX3;Q68EI5;A0A0R4IM03	Q6NSM6;F1Q8U6;A0A286Y8Y0;A0A0R4IA79;E7F9M7;B0BLX3;Q68EI5;A0A0R4IM03		epb41l3b;LOC101884882;epb41l3a	epb41l3b;epb41l3b;epb41l3a;epb41l3a;epb41a;epb41a;si:ch73-18b11.1;si:ch73-18b11.1	ZDB-GENE-021106-1;ZDB-GENE-021106-1;ZDB-GENE-040822-8;ZDB-GENE-040822-8;ZDB-GENE-070705-81;ZDB-GENE-070705-81;ZDB-GENE-070912-332;ZDB-GENE-070912-332	EPB41L3;EPB41L3;EPB41L3;EPB41L3;EPB41	erythrocyte membrane protein band 4.1 like 3;erythrocyte membrane protein band 4.1 like 3;erythrocyte membrane protein band 4.1 like 3;erythrocyte membrane protein band 4.1 like 3;erythrocyte membrane protein band 4.1	23136;23136;23136;23136;2035	3380;3380;3380;3380;3377								-1.01774	0.479131	0.331794		-1.10333	0.93125	3.51522	2.22613	2.29163	0.676687	0.651049
1577	4	4	4	14.6	14.6	14.6	30.29	0	143.97	239240000	5	Q6NWC3;E9QDR0	Q6NWC3;E9QDR0		rps2	rps2;rps2	ZDB-GENE-040426-2454;ZDB-GENE-040426-2454	RPS2	ribosomal protein S2	6187	10404								-1.01519	0.778541	0.166517		-1.68885	0.58245	1.18465	1.02847	1.05599	-0.539805	-0.766193
1121	2	2	2	14.6	14.6	14.6	17.253	0	13.349	72634000	2	F1QFP9;Q7ZVG3;Q6P124;Q502S1;F1QX72;F1QJB8;Q6NZ17;Q7ZV01;Q4V942;A1L1U3	F1QFP9;Q7ZVG3;Q6P124;Q502S1;F1QX72;F1QJB8;Q6NZ17;Q7ZV01;Q4V942;A1L1U3		g3bp1;zgc:56304;g3bp2	g3bp1;g3bp1;g3bp1;g3bp1;g3bp1;zgc:56304;zgc:56304;zgc:56304;zgc:56304;g3bp2	ZDB-GENE-030131-7452;ZDB-GENE-030131-7452;ZDB-GENE-030131-7452;ZDB-GENE-030131-7452;ZDB-GENE-030131-7452;ZDB-GENE-040426-2698;ZDB-GENE-040426-2698;ZDB-GENE-040426-2698;ZDB-GENE-040426-2698;ZDB-GENE-070112-1972	G3BP1;G3BP1;G3BP1;G3BP1;G3BP1;G3BP1;G3BP2;G3BP2	G3BP stress granule assembly factor 1;G3BP stress granule assembly factor 1;G3BP stress granule assembly factor 1;G3BP stress granule assembly factor 1;G3BP stress granule assembly factor 1;G3BP stress granule assembly factor 1;G3BP stress granule assembly factor 2;G3BP stress granule assembly factor 2	10146;10146;10146;10146;10146;10146;9908;9908	30292;30292;30292;30292;30292;30292;30291;30291								-1.01452	0.631743	0.233484		-1.40223	-0.89178	0.840528	0.152631	-0.00755382	-1.78237	-1.15226
1188	5	5	5	11.4	11.4	11.4	67.35	0	33.761	736500000	6	Q6PD84;F1QXJ4	Q6PD84;F1QXJ4		stxbp3	stxbp3;stxbp3	ZDB-GENE-040426-2833;ZDB-GENE-040426-2833	STXBP3;STXBP3;STXBP3	syntaxin binding protein 3;syntaxin binding protein 3;syntaxin binding protein 3	6814;6814;6814	11446;11446;11446								-1.01385	1.37481	0.0421879	+	-2.94478	2.22017	3.06089	2.72836	2.14022	1.43494	1.39271	Br_KO_WT
1897	3	3	3	4	4	4	98.549	0	18.401	25518000	3	X1WBX1	X1WBX1			prr33	ZDB-GENE-030131-5326	PRR33;PRR33	proline rich 33;proline rich 33	102724536;102724536	35118;35118								-1.0134	0.643845	0.227068		-1.4258	-0.657083	1.32712	-0.249577	-0.181531	-0.97724	-1.46097
184	2	2	2	10.3	10.3	10.3	27.243	0	12.675	955060000	3	A0A0R4IQ52	A0A0R4IQ52			si:ch211-132g1.3	ZDB-GENE-090312-148												-1.01265	1.34064	0.0456413	+	-2.86624	2.47497	3.61028	3.18875	2.3237	1.9659	1.94644	Br_KO_WT
327	2	2	2	6.6	6.6	6.6	57.307	0	12.909	138580000	3	Q1LXC3;A0A2R8Q1X6;A0A2R8QK71;E7F701	Q1LXC3;A0A2R8Q1X6;A0A2R8QK71;E7F701	Hyaluronidase	hyal2b;hyal2a	hyal2b;hyal2b;hyal2a;hyal2a	ZDB-GENE-050208-414;ZDB-GENE-050208-414;ZDB-GENE-131121-41;ZDB-GENE-131121-41	HYAL2;HYAL2;HYAL2;HYAL2	hyaluronidase 2;hyaluronidase 2;hyaluronidase 2;hyaluronidase 2	8692;8692;8692;8692	5321;5321;5321;5321								-1.01173	0.821925	0.150687		-1.77427	-0.910882	0.499957	0.120328	-0.367657	-1.30379	-1.65433
995	2	2	2	3.3	3.3	3.3	91.24	0	12.65	387120000	2	E7FC82	E7FC82		fam129ab	niban1b	ZDB-GENE-070912-688	NIBAN1;NIBAN1	niban apoptosis regulator 1;niban apoptosis regulator 1	116496;116496	16784;16784								-1.01134	1.13733	0.0728911		-2.41837	-0.203636	0.91229	0.659122	-0.0811965	-0.909546	-0.675487
1543	2	2	2	10.1	10.1	10.1	26.1	0	12.995	93193000	2	Q6DRF3	Q6DRF3	Proteasome subunit beta type	psmb1	psmb1	ZDB-GENE-040618-2	PSMB1;PSMB1	proteasome 20S subunit beta 1;proteasome 20S subunit beta 1	5689;5689	9537;9537								-1.01064	0.830654	0.147688		-1.79152	-1.51681	-0.812437	-0.613612	-1.32507	-2.95437	-1.69535
1713	8	8	8	5.8	5.8	5.8	209.47	0	66.512	2253500000	11	Q6RKB0;A0A0H2UKS6;Q8JFR2;Q7ZZ58;C0LU14;Q6QRQ1;B3DK08;A0A0R4IK24;Q6QRQ2;A0A0R4IQX8;Q90ZA7;F1R1T3;Q5TZF1	Q6RKB0		cacna1sb	cacna1sb	ZDB-GENE-051227-1	CACNA1S;CACNA1S;CACNA1S;CACNA1S;CACNA1S;CACNA1S	calcium voltage-gated channel subunit alpha1 S;calcium voltage-gated channel subunit alpha1 S;calcium voltage-gated channel subunit alpha1 S;calcium voltage-gated channel subunit alpha1 S;calcium voltage-gated channel subunit alpha1 S;calcium voltage-gated channel subunit alpha1 S	779;779;779;779;779;779	1397;1397;1397;1397;1397;1397								-1.01009	0.845047	0.142874		-1.82002	2.0872	3.66818	2.4952	1.26957	1.68496	2.26579
839	3	3	3	3.8	3.8	3.8	138.11	0	20.581	528300000	4	Q6DRK5;F1QDQ1;B3DGP8;Q6JWU9;A7E2H7;A0A286Y8Z3	Q6DRK5;F1QDQ1;B3DGP8;Q6JWU9;A7E2H7;A0A286Y8Z3	Coatomer subunit alpha	copa	copa;copa;copa;copa;copa;copa	ZDB-GENE-020905-2;ZDB-GENE-020905-2;ZDB-GENE-020905-2;ZDB-GENE-020905-2;ZDB-GENE-020905-2;ZDB-GENE-020905-2	COPA;COPA	COPI coat complex subunit alpha;COPI coat complex subunit alpha	1314;1314	2230;2230								-1.0097	0.623331	0.238051		-1.38585	0.464362	1.32188	1.48236	1.29941	-0.951128	-0.108777
367	16	14	14	11.2	10.6	10.6	272.55	0	186.69	1632300000	16	E9QI62;A0A2R8Q720;F1R1U1	E9QI62;A0A2R8Q720		flna	flna	ZDB-GENE-030131-2145	FLNA;FLNA	filamin A;filamin A	2316;2316	3754;3754								-1.00923	0.765437	0.171618		-1.66314	2.56229	3.51883	3.32885	3.12999	1.31889	1.93341
34	44	44	26	27	27	16.5	262.62	0	323.31	20614000000	87	A0A0G2L1F5;A0A140LGS5;A0A140LG71	A0A0G2L1F5;A0A140LGS5			sptbn1;sptbn1	ZDB-GENE-031006-3;ZDB-GENE-031006-3	SPTBN1;SPTBN1;SPTBN1	spectrin beta, non-erythrocytic 1;spectrin beta, non-erythrocytic 1;spectrin beta, non-erythrocytic 1	6711;6711;6711	11275;11275;11275								-1.0088	0.70192	0.198646		-1.53896	6.19424	7.44931	6.59093	6.79792	5.38339	5.02677
293	3	3	3	10.1	10.1	10.1	39.662	0	24.713	861280000	4	A0A286YB23	A0A286YB23			tecra	ZDB-GENE-090930-1	TECR;TECR	trans-2,3-enoyl-CoA reductase;trans-2,3-enoyl-CoA reductase	9524;9524	4551;4551								-1.00641	0.766806	0.171078		-1.66582	0.437859	2.08207	1.68631	-0.291022	0.669206	0.808842
1615	4	4	4	22.3	22.3	22.3	18.568	0	24.352	708230000	4	Q6NZW3	Q6NZW3		cfl2	cfl2	ZDB-GENE-040426-1815	CFL2;CFL2;CFL2	cofilin 2;cofilin 2;cofilin 2	1073;1073;1073	1875;1875;1875								-1.00562	0.622643	0.238428		-1.38451	0.572316	2.34378	1.02407	1.29095	-0.285868	-0.0817769
612	3	3	3	8.2	8.2	8.2	53.134	0	18.37	634960000	4	Q6TNV3;Q6DH98;A3KQX1	Q6TNV3;Q6DH98;A3KQX1		cndp2	cndp2;cndp2;cndp2	ZDB-GENE-030131-5499;ZDB-GENE-030131-5499;ZDB-GENE-030131-5499	CNDP2	carnosine dipeptidase 2	55748	24437								-1.0056	0.627923	0.235547		-1.39479	1.00905	1.00286	2.42357	1.40937	-0.476746	0.486067
875	2	2	2	4.3	4.3	4.3	72.713	0	17.555	1264300000	3	B8A565	B8A565		c9	c9	ZDB-GENE-050522-442	C9;C9;C9	complement C9;complement C9;complement C9	735;735;735	1358;1358;1358								-1.00492	0.543895	0.285828		-1.23078	2.08258	4.03212	3.57947	3.2548	1.30509	2.11952
1669	5	5	5	55.6	55.6	55.6	11.685	0	53.66	5275000000	11	Q6PBJ8;Q642J1;F1R3A6	Q6PBJ8	Peptidyl-prolyl cis-trans isomerase	fkbp1aa	fkbp1aa	ZDB-GENE-030131-7275	FKBP1A;FKBP1A	FKBP prolyl isomerase 1A;FKBP prolyl isomerase 1A	2280;2280	3711;3711								-1.00477	1.6447	0.0226623	+	-3.60474	2.26024	2.87702	2.09833	1.25138	1.27033	1.69957	Br_KO_WT
1414	18	2	2	26	3.7	3.7	113.88	0	21.501	175890000	3	Q502M3;Q08CS8;A0A2R8RNU6	Q502M3		sptbn1	sptbn1	ZDB-GENE-031006-3	SPTBN1;SPTBN1;SPTBN1	spectrin beta, non-erythrocytic 1;spectrin beta, non-erythrocytic 1;spectrin beta, non-erythrocytic 1	6711;6711;6711	11275;11275;11275								-1.00304	0.563639	0.273125		-1.26941	-1.67311	-0.350737	-1.45834	-0.932105	-2.29823	-3.26098
97	3	3	3	12.5	12.5	12.5	49.146	0	20.346	279210000	3	Q7ZWD1;Q6IQ72;A8KC30;A0A0R4IFE2	Q7ZWD1;Q6IQ72;A8KC30;A0A0R4IFE2		psmc1a;psmc1b	psmc1a;psmc1a;psmc1a;psmc1b	ZDB-GENE-030131-8730;ZDB-GENE-030131-8730;ZDB-GENE-030131-8730;ZDB-GENE-040625-69	PSMC1;PSMC1;PSMC1	proteasome 26S subunit, ATPase 1;proteasome 26S subunit, ATPase 1;proteasome 26S subunit, ATPase 1	5700;5700;5700	9547;9547;9547								-1.00176	0.697054	0.200885		-1.52947	-0.125419	1.21565	0.927532	0.63306	-1.11718	-0.503394
341	2	2	2	16.9	16.9	16.9	28.033	0	18.284	143960000	2	F8W244;F1QYW8;A4QP71;A0A2R8RJ83;A0A2R8Q4J7;Q803X7	F8W244;F1QYW8;A4QP71;A0A2R8RJ83;A0A2R8Q4J7;Q803X7		nap1l4a;nap1l1	nap1l4a;nap1l4a;nap1l4a;nap1l4a;nap1l4a;nap1l1	ZDB-GENE-030131-9099;ZDB-GENE-030131-9099;ZDB-GENE-030131-9099;ZDB-GENE-030131-9099;ZDB-GENE-030131-9099;ZDB-GENE-030516-2	NAP1L4;NAP1L4;NAP1L4;NAP1L1;NAP1L1	nucleosome assembly protein 1 like 4;nucleosome assembly protein 1 like 4;nucleosome assembly protein 1 like 4;nucleosome assembly protein 1 like 1;nucleosome assembly protein 1 like 1	4676;4676;4676;4673;4673	7640;7640;7640;7637;7637								-0.999327	0.782117	0.165152		-1.69587	-0.0763009	1.12577	0.40887	0.138393	-1.43698	-0.24106
1015	3	2	2	1.2	1	1	395.19	0	26.761	217050000	2	E7FG81;I3IT32	E7FG81;I3IT32		col12a1b	col12a1b;col12a1b	ZDB-GENE-120215-116;ZDB-GENE-120215-116	COL12A1;COL12A1	collagen type XII alpha 1 chain;collagen type XII alpha 1 chain	1303;1303	2188;2188								-0.999007	0.273577	0.532627		-0.6821	-1.15237	3.10726	0.0245603	1.09954	-0.848881	-1.26823
1814	9	9	6	32.9	32.9	25.2	48.259	0	64.713	2931200000	9	Q802X3;Q6DI13;A0A0R4IL29;A0A0B5JS27	Q802X3;Q6DI13;A0A0R4IL29;A0A0B5JS27		calr3b	calr3b;calr3b;calr3b	ZDB-GENE-030131-9907;ZDB-GENE-030131-9907;ZDB-GENE-030131-9907	CALR3;CALR3;CALR3;CALR3	calreticulin 3;calreticulin 3;calreticulin 3;calreticulin 3	125972;125972;125972;125972	20407;20407;20407;20407								-0.998398	0.348208	0.448531		-0.839306	2.77854	3.32945	3.52976	4.52842	0.77952	1.33463
1621	17	17	12	73.2	73.2	55.8	20.932	0	185.94	159580000000	72	Q6P0G6	Q6P0G6		myl1	myl1	ZDB-GENE-030131-8109	MYL1;MYL1	myosin light chain 1;myosin light chain 1	4632;4632	7582;7582								-0.997948	0.320005	0.478625		-0.780649	5.20792	8.73797	6.15086	7.02483	5.53655	4.54151
1911	11	11	10	5.4	5.4	5	321.9	0	94.389	1099900000	11	X1WF98	X1WF98		col12a1a	col12a1a	ZDB-GENE-090728-1	COL12A1;COL12A1	collagen type XII alpha 1 chain;collagen type XII alpha 1 chain	1303;1303	2188;2188								-0.994113	0.304989	0.495463		-0.749068	1.85862	5.55019	2.37204	3.56496	1.75832	1.47522
538	12	12	11	32.8	32.8	30.1	55.026	0	141.68	12266000000	19	A0AUR2;Q5EAR8;A0A0R4IRI3;Q6DC80;A8E4Z4	A0AUR2;Q5EAR8;A0A0R4IRI3;Q6DC80		srl	srl;srl;srl;srl	ZDB-GENE-061110-91;ZDB-GENE-061110-91;ZDB-GENE-061110-91;ZDB-GENE-061110-91	SRL;SRL	sarcalumenin;sarcalumenin	6345;6345	11295;11295								-0.992496	0.896099	0.127028		-1.92166	4.75129	6.10461	5.09486	3.69046	4.57852	4.70431
1154	2	2	2	8.5	8.5	8.5	32.603	0	10.752	209390000	2	F1QPX6;Q08CQ0;F1QPJ6;Q6NWE8;Q32LS3	F1QPX6;Q08CQ0;F1QPJ6;Q6NWE8;Q32LS3		zgc:152830;alas2;LOC100535398;sb:cb283	zgc:152830;zgc:152830;zgc:152830;zgc:152830;zgc:152830	ZDB-GENE-090312-55;ZDB-GENE-090312-55;ZDB-GENE-090312-55;ZDB-GENE-090312-55;ZDB-GENE-090312-55												-0.991711	0.522821	0.30004		-1.18945	-3.85442	-2.12117	-1.32834	-2.68201	-3.76785	-3.8292
246	2	2	2	8.2	8.2	8.2	32.342	0	12.155	67936000	2	A0A140LFQ9;A0A2R8Q5D9;Q6GQL7	A0A140LFQ9;A0A2R8Q5D9;Q6GQL7		fhl1a	fhl1a;fhl1a;fhl1a	ZDB-GENE-040206-1;ZDB-GENE-040206-1;ZDB-GENE-040206-1	FHL1;FHL1;FHL1;FHL1;FHL1;FHL1;FHL1	four and a half LIM domains 1;four and a half LIM domains 1;four and a half LIM domains 1;four and a half LIM domains 1;four and a half LIM domains 1;four and a half LIM domains 1;four and a half LIM domains 1	2273;2273;2273;2273;2273;2273;2273	3702;3702;3702;3702;3702;3702;3702		Known mitochondrial	+				+	-0.990896	0.675263	0.211221		-1.48699	-0.574806	0.700631	-0.265544	-0.0149276	-1.87328	-1.2242
691	4	4	4	31.7	31.7	31.7	16.24	0	24.393	803070000	4	Q6DRN7;A8E526	Q6DRN7;A8E526		rpl14	rpl14;rpl14	ZDB-GENE-030131-2085;ZDB-GENE-030131-2085	RPL14	ribosomal protein L14	9045	10305								-0.990257	0.549933	0.281882		-1.2426	1.72455	3.02207	1.91997	2.59371	0.709291	0.392817
1616	2	2	2	21.5	21.5	21.5	21.494	0	11.918	275630000	2	Q6NZW8;F8W2P1;F1RBH2	Q6NZW8;F8W2P1;F1RBH2	ADP-ribosylation factor-like protein 8B-A	arl8ba;arl8a;arl8bb	arl8a;arl8ba;arl8bb	ZDB-GENE-030131-5025;ZDB-GENE-030131-9370;ZDB-GENE-080516-10	ARL8A;ARL8A;ARL8B;ARL8B;ARL8B;ARL8B	ADP ribosylation factor like GTPase 8A;ADP ribosylation factor like GTPase 8A;ADP ribosylation factor like GTPase 8B;ADP ribosylation factor like GTPase 8B;ADP ribosylation factor like GTPase 8B;ADP ribosylation factor like GTPase 8B	127829;127829;55207;55207;55207;55207	25192;25192;25564;25564;25564;25564								-0.988356	0.720355	0.19039		-1.57494	0.716843	2.36328	1.91	1.45595	0.25688	0.312224
1350	3	3	3	15.5	15.5	15.5	26.408	0	20.061	402150000	6	Q1L907;A2V6B2;A2V6B1	Q1L907		gstr1	gstr	ZDB-GENE-090507-1												-0.985777	1.2223	0.0599383		-2.60174	0.976933	1.75924	1.81492	0.950633	0.603012	0.040116
851	2	2	2	2.1	2.1	2.1	114.75	0	13.125	71414000	2	Q6QAF3;B3DJJ0;Q5I2A9	Q6QAF3;B3DJJ0;Q5I2A9		itga5	itga5;itga5;itga5	ZDB-GENE-031116-52;ZDB-GENE-031116-52;ZDB-GENE-031116-52	ITGA5;ITGA5	integrin subunit alpha 5;integrin subunit alpha 5	3678;3678	6141;6141								-0.983162	0.82894	0.148272		-1.78814	-0.877616	0.320163	-0.119507	-0.465956	-1.9351	-1.22539
183	2	2	2	7.6	7.6	7.6	57.549	0	11.455	36635000	2	A4JYG3;Q5W434;A0A0R4IQ16;Q5W433;F1QSA4	A4JYG3;Q5W434;A0A0R4IQ16;Q5W433;F1QSA4		mag	mag;mag;mag;mag;mag	ZDB-GENE-041217-24;ZDB-GENE-041217-24;ZDB-GENE-041217-24;ZDB-GENE-041217-24;ZDB-GENE-041217-24	MAG;MAG;MAG	myelin associated glycoprotein;myelin associated glycoprotein;myelin associated glycoprotein	4099;4099;4099	6783;6783;6783								-0.978327	0.431947	0.369873		-1.00943	-3.22221	-0.161813	-2.30313	-2.91979	-2.2592	-3.44314
1812	7	7	5	17.2	17.2	13.3	46.253	0	111.26	862260000	9	Q802C9;Q7ZU67;A0A2R8Q3A3;A0A2R8PYN1;A8E590;F1R166;A0A0R4IKM4;Q7SXU5	Q802C9;Q7ZU67;A0A2R8Q3A3;A0A2R8PYN1;A8E590;F1R166		eif4a1a;eif4a1b;eif4a2	eif4a1a;eif4a1b;eif4a1b;eif4a1b;eif4a1b;eif4a2	ZDB-GENE-031030-2;ZDB-GENE-040120-6;ZDB-GENE-040120-6;ZDB-GENE-040120-6;ZDB-GENE-040120-6;ZDB-GENE-040426-2802	EIF4A1;EIF4A1;EIF4A1;EIF4A1;EIF4A1	eukaryotic translation initiation factor 4A1;eukaryotic translation initiation factor 4A1;eukaryotic translation initiation factor 4A1;eukaryotic translation initiation factor 4A1;eukaryotic translation initiation factor 4A1	1973;1973;1973;1973;1973	3282;3282;3282;3282;3282								-0.976562	0.803292	0.157292		-1.73752	1.65407	2.55249	2.66332	2.18279	0.605848	1.15155
50	3	3	3	38.6	38.6	38.6	9.9152	0	24.871	1701000000	5	B0R193;Q3B7P7;Q7SXA3;Q7ZU62;A0A0N4STS4;Q6TLG3;A0A2R8RR55;B3DLH2;B0R189;Q7ZU63;F1QHN6;A0JPF1;A0A0N4SUD2;Q6IS68	B0R193;Q3B7P7;Q7SXA3;Q7ZU62;A0A0N4STS4;Q6TLG3;A0A2R8RR55;B3DLH2;B0R189;Q7ZU63;F1QHN6;A0JPF1;A0A0N4SUD2;Q6IS68		ubb;uba52;rps27a;si:ch211-202a12.4;ubc	rps27a;rps27a;si:ch211-202a12.4;ubb;ubb;ubb;ubb;ubb;ubb;uba52;ubc;ubc	ZDB-GENE-030131-10018;ZDB-GENE-030131-10018;ZDB-GENE-030131-8486;ZDB-GENE-050411-10;ZDB-GENE-050411-10;ZDB-GENE-050411-10;ZDB-GENE-050411-10;ZDB-GENE-050411-10;ZDB-GENE-050411-10;ZDB-GENE-051023-7;ZDB-GENE-061110-88;ZDB-GENE-061110-88	RPS27A;RPS27A;RPS27A;UBB;UBB;UBA52;UBA52;UBA52;UBA52;UBC;UBC	ribosomal protein S27a;ribosomal protein S27a;ribosomal protein S27a;ubiquitin B;ubiquitin B;ubiquitin A-52 residue ribosomal protein fusion product 1;ubiquitin A-52 residue ribosomal protein fusion product 1;ubiquitin A-52 residue ribosomal protein fusion product 1;ubiquitin A-52 residue ribosomal protein fusion product 1;ubiquitin C;ubiquitin C	6233;6233;6233;7314;7314;7311;7311;7311;7311;7316;7316	10417;10417;10417;12463;12463;12458;12458;12458;12458;12468;12468								-0.976509	0.622651	0.238424		-1.38452	1.63258	3.86081	2.41709	2.19497	1.37036	1.41563
1865	4	4	4	4.4	4.4	4.4	139.25	0	24.925	167350000	4	R4GDQ0	R4GDQ0		si:ch73-244f7.4	tpp2	ZDB-GENE-121214-290	TPP2;TPP2	tripeptidyl peptidase 2;tripeptidyl peptidase 2	7174;7174	12016;12016								-0.974843	0.779427	0.166178		-1.69059	-1.2577	0.0255062	-0.126012	-0.645152	-2.03477	-1.60282
1703	5	5	3	23.8	23.8	17.1	37.303	0	37.469	2716200000	7	Q803H5;Q6PH57	Q803H5;Q6PH57	Guanine nucleotide-binding protein G(I)/G(S)/G(T) subunit beta-1	gnb1b;gnb1	gnb1a;gnb1b	ZDB-GENE-030131-823;ZDB-GENE-040426-2855	GNB1;GNB1;GNB1;GNB1;GNB1	G protein subunit beta 1;G protein subunit beta 1;G protein subunit beta 1;G protein subunit beta 1;G protein subunit beta 1	2782;2782;2782;2782;2782	4396;4396;4396;4396;4396								-0.972674	1.02776	0.0938076		-2.1889	1.59313	2.57596	2.79431	1.84058	1.13902	1.06578
1714	4	4	4	27.7	27.7	27.7	20.803	0	23.873	1349900000	5	Z4YIG5;Q6TEN1;Q6IQP4;A0A0J9YJ23;E7FBI4	Z4YIG5;Q6TEN1;Q6IQP4	Ras-related protein Rap-1b	rap1b;rap1aa	rap1b;rap1b;rap1aa	ZDB-GENE-030131-9662;ZDB-GENE-030131-9662;ZDB-GENE-040625-167	RAP1B;RAP1B;RAP1B;RAP1A;RAP1A;RAP1A	RAP1B, member of RAS oncogene family;RAP1B, member of RAS oncogene family;RAP1B, member of RAS oncogene family;RAP1A, member of RAS oncogene family;RAP1A, member of RAS oncogene family;RAP1A, member of RAS oncogene family	5908;5908;5908;5906;5906;5906	9857;9857;9857;9855;9855;9855								-0.970842	1.10563	0.0784093		-2.35124	1.73577	2.75696	2.64115	1.92005	1.11201	1.18929
1913	2	2	2	7.1	7.1	7.1	66.202	0	16.514	144340000	2	X1WH50	X1WH50		si:ch211-137a8.4	si:ch211-137a8.4	ZDB-GENE-030131-3742												-0.969307	0.866815	0.135889		-1.86324	-0.0133966	1.40052	0.414733	-0.092345	-0.0283987	-0.98532
1225	3	3	3	15.8	15.8	15.8	36.093	0	23.148	6241900000	13	F1R3D3;Q5MJ86	F1R3D3;Q5MJ86	Glyceraldehyde-3-phosphate dehydrogenase;Glyceraldehyde-3-phosphate dehydrogenase 2	gapdhs;gapdh-2	gapdhs;gapdhs	ZDB-GENE-020913-1;ZDB-GENE-020913-1	GAPDHS;GAPDHS	glyceraldehyde-3-phosphate dehydrogenase, spermatogenic;glyceraldehyde-3-phosphate dehydrogenase, spermatogenic	26330;26330	24864;24864								-0.967434	0.885781	0.130083		-1.90104	1.55905	2.81647	2.62079	1.90271	0.776228	1.41507
1681	2	2	2	9.4	9.4	9.4	30.199	0	22.244	540410000	7	Q6PBY1	Q6PBY1	40S ribosomal protein S3a	rps3a	rps3a	ZDB-GENE-030131-9184	RPS3A;RPS3A	ribosomal protein S3A;ribosomal protein S3A	6189;6189	10421;10421								-0.966698	0.648883	0.224449		-1.43561	2.12822	3.18592	2.57947	2.84561	1.25377	0.894139
465	8	8	4	17.4	17.4	12	89.63	0	62.597	2360900000	10	A0A2R8QNF0;Q7ZU99	A0A2R8QNF0;Q7ZU99	Transitional endoplasmic reticulum ATPase	vcp	vcp;vcp	ZDB-GENE-030131-5408;ZDB-GENE-030131-5408	VCP;VCP;VCP;VCP;VCP;VCP;VCP	valosin containing protein;valosin containing protein;valosin containing protein;valosin containing protein;valosin containing protein;valosin containing protein;valosin containing protein	7415;7415;7415;7415;7415;7415;7415	12666;12666;12666;12666;12666;12666;12666								-0.963049	0.621222	0.239209		-1.38174	2.68071	4.0722	3.64473	3.50114	1.55441	2.45295
1454	121	121	111	33.8	33.8	31.4	563.26	0	323.31	114820000000	201	Q5RGQ4;A0A0R4IA72;A7M796;A4KUJ2;A7M794;A0A2R8QEE5	Q5RGQ4;A0A0R4IA72		ryr3	ryr3;ryr3	ZDB-GENE-041001-165;ZDB-GENE-041001-165	RYR3;RYR3;RYR3;RYR3;RYR3;RYR3	ryanodine receptor 3;ryanodine receptor 3;ryanodine receptor 3;ryanodine receptor 3;ryanodine receptor 3;ryanodine receptor 3	6263;6263;6263;6263;6263;6263	10485;10485;10485;10485;10485;10485								-0.962473	0.852273	0.140517		-1.83435	7.66764	8.87986	7.32958	6.59995	6.98647	7.40323
1168	3	3	3	12.6	12.6	12.6	35.051	0	60.072	2334400000	4	Q5PQY9;F1QSU0	Q5PQY9;F1QSU0		murcb	cavin4b;cavin4b	ZDB-GENE-041212-87;ZDB-GENE-041212-87	CAVIN4;CAVIN4	caveolae associated protein 4;caveolae associated protein 4	347273;347273	33742;33742								-0.961806	0.649849	0.22395		-1.43749	1.73593	3.46531	2.72535	2.54152	1.06545	1.4342
1670	2	2	2	22.6	22.6	22.6	11.712	0	12.67	162930000	3	Q6PBJ9	Q6PBJ9		rplp2	rplp2	ZDB-GENE-031018-2												-0.951396	0.67001	0.213791		-1.47676	-0.486337	0.664926	-0.765969	-0.276307	-1.26459	-1.90067
1181	2	2	2	12.7	12.7	12.7	19.924	0	13.474	89071000	2	F1QVE4	F1QVE4		eef1e1	eef1e1	ZDB-GENE-030131-4949	EEF1E1;EEF1E1	eukaryotic translation elongation factor 1 epsilon 1;eukaryotic translation elongation factor 1 epsilon 1	9521;9521	3212;3212								-0.949762	0.760003	0.173779		-1.65249	-0.361646	0.121207	0.268119	0.0410283	-1.83112	-1.03151
89	6	6	6	2.7	2.7	2.7	270.64	0	42.713	605930000	6	Q5U7N6;A0A0R4IDZ8;Q6DEN1;Q568S4;A1L1Z3;Q0V946;A3KP11;A0A2R8QFL6	Q5U7N6;A0A0R4IDZ8		tln1	tln1;tln1	ZDB-GENE-031002-48;ZDB-GENE-031002-48	TLN1;TLN1	talin 1;talin 1	7094;7094	11845;11845								-0.949145	0.70067	0.199219		-1.53652	1.77997	2.90961	2.58487	2.5043	0.847545	1.07517
796	2	2	2	15.3	15.3	15.3	27.981	0	13.675	2624600000	4	B0V2V4;Q5CZV0	B0V2V4;Q5CZV0	Transmembrane protein 182	tmem182a;tmem182	tmem182a;tmem182a	ZDB-GENE-050306-22;ZDB-GENE-050306-22	TMEM182;TMEM182;TMEM182	transmembrane protein 182;transmembrane protein 182;transmembrane protein 182	130827;130827;130827	26391;26391;26391								-0.946279	0.737335	0.18309		-1.60812	0.904561	2.86562	2.09849	1.26498	0.998108	0.766743
109	4	3	3	9.4	7.7	7.7	58.113	0	24.654	289570000	3	A0A0R4IGP6;Q7ZVT2;Q6NXD1	A0A0R4IGP6;Q7ZVT2;Q6NXD1	Pyruvate kinase	pkma	pkma;pkma;pkma	ZDB-GENE-031201-4;ZDB-GENE-031201-4;ZDB-GENE-031201-4	PKM;PKM	pyruvate kinase M1/2;pyruvate kinase M1/2	5315;5315	9021;9021		Predicted mitochondrial	+				+	-0.945722	0.839366	0.144755		-1.80876	-0.497506	0.780484	0.582961	-0.0356472	-1.207	-0.728578
350	2	2	2	8.9	8.9	8.9	37.19	0	14.069	188370000	2	Q7ZYX7;A0A2R8Q5H4	Q7ZYX7;A0A2R8Q5H4		psmd7	psmd7;psmd7	ZDB-GENE-030131-5541;ZDB-GENE-030131-5541	PSMD7	proteasome 26S subunit, non-ATPase 7	5713	9565								-0.945497	0.733161	0.184859		-1.59996	-0.44717	0.953599	0.0470594	-0.123629	-1.56783	-0.591543
200	2	2	2	6.8	6.8	6.8	40.147	0	13.273	302320000	3	A8E543;A2CE73;Q6NW56;A0A0R4ISK8;Q9PTB4	A8E543;A2CE73;Q6NW56;A0A0R4ISK8;Q9PTB4		khdrbs1a	khdrbs1a;khdrbs1a;khdrbs1a;khdrbs1a;khdrbs1a	ZDB-GENE-000210-25;ZDB-GENE-000210-25;ZDB-GENE-000210-25;ZDB-GENE-000210-25;ZDB-GENE-000210-25	KHDRBS1;KHDRBS1;KHDRBS1;KHDRBS1;KHDRBS1	KH RNA binding domain containing, signal transduction associated 1;KH RNA binding domain containing, signal transduction associated 1;KH RNA binding domain containing, signal transduction associated 1;KH RNA binding domain containing, signal transduction associated 1;KH RNA binding domain containing, signal transduction associated 1	10657;10657;10657;10657;10657	18116;18116;18116;18116;18116								-0.942821	0.444622	0.359235		-1.03476	1.27351	3.52999	2.61566	2.70498	0.533764	1.35194
1901	5	5	5	25.6	25.6	25.6	33.62	0	39.327	3314300000	8	X1WCY9	X1WCY9		si:ch73-44m9.3	si:ch73-44m9.3	ZDB-GENE-081104-290												-0.942178	0.594914	0.254147		-1.33047	3.45119	3.66191	3.50725	3.80732	1.36429	2.62221
1678	2	2	2	20.5	20.5	20.5	16.245	0	12.38	808290000	3	Q6PBW3	Q6PBW3		rps14	rps14	ZDB-GENE-030131-8631	RPS14;RPS14;RPS14	ribosomal protein S14;ribosomal protein S14;ribosomal protein S14	6208;6208;6208	10387;10387;10387	+	Predicted mitochondrial	+				+	-0.940244	0.553842	0.279356		-1.25025	1.81794	2.83822	2.08955	2.68211	0.666412	0.576451
1704	2	2	2	5.5	5.5	5.5	51.063	0	18.789	65203000	3	Q6PHD6	Q6PHD6		ilk	ilk	ZDB-GENE-040426-1435	ILK;ILK;ILK;ILK;ILK	integrin linked kinase;integrin linked kinase;integrin linked kinase;integrin linked kinase;integrin linked kinase	3611;3611;3611;3611;3611	6040;6040;6040;6040;6040								-0.940222	0.763793	0.172269		-1.65992	-1.61698	-0.0377129	-0.544947	-1.03617	-1.90358	-2.08056
1898	8	8	3	9.5	9.5	3.4	125.3	0	58.902	1253600000	9	X1WC44	X1WC44		si:ch211-212c13.8	si:ch211-212c13.8	ZDB-GENE-131118-28												-0.937959	1.06972	0.0851684		-2.27593	1.81939	2.04348	2.54392	1.88912	0.736463	0.967328
1603	2	2	2	3.9	3.9	3.9	78.508	0	12.055	16137000	2	Q6NYL3	Q6NYL3	Peroxisomal bifunctional enzyme;Enoyl-CoA hydratase/3,2-trans-enoyl-CoA isomerase;3-hydroxyacyl-CoA dehydrogenase	ehhadh	ehhadh	ZDB-GENE-040426-2581	EHHADH;EHHADH	enoyl-CoA hydratase and 3-hydroxyacyl CoA dehydrogenase;enoyl-CoA hydratase and 3-hydroxyacyl CoA dehydrogenase	1962;1962	3247;3247	+						+	-0.937819	0.996428	0.100826		-2.12454	-3.68211	-3.60251	-2.46887	-3.80679	-4.50024	-4.25992
12	3	2	2	12.2	10.3	10.3	48.609	0	19.626	184610000	2	A0A0B5JK63;F1Q8W8;Q6PFP8	A0A0B5JK63;F1Q8W8;Q6PFP8		calr	calr;calr;calr	ZDB-GENE-030131-4042;ZDB-GENE-030131-4042;ZDB-GENE-030131-4042	CALR;CALR;CALR;CALR	calreticulin;calreticulin;calreticulin;calreticulin	811;811;811;811	1455;1455;1455;1455		Known mitochondrial	+				+	-0.936654	0.266378	0.541529		-0.666563	-1.58088	-0.656014	-0.897288	0.683601	-3.91969	-2.70806
68	2	2	2	18	18	18	22.93	0	63.864	1430500000	2	A0A0R4IWK8;Q6DC76;Q6TEM3;F1RBV6;A0A0R4IAV8;A0A0R4IMY9;A2CJ05	A0A0R4IWK8;Q6DC76;Q6TEM3;F1RBV6;A0A0R4IAV8;A0A0R4IMY9;A2CJ05	Dystrobrevin	dtnba;dtng	dtnba;dtnba;dtnba;dtnba;dtnba;dtnba;dtnba	ZDB-GENE-030131-3967;ZDB-GENE-030131-3967;ZDB-GENE-030131-3967;ZDB-GENE-030131-3967;ZDB-GENE-030131-3967;ZDB-GENE-030131-3967;ZDB-GENE-030131-3967	DTNB;DTNB	dystrobrevin beta;dystrobrevin beta	1838;1838	3058;3058		Predicted mitochondrial	+				+	-0.93553	1.07512	0.0841171		-2.28719	-0.791295	0.283588	0.347402	-0.870494	-0.761767	-1.33464
1296	3	3	3	8.9	8.9	8.9	51.461	0	21.021	1152300000	4	Q804G3;F8W2N0	Q804G3;F8W2N0	Annexin	anxa11b	anxa11b;anxa11b	ZDB-GENE-030707-5;ZDB-GENE-030707-5	ANXA11;ANXA11;ANXA11	annexin A11;annexin A11;annexin A11	311;311;311	535;535;535								-0.934929	0.528673	0.296024		-1.20094	1.63814	2.7723	3.42922	2.76319	0.79755	1.47414
298	2	2	2	4.9	4.9	4.9	60.726	0	12.285	112730000	2	Q567F4;F1RDQ5;A7YYC1;A0A2R8PV02	Q567F4;F1RDQ5;A7YYC1;A0A2R8PV02	Beta-hexosaminidase	hexa	hexa;hexa;hexa;hexa	ZDB-GENE-050417-283;ZDB-GENE-050417-283;ZDB-GENE-050417-283;ZDB-GENE-050417-283	HEXA;HEXA	hexosaminidase subunit alpha;hexosaminidase subunit alpha	3073;3073	4878;4878								-0.930448	0.326006	0.472056		-0.793201	-0.676774	-0.46424	0.815179	0.651607	-3.0389	-0.729883
1332	5	2	2	18.4	5.8	5.8	42.866	0	12.897	196090000	2	Q08BV6;B8JJ23;B8JJ24	Q08BV6;B8JJ23;B8JJ24		ckba	ckba;ckba;ckba	ZDB-GENE-060929-902;ZDB-GENE-060929-902;ZDB-GENE-060929-902	CKB;CKB	creatine kinase B;creatine kinase B	1152;1152	1991;1991								-0.929481	0.490907	0.322918		-1.12661	-1.17087	-1.05489	1.26011	-1.58706	-0.805885	-1.36115
1699	2	2	2	6.6	6.6	6.6	40.19	0	16.242	139110000	3	Q6PGV1	Q6PGV1	V-type proton ATPase subunit d 1	atp6v0d1	atp6v0d1	ZDB-GENE-030131-1531	ATP6V0D1;ATP6V0D1;ATP6V0D1	ATPase H+ transporting V0 subunit d1;ATPase H+ transporting V0 subunit d1;ATPase H+ transporting V0 subunit d1	9114;9114;9114	13724;13724;13724								-0.925031	0.493229	0.321196		-1.1312	-1.72197	-0.810694	-0.00685565	-0.524241	-2.71604	-2.07433
810	7	7	6	23	23	20.9	48.602	0	134.27	2946600000	11	B2GQG8;Q7ZTS4	B2GQG8;Q7ZTS4	Keratin, type I cytoskeletal 18	krt18	krt18a.1;krt18a.1	ZDB-GENE-030411-6;ZDB-GENE-030411-6	KRT18;KRT18;KRT18;KRT18;KRT18;KRT18	keratin 18;keratin 18;keratin 18;keratin 18;keratin 18;keratin 18	3875;3875;3875;3875;3875;3875	6430;6430;6430;6430;6430;6430								-0.923476	0.591517	0.256144		-1.32384	2.22425	3.13818	3.04959	3.13597	1.4067	1.09892
660	3	3	3	3.1	3.1	3.1	129.19	0	17.983	451010000	3	A5WWB7;F1Q545;Q5U3B1	A5WWB7;F1Q545;Q5U3B1		mybpc1	mybpc1;mybpc1;mybpc1	ZDB-GENE-041114-196;ZDB-GENE-041114-196;ZDB-GENE-041114-196	MYBPC1;MYBPC1;MYBPC1	myosin binding protein C1;myosin binding protein C1;myosin binding protein C1	4604;4604;4604	7549;7549;7549								-0.923338	0.518463	0.303066		-1.18089	1.12113	3.07762	2.03186	2.20887	0.82667	0.42507
404	16	6	3	19.4	8.4	4.1	103.78	0	72.126	949150000	8	Q7SYE2;H9GX78;A0A2R8QDC7	Q7SYE2;H9GX78;A0A2R8QDC7		actn4	actn4;actn4;actn4	ZDB-GENE-030131-940;ZDB-GENE-030131-940;ZDB-GENE-030131-940	ACTN4;ACTN4;ACTN4;ACTN4	actinin alpha 4;actinin alpha 4;actinin alpha 4;actinin alpha 4	81;81;81;81	166;166;166;166								-0.922359	0.698782	0.200086		-1.53284	1.18402	2.13488	2.74293	1.8874	0.660887	0.746466
1511	2	2	2	18.7	18.7	18.7	11.874	0	11.514	11774000	2	Q6DGI6;A0A2R8Q929	Q6DGI6;A0A2R8Q929	Thioredoxin	txn	txn;txn	ZDB-GENE-040718-162;ZDB-GENE-040718-162	TXN;TXN	thioredoxin;thioredoxin	7295;7295	12435;12435								-0.922183	0.291861	0.510668		-0.721236	-1.41293	-1.41106	-0.0441786	0.398099	-3.64461	-2.38821
727	5	5	5	16.7	16.7	16.7	28.445	0	32.211	505030000	5	Q6Q417;Q5RKN1;Q3B7P9;A8WGL4	Q6Q417;Q5RKN1;Q3B7P9;A8WGL4		rpl7	rpl7;rpl7;rpl7;rpl7	ZDB-GENE-030131-8654;ZDB-GENE-030131-8654;ZDB-GENE-030131-8654;ZDB-GENE-030131-8654	RPL7;RPL7	ribosomal protein L7;ribosomal protein L7	6129;6129	10363;10363								-0.921394	0.476238	0.334012		-1.09761	0.80918	2.18767	1.30505	1.97619	-0.078087	-0.360376
1442	2	2	2	5	5	5	46.255	0	11.558	242050000	2	Q5BJJ2;F1QBR2;Q6Q418	Q5BJJ2;F1QBR2;Q6Q418		rpl3	rpl3;rpl3;rpl3	ZDB-GENE-030131-1291;ZDB-GENE-030131-1291;ZDB-GENE-030131-1291	RPL3;RPL3	ribosomal protein L3;ribosomal protein L3	6122;6122	10332;10332		Predicted mitochondrial	+				+	-0.917109	0.471824	0.337424		-1.08886	-0.704963	1.00675	-0.446696	0.338273	-1.66203	-1.57248
647	3	2	2	5.6	3.4	3.4	78.233	0	63.556	25941000000	2	Q504F5;B7ZV15;A9JT02;A5PMP0;Q66HU4	Q504F5;B7ZV15;A9JT02;A5PMP0		capn2b	capn2b;capn2b;capn2b;capn2b	ZDB-GENE-050522-84;ZDB-GENE-050522-84;ZDB-GENE-050522-84;ZDB-GENE-050522-84	CAPN2	calpain 2	824	1479								-0.916811	0.348068	0.448675		-0.839017	0.96884	3.9079	1.66109	2.18615	1.56306	0.03818
40	4	2	2	2.4	1.4	1.4	213.8	0	12.511	192380000	2	A0A0G2L974	A0A0G2L974																-0.912112	0.653979	0.22183		-1.44554	0.234412	1.25031	1.14041	1.01906	-0.782021	-0.348245
1864	5	3	2	17.1	10.2	7.5	36.246	0	19.85	3379600000	7	Q9PVK4	Q9PVK4	L-lactate dehydrogenase B-A chain	ldhba	ldhba	ZDB-GENE-991026-6	LDHB;LDHB;LDHB	lactate dehydrogenase B;lactate dehydrogenase B;lactate dehydrogenase B	3945;3945;3945	6541;6541;6541	+						+	-0.911526	2.08896	0.00814788	+	-4.88217	3.30562	3.68622	3.71522	2.88684	2.42932	2.65632	Br_KO_WT
1441	4	3	3	37.1	30.8	30.8	15.403	0	28.523	568680000	3	Q5BJC7;Q6ZM13	Q5BJC7;Q6ZM13		si:ch211-5k11.6	hbaa2;hbaa2	ZDB-GENE-081104-38;ZDB-GENE-081104-38												-0.911182	0.593221	0.25514		-1.32716	0.742106	1.26698	2.79275	0.484767	1.28968	0.293839
1463	4	4	4	17.6	17.6	17.6	32.301	0	29.329	1155700000	5	Q7ZUR3;Q6NWF7;Q5TYQ4	Q7ZUR3;Q6NWF7;Q5TYQ4		echdc2	echdc2;echdc2;echdc2	ZDB-GENE-030219-147;ZDB-GENE-030219-147;ZDB-GENE-030219-147	ECHDC2;ECHDC2	enoyl-CoA hydratase domain containing 2;enoyl-CoA hydratase domain containing 2	55268;55268	23408;23408	+	Known mitochondrial	+				+	-0.911149	0.413517	0.385908		-0.972415	0.476924	2.48507	1.93182	2.13171	-0.237728	0.266389
1496	3	3	3	9.6	9.6	9.6	45.631	0	20.251	200630000	3	Q6AZC1;A0A0G2KCK6	Q6AZC1		psmc5	psmc5	ZDB-GENE-030131-6547	PSMC5;PSMC5	proteasome 26S subunit, ATPase 5;proteasome 26S subunit, ATPase 5	5705;5705	9552;9552								-0.911045	0.555034	0.27859		-1.25259	0.459662	2.4399	1.61075	1.3443	-0.200735	0.633609
854	2	2	2	1.3	1.3	1.3	207.46	0	12.769	52302000	2	Q2TJF5;F1QYU0;B3DK46;Q5SNU9	Q2TJF5;F1QYU0;B3DK46;Q5SNU9		lama4	lama4;lama4;lama4;lama4	ZDB-GENE-040724-213;ZDB-GENE-040724-213;ZDB-GENE-040724-213;ZDB-GENE-040724-213	LAMA4;LAMA4;LAMA4;LAMA4;LAMA4	laminin subunit alpha 4;laminin subunit alpha 4;laminin subunit alpha 4;laminin subunit alpha 4;laminin subunit alpha 4	3910;3910;3910;3910;3910	6484;6484;6484;6484;6484								-0.908083	0.592224	0.255727		-1.32522	-2.04317	0.215318	-0.954323	-1.42058	-1.98127	-2.10457
1639	4	4	4	21	21	21	32.95	0	28.842	7014400000	7	Q6P2T0	Q6P2T0	Trimeric intracellular cation channel type A	tmem38a	tmem38a	ZDB-GENE-040426-1888	TMEM38A;TMEM38A	transmembrane protein 38A;transmembrane protein 38A	79041;79041	28462;28462								-0.906319	1.03924	0.091361		-2.2126	2.79525	4.06464	3.48252	2.17686	2.71502	2.73157
1793	3	3	3	26.2	26.2	26.2	24.485	0	51.855	794420000	4	Q7ZV16;Q6IQE2	Q7ZV16;Q6IQE2		eef1b2	eef1b2;eef1b2	ZDB-GENE-030131-7310;ZDB-GENE-030131-7310	EEF1B2;EEF1B2	eukaryotic translation elongation factor 1 beta 2;eukaryotic translation elongation factor 1 beta 2	1933;1933	3208;3208								-0.90617	0.732296	0.185227		-1.59827	0.329993	1.3701	0.308273	0.630698	-0.492188	-0.848659
719	2	2	2	9.2	9.2	9.2	44.973	0	13.461	43571000	2	A8WFU6	A8WFU6		serpinh1a	serpinh1a	ZDB-GENE-080219-21	SERPINH1;SERPINH1	serpin family H member 1;serpin family H member 1	871;871	1546;1546								-0.904014	1.19101	0.064415		-2.53364	-0.400466	-0.598205	-1.02317	-1.00989	-2.05861	-1.66538
862	3	3	3	17.4	17.4	17.4	35.012	0	51.891	324120000	5	B5DE31;B5DE31-2;A8KBS6	B5DE31;B5DE31-2		ybx1	ybx1	ZDB-GENE-000629-3	YBX1;YBX1;YBX1	Y-box binding protein 1;Y-box binding protein 1;Y-box binding protein 1	4904;4904;4904	8014;8014;8014								-0.903727	0.648559	0.224616		-1.43498	0.642403	0.813039	1.14975	1.18839	-0.636084	-0.658286
129	4	4	4	22.6	22.6	22.6	15.941	0	28.388	100580000	4	Q6PBW7;A0A0R4IJ49;E9QHH0	Q6PBW7;A0A0R4IJ49;E9QHH0		rps19	rps19;rps19;rps19	ZDB-GENE-040426-1716;ZDB-GENE-040426-1716;ZDB-GENE-040426-1716	RPS19	ribosomal protein S19	6223	10402								-0.903399	0.665652	0.215948		-1.46827	1.93091	2.86698	2.20074	2.52683	0.901312	0.860291
1902	4	4	4	5.1	5.1	5.1	106.04	0	25.169	242480000	4	X1WD71;X1WFD2;X1WC51;X1WHT2	X1WD71;X1WFD2;X1WC51;X1WHT2		ap2a1	ap2a1;ap2a1;ap2a1;ap2a1	ZDB-GENE-090302-2;ZDB-GENE-090302-2;ZDB-GENE-090302-2;ZDB-GENE-090302-2	AP2A1;AP2A1	adaptor related protein complex 2 subunit alpha 1;adaptor related protein complex 2 subunit alpha 1	160;160	561;561								-0.899807	0.602874	0.249532		-1.34598	0.569531	1.6394	1.53401	1.49443	-0.309569	-0.141342
1231	77	77	77	39.8	39.8	39.8	284.93	0	323.31	38288000000	116	F1R446;A3FG33;Q566W8;F1R445;Q56A42;F1QDX2;D6QWZ7;Q32P38	F1R446;A3FG33		spna2	sptan1;sptan1	ZDB-GENE-051113-60;ZDB-GENE-051113-60	SPTAN1;SPTAN1	spectrin alpha, non-erythrocytic 1;spectrin alpha, non-erythrocytic 1	6709;6709	11273;11273								-0.899404	0.66671	0.215422		-1.47033	6.43576	7.72401	6.93447	7.08617	5.78822	5.52164
897	4	2	2	19.2	11.4	11.4	26.231	0	13.686	3558200000	3	Q7ZU41;Q6IQT1;B8JLJ3;B2GTJ8	Q7ZU41;Q6IQT1;B8JLJ3;B2GTJ8		ywhaz	ywhaz;ywhaz;ywhaz;ywhaz	ZDB-GENE-030131-8554;ZDB-GENE-030131-8554;ZDB-GENE-030131-8554;ZDB-GENE-030131-8554	YWHAZ;YWHAZ	tyrosine 3-monooxygenase/tryptophan 5-monooxygenase activation protein zeta;tyrosine 3-monooxygenase/tryptophan 5-monooxygenase activation protein zeta	7534;7534	12855;12855		Predicted mitochondrial	+				+	-0.899184	0.93292	0.116703		-1.99559	4.14372	4.40721	4.70224	4.17475	2.73431	3.64655
140	12	12	12	26	26	26	62.227	0	114.57	209950000000	61	F1QXT6;A0A0R4IKE0;Q7T138;F1QNI9;Q6DC34	F1QXT6;A0A0R4IKE0;Q7T138;F1QNI9;Q6DC34	Calsequestrin	casq1a	casq1a;casq1a;casq1a;casq1a;casq1a	ZDB-GENE-040801-139;ZDB-GENE-040801-139;ZDB-GENE-040801-139;ZDB-GENE-040801-139;ZDB-GENE-040801-139	CASQ1	calsequestrin 1	844	1512								-0.897727	0.688108	0.205065		-1.51203	7.20843	8.74721	7.03651	6.33816	6.79954	7.16128
1281	3	3	3	16.6	16.6	16.6	23.161	0	23.236	348610000	4	Q641M4;Q7T2C6;F6NJU6;A0A2R8QIZ9;Q6GQM5	Q641M4;Q7T2C6;F6NJU6		zgc:100918;rab7	rab7a;zgc:100918;zgc:100918	ZDB-GENE-040426-1352;ZDB-GENE-040927-2;ZDB-GENE-040927-2	RAB7A	RAB7A, member RAS oncogene family	7879	9788								-0.89743	0.945796	0.113293		-2.02158	-0.513727	0.730048	0.195936	-0.242795	-0.98312	-1.05412
1412	2	2	2	7.3	7.3	7.3	37.277	0	12.534	82260000	2	Q5RHE5;Q502F2	Q5RHE5;Q502F2		si:dkey-90m5.4	si:dkey-90m5.4;si:dkey-90m5.4	ZDB-GENE-041014-250;ZDB-GENE-041014-250												-0.897127	0.79772	0.159324		-1.72655	-0.774261	0.0594341	-0.760758	-0.549161	-2.03911	-1.57869
1443	3	3	3	19.3	19.3	19.3	21.654	0	23.378	650410000	3	Q5BKV9;Q6DRM3;A7YY92;Q6YIR2	Q5BKV9;Q6DRM3;A7YY92;Q6YIR2		rpl9	rpl9;rpl9;rpl9;rpl9	ZDB-GENE-030131-8646;ZDB-GENE-030131-8646;ZDB-GENE-030131-8646;ZDB-GENE-030131-8646	RPL9;RPL9;RPL9;RPL9	ribosomal protein L9;ribosomal protein L9;ribosomal protein L9;ribosomal protein L9	6133;6133;6133;6133	10369;10369;10369;10369								-0.897089	0.501039	0.315472		-1.1466	2.01285	3.3309	2.14164	2.91389	0.841259	1.03897
1894	2	2	2	4.5	4.5	4.5	76.599	0	25.507	181190000	2	U3JA30;A0A2R8QGE9;A0A2R8QBX0;A0A2R8PX03;A0A2R8RNE6;A0A2R8QS58;E7F030;A0A2R8Q4Q0	U3JA30;A0A2R8QGE9;A0A2R8QBX0;A0A2R8PX03;A0A2R8RNE6;A0A2R8QS58;E7F030;A0A2R8Q4Q0		ablim2;CR848021.1	ablim2;ablim2;ablim2;ablim2	ZDB-GENE-100316-5;ZDB-GENE-100316-5;ZDB-GENE-100316-5;ZDB-GENE-100316-5	ABLIM2;ABLIM2	actin binding LIM protein family member 2;actin binding LIM protein family member 2	84448;84448	19195;19195								-0.892823	0.430884	0.37078		-1.0073	-1.08701	1.36292	-0.341929	0.100915	-1.34672	-1.49868
1909	2	2	2	6.3	6.3	6.3	79.647	0	14.201	426260000	3	X1WET9	X1WET9	Eukaryotic translation initiation factor 3 subunit B	eif3ba	eif3ba	ZDB-GENE-030131-2748	EIF3B;EIF3B	eukaryotic translation initiation factor 3 subunit B;eukaryotic translation initiation factor 3 subunit B	8662;8662	3280;3280								-0.890529	0.697996	0.200449		-1.53131	0.727561	1.54764	1.6843	1.41675	-0.189118	0.0602805
1542	3	3	3	30.3	30.3	30.3	17.669	0	23.535	879640000	3	Q7ZUG1;Q6DRE6;A0A2R8RYC9;Q5BKW5;A0A2R8QFL0;A0A2R8Q7N4	Q7ZUG1;Q6DRE6;A0A2R8RYC9;Q5BKW5;A0A2R8QFL0;A0A2R8Q7N4		rpl12	rpl12;rpl12;rpl12;rpl12;rpl12;rpl12	ZDB-GENE-030131-5297;ZDB-GENE-030131-5297;ZDB-GENE-030131-5297;ZDB-GENE-030131-5297;ZDB-GENE-030131-5297;ZDB-GENE-030131-5297	RPL12;RPL12;RPL12	ribosomal protein L12;ribosomal protein L12;ribosomal protein L12	6136;6136;6136	10302;10302;10302								-0.890358	0.444775	0.359108		-1.03507	-0.228088	1.60096	0.278417	0.982097	-0.870056	-1.13182
302	2	2	2	6.1	6.1	6.1	66.511	0	20.038	284250000	3	Q7ZVQ3;Q6NY25;A0A2R8PVJ3	Q7ZVQ3;Q6NY25;A0A2R8PVJ3		wdr1	wdr1;wdr1	ZDB-GENE-040426-804;ZDB-GENE-040426-804	WDR1;WDR1;WDR1	WD repeat domain 1;WD repeat domain 1;WD repeat domain 1	9948;9948;9948	12754;12754;12754								-0.886898	0.450294	0.354573		-1.04607	-1.79196	-0.080386	-0.219514	-0.40182	-2.62749	-1.72323
388	4	4	4	19.2	19.2	19.2	30.01	0	28.803	116210000	4	Q6PBZ1;A0A2R8Q9K6	Q6PBZ1;A0A2R8Q9K6		rpl7a	rpl7a;rpl7a	ZDB-GENE-031001-9;ZDB-GENE-031001-9	RPL7A;RPL7A	ribosomal protein L7a;ribosomal protein L7a	6130;6130	10364;10364								-0.886686	0.474314	0.335495		-1.0938	1.32316	2.73295	1.26932	2.19547	0.273506	0.1964
1072	2	2	2	7.6	7.6	7.6	35.031	0	12.291	124890000	2	Q9DEY4;F1Q6G8	Q9DEY4;F1Q6G8		atp1b1b	atp1b1b;atp1b1b	ZDB-GENE-001127-4;ZDB-GENE-001127-4	ATP1B1;ATP1B1	ATPase Na+/K+ transporting subunit beta 1;ATPase Na+/K+ transporting subunit beta 1	481;481	804;804								-0.883334	0.485254	0.32715		-1.11544	-0.492217	2.10815	0.667136	-0.331181	0.371437	-0.407188
276	8	8	4	11.4	11.4	6.6	95.752	0	56.711	1988800000	12	A0A286Y8X9;A2CE51;Q6PC00;F1RBB9;A0A0R4IIY8;Q1LXS9;Q1LYG6;Q1LYG5;Q1LXT2	A0A286Y8X9;A2CE51		eef2l2	eef2b;eef2l2	ZDB-GENE-030131-5128;ZDB-GENE-030131-8112	EEF2;EEF2	eukaryotic translation elongation factor 2;eukaryotic translation elongation factor 2	1938;1938	3214;3214								-0.882648	1.04142	0.0909029		-2.21712	2.7121	3.58566	2.54945	2.5311	1.77958	1.8886
117	14	14	14	21.4	21.4	21.4	72.687	0	145.12	3448700000	17	A0A0R4IHQ0;B8JL43;Q6IMF9;A0A2R8RRA6;Q6P3G0;Q567C8;A8WGJ5;Q7SYA7;Q8AX64;E7FBJ1;B8Q685;X1WE71;B8Q686	A0A0R4IHQ0;B8JL43;Q6IMF9;A0A2R8RRA6;Q6P3G0;Q567C8;A8WGJ5;Q7SYA7;Q8AX64	Serotransferrin	tfa	tfa;tfa;tfa;tfa;tfa;tfa;tfa;tfa;tfa	ZDB-GENE-980526-35;ZDB-GENE-980526-35;ZDB-GENE-980526-35;ZDB-GENE-980526-35;ZDB-GENE-980526-35;ZDB-GENE-980526-35;ZDB-GENE-980526-35;ZDB-GENE-980526-35;ZDB-GENE-980526-35	TF;TF;TF;TF	transferrin;transferrin;transferrin;transferrin	7018;7018;7018;7018	11740;11740;11740;11740								-0.881817	0.834039	0.146542		-1.79822	3.98818	3.92047	3.19447	3.05426	2.00429	3.39912
1268	2	2	2	3.4	3.4	3.4	118.25	0	19.779	194930000	6	F1RCA1;Q6P9P3;E9QEY2	F1RCA1;Q6P9P3;E9QEY2		uba1	uba1;uba1;uba1	ZDB-GENE-040426-2009;ZDB-GENE-040426-2009;ZDB-GENE-040426-2009	UBA1	ubiquitin like modifier activating enzyme 1	7317	12469		Known mitochondrial	+				+	-0.8817	1.05753	0.0875924		-2.25054	1.00943	1.71131	1.57547	1.18887	0.10421	0.358023
415	2	2	2	12.6	12.6	12.6	26.291	0	27.543	183770000	2	Q4V8U2;A0A2R8QF56	Q4V8U2;A0A2R8QF56		scamp4	scamp4;scamp4	ZDB-GENE-050913-40;ZDB-GENE-050913-40	SCAMP4;SCAMP4	secretory carrier membrane protein 4;secretory carrier membrane protein 4	113178;113178	30385;30385								-0.881655	0.46675	0.341389		-1.0788	-0.0356401	0.644538	0.836011	1.06905	-1.5532	-0.7159
108	7	7	7	18.3	18.3	18.3	51.135	0	62.835	3926000000	9	A0A0R4IGN3;Q803D7	A0A0R4IGN3;Q803D7	Protein disulfide-isomerase	pdia3	pdia3;pdia3	ZDB-GENE-031002-9;ZDB-GENE-031002-9	PDIA3;PDIA3	protein disulfide isomerase family A member 3;protein disulfide isomerase family A member 3	2923;2923	4606;4606		Predicted mitochondrial	+				+	-0.878744	0.31432	0.484931		-0.768723	2.91657	3.31606	3.98005	4.55948	0.78133	2.23564
1710	4	4	4	6.8	6.8	6.8	99.478	0	27.598	281970000	4	Q6PHK7;A0A0G2KH95;A0A0R4IFL5	Q6PHK7		psmd2	psmd2	ZDB-GENE-040426-1480	PSMD2;PSMD2	proteasome 26S subunit, non-ATPase 2;proteasome 26S subunit, non-ATPase 2	5708;5708	9559;9559								-0.876519	0.532044	0.293735		-1.20756	-0.554849	1.13512	0.618575	0.467845	-1.35084	-0.547708
1303	6	6	6	41.3	41.3	41.3	13.113	0	41.931	30617000000	20	F8W4C1;F8W3R0	F8W4C1;F8W3R0		mbpb	mbpb;mbpb	ZDB-GENE-030429-21;ZDB-GENE-030429-21	MBP;MBP;MBP	myelin basic protein;myelin basic protein;myelin basic protein	4155;4155;4155	6925;6925;6925								-0.876281	0.65483	0.221396		-1.44719	3.94238	5.81147	4.46839	4.03654	4.16404	3.39283
699	6	5	5	17.3	15.1	15.1	44.078	0	30.278	431280000	5	A8E5I2;Q6PHE4;Q6NYL7	A8E5I2;Q6PHE4;Q6NYL7		zgc:77517	krt18b;krt18b;krt18b	ZDB-GENE-040426-1508;ZDB-GENE-040426-1508;ZDB-GENE-040426-1508	KRT18;KRT18;KRT18	keratin 18;keratin 18;keratin 18	3875;3875;3875	6430;6430;6430								-0.874934	0.92784	0.118076		-1.98536	1.45016	1.34859	1.64346	1.47	0.181585	0.165816
373	2	2	2	7.6	7.6	7.6	56.194	0	14.761	137020000	2	Q58EK8;F1R429;A0A2R8Q848	Q58EK8;F1R429;A0A2R8Q848		lman1	lman1;lman1;lman1	ZDB-GENE-060201-4;ZDB-GENE-060201-4;ZDB-GENE-060201-4	LMAN1;LMAN1;LMAN1;LMAN1	lectin, mannose binding 1;lectin, mannose binding 1;lectin, mannose binding 1;lectin, mannose binding 1	3998;3998;3998;3998	6631;6631;6631;6631		Predicted mitochondrial	+				+	-0.874241	0.25191	0.559873		-0.635105	-2.00509	-0.970999	-1.67645	-0.18406	-4.82571	-2.26549
1508	2	2	2	4	4	4	70.149	0	12.74	240040000	2	Q6DG81	Q6DG81		pls3	pls3	ZDB-GENE-040718-10	PLS3;PLS3;PLS3;PLS3	plastin 3;plastin 3;plastin 3;plastin 3	5358;5358;5358;5358	9091;9091;9091;9091		Predicted mitochondrial	+				+	-0.873763	0.858138	0.138632		-1.84599	0.79062	1.3372	1.5496	1.16251	-0.214947	0.108571
1666	3	3	3	39.8	39.8	39.8	11.894	0	34.421	4083100000	9	Q6PBJ1	Q6PBJ1	Peptidyl-prolyl cis-trans isomerase	fkbp1b	fkbp1b	ZDB-GENE-040426-1785	FKBP1B;FKBP1B	FKBP prolyl isomerase 1B;FKBP prolyl isomerase 1B	2281;2281	3712;3712								-0.870492	1.02901	0.0935395		-2.19146	1.73359	2.9629	2.07482	1.16747	1.31014	1.68222
906	2	2	2	3	3	3	97.999	0	16.046	269000000	2	C9QNV8;C9QNV7;Q5RGK8;Q7ZT42-3;Q7ZT42;Q7ZT42-2	C9QNV8;C9QNV7;Q5RGK8;Q7ZT42-3;Q7ZT42;Q7ZT42-2	Staphylococcal nuclease domain-containing protein 1	snd1	snd1;snd1;snd1;snd1	ZDB-GENE-030131-3124;ZDB-GENE-030131-3124;ZDB-GENE-030131-3124;ZDB-GENE-030131-3124	SND1;SND1;SND1;SND1	staphylococcal nuclease and tudor domain containing 1;staphylococcal nuclease and tudor domain containing 1;staphylococcal nuclease and tudor domain containing 1;staphylococcal nuclease and tudor domain containing 1	27044;27044;27044;27044	30646;30646;30646;30646	+	Predicted mitochondrial	+				+	-0.87044	0.429261	0.372168		-1.00404	-0.0204423	0.456285	0.966262	1.23404	-1.25537	-1.18788
735	2	2	2	11.9	11.9	11.9	31.986	0	18.86	549340000	6	A9C3P0	A9C3P0	Malectin	mlec	mlec	ZDB-GENE-081105-187	MLEC;MLEC	malectin;malectin	9761;9761	28973;28973		Predicted mitochondrial	+				+	-0.869814	0.387342	0.409881		-0.919468	0.99667	2.21601	1.53111	2.4513	-0.360535	0.0435797
17	3	3	3	2.1	2.1	2.1	188.56	0	20.618	303640000	4	E7FBD5;A0A0F7C9F3;F1QAC1;A0A0F6Y5M7;A2CE93	E7FBD5;A0A0F7C9F3		iqgap1	iqgap1;iqgap1	ZDB-GENE-050809-24;ZDB-GENE-050809-24	IQGAP1;IQGAP1;IQGAP1	IQ motif containing GTPase activating protein 1;IQ motif containing GTPase activating protein 1;IQ motif containing GTPase activating protein 1	8826;8826;8826	6110;6110;6110								-0.868097	0.74146	0.181359		-1.61619	0.128466	0.632953	1.04886	0.62581	-0.951496	-0.46832
363	9	5	5	20.4	13.5	13.5	57.759	0	192.45	2566300000	6	Q6NWF6;A0A2R8Q6V3;A8WGN0;A0A2R8QF11;CON__Q01546;CON__P12035;CON__Q32MB2;A7MBP7;Q08BF9;Q1RLV1;A4IG07;F1QEW2;A0A0R4ITV7;CON__H-INV:HIT000016045;CON__Q5XKE5;CON__Q7RTS7;E9QFT4;CON__Q3SY84;CON__Q6IME9;CON__Q14CN4-1;F1RDG4;F1Q4X3;CON__P07744	Q6NWF6;A0A2R8Q6V3;A8WGN0	Keratin, type II cytoskeletal 8	krt8	krt8;krt8;krt8	ZDB-GENE-030411-5;ZDB-GENE-030411-5;ZDB-GENE-030411-5	KRT8;KRT8;KRT8;KRT8	keratin 8;keratin 8;keratin 8;keratin 8	3856;3856;3856;3856	6446;6446;6446;6446								-0.865711	0.594505	0.254387		-1.32967	2.91159	3.67525	3.3805	3.61392	2.22321	1.53309
1276	3	3	3	6.4	6.4	6.4	65.733	0	21.036	342180000	3	F1REH1	F1REH1		si:ch211-69m14.1	si:ch211-69m14.1	ZDB-GENE-050419-226												-0.865228	0.683891	0.207066		-1.50381	0.144009	1.74859	-0.0331847	-0.39972	-0.276848	-0.0597013
1427	3	3	3	12.1	12.1	12.1	30.557	0	18.855	110400000	3	Q6DRC6;Q567N5	Q6DRC6;Q567N5		rpl6	rpl6;rpl6	ZDB-GENE-030131-8671;ZDB-GENE-030131-8671	RPL6;RPL6;RPL6	ribosomal protein L6;ribosomal protein L6;ribosomal protein L6	6128;6128;6128	10362;10362;10362		Predicted mitochondrial	+				+	-0.863136	0.499558	0.31655		-1.14368	-0.0550073	1.441	0.263772	0.889695	-0.965176	-0.864166
1021	8	2	2	7.6	2	2	191.63	0	26.024	125480000	2	E9QBV1	E9QBV1	Clathrin heavy chain	cltcb	cltcb	ZDB-GENE-050227-12	CLTC;CLTC	clathrin heavy chain;clathrin heavy chain	1213;1213	2092;2092		Predicted mitochondrial	+				+	-0.858148	0.775387	0.167731		-1.68266	-1.15237	0.180675	-0.298123	-0.68513	-1.81959	-1.33955
678	2	2	2	30	30	30	11.147	0	15.563	395290000	3	Q7ZUH6;E7EYW5;A7MCL7	Q7ZUH6;E7EYW5;A7MCL7		cst14a.2	cst14a.2;cst14a.2;cst14a.1	ZDB-GENE-040426-1065;ZDB-GENE-040426-1065;ZDB-GENE-141031-1												-0.854225	0.332415	0.465141		-0.806561	-0.593974	0.851411	0.88261	1.17193	-2.08531	-0.509246
376	2	2	2	10.6	10.6	10.6	26.154	0	12.985	71892000	2	Q3B7E5;Q6NUU0;A0A2R8Q8I8;A8DZ70;A0A2R8QJH1	Q3B7E5;Q6NUU0;A0A2R8Q8I8;A8DZ70;A0A2R8QJH1		mtdha	mtdha;mtdha;mtdha;mtdha;mtdha	ZDB-GENE-030616-615;ZDB-GENE-030616-615;ZDB-GENE-030616-615;ZDB-GENE-030616-615;ZDB-GENE-030616-615	MTDH;MTDH	metadherin;metadherin	92140;92140	29608;29608								-0.851869	0.446688	0.357529		-1.03889	-1.25848	-0.367638	-0.076882	-0.0560901	-2.59505	-1.60747
13	5	2	2	18.5	10.8	10.8	48.723	0	17.874	3696000000	10	Q9PUC1;Q6PE26;A0A0B5JPZ1;Q6NV30	Q9PUC1;Q6PE26;A0A0B5JPZ1;Q6NV30		calr3a	calr3a;calr3a;calr3a;calr3a	ZDB-GENE-000208-17;ZDB-GENE-000208-17;ZDB-GENE-000208-17;ZDB-GENE-000208-17	CALR3;CALR3;CALR3;CALR3	calreticulin 3;calreticulin 3;calreticulin 3;calreticulin 3	125972;125972;125972;125972	20407;20407;20407;20407								-0.851279	0.292176	0.510299		-0.721906	1.63302	1.43615	2.18749	3.20323	-0.0394384	-0.460973
1282	6	6	6	9.4	9.4	9.4	104.53	0	38.967	1394300000	6	F6NK19;Q7ZUF4;Q6NYJ9;E9QC84;A5PMT0;A5PMS9;A0A2R8QRX3;A0A2R8Q6M9	F6NK19;Q7ZUF4;Q6NYJ9;E9QC84	AP complex subunit beta	ap2b1	ap2b1;ap2b1;ap2b1;ap2b1	ZDB-GENE-030131-6564;ZDB-GENE-030131-6564;ZDB-GENE-030131-6564;ZDB-GENE-030131-6564	AP2B1;AP2B1	adaptor related protein complex 2 subunit beta 1;adaptor related protein complex 2 subunit beta 1	163;163	563;563		Predicted mitochondrial	+				+	-0.84935	0.52996	0.295148		-1.20347	1.70164	2.90916	2.75257	2.75815	0.771776	1.28539
1595	5	5	5	13.2	13.2	13.2	39.012	0	31.936	854060000	6	Q6NY97;A2BGT2;Q4V981;A2BGT3;Q6P009	Q6NY97;A2BGT2;Q4V981;A2BGT3;Q6P009		dao.2;dao.1;dao.3	dao.3;dao.2;dao.2;dao.1;dao.1	ZDB-GENE-040426-1894;ZDB-GENE-040426-2634;ZDB-GENE-040426-2634;ZDB-GENE-050913-127;ZDB-GENE-050913-127	DAO;DAO;DAO;DAO;DAO;DAO;DAO	D-amino acid oxidase;D-amino acid oxidase;D-amino acid oxidase;D-amino acid oxidase;D-amino acid oxidase;D-amino acid oxidase;D-amino acid oxidase	1610;1610;1610;1610;1610;1610;1610	2671;2671;2671;2671;2671;2671;2671								-0.843893	0.516293	0.304584		-1.17663	2.51511	0.972806	2.48245	2.14189	0.496033	0.800759
245	2	2	2	9.2	9.2	9.2	26.916	0	13.295	645670000	3	A0A140LFQ3;Q6NYN8;Q8JIU6;Q6PE25	A0A140LFQ3;Q6NYN8;Q8JIU6;Q6PE25	Elongation factor 1-gamma	eef1g	eef1g;eef1g;eef1g;eef1g	ZDB-GENE-020423-3;ZDB-GENE-020423-3;ZDB-GENE-020423-3;ZDB-GENE-020423-3	EEF1G;EEF1G	eukaryotic translation elongation factor 1 gamma;eukaryotic translation elongation factor 1 gamma	1937;1937	3213;3213		Predicted mitochondrial	+				+	-0.842022	0.96843	0.10754		-2.06745	3.25306	3.92057	3.04255	3.17999	2.20681	2.30332
867	5	5	3	10.1	10.1	7	82.616	0	36.867	401270000	6	Q7ZU50;B7ZV62	Q7ZU50;B7ZV62		nsfa	nsfa;nsfa	ZDB-GENE-030616-37;ZDB-GENE-030616-37	NSF;NSF;NSF;NSF;NSF	N-ethylmaleimide sensitive factor, vesicle fusing ATPase;N-ethylmaleimide sensitive factor, vesicle fusing ATPase;N-ethylmaleimide sensitive factor, vesicle fusing ATPase;N-ethylmaleimide sensitive factor, vesicle fusing ATPase;N-ethylmaleimide sensitive factor, vesicle fusing ATPase	4905;4905;4905;4905;4905	8016;8016;8016;8016;8016								-0.841628	0.716836	0.191939		-1.56807	0.312094	2.1265	0.998761	0.469512	0.28854	0.154423
1482	2	2	2	2.9	2.9	2.9	107.03	0	11.97	76638000	2	Q66HV4	Q66HV4	Coatomer subunit beta	copb1	copb1	ZDB-GENE-030219-38	COPB1;COPB1	COPI coat complex subunit beta 1;COPI coat complex subunit beta 1	1315;1315	2231;2231								-0.832424	0.664384	0.216579		-1.4658	0.0198199	0.861543	1.02195	0.71795	-0.87633	-0.435582
1401	2	2	2	7.5	7.5	7.5	28.032	0	12.551	261560000	3	Q5RIX5;Q4VBR6	Q5RIX5;Q4VBR6		bcap29	bcap29;bcap29	ZDB-GENE-050522-468;ZDB-GENE-050522-468	BCAP29;BCAP29	B cell receptor associated protein 29;B cell receptor associated protein 29	55973;55973	24131;24131								-0.828613	0.624463	0.237431		-1.38805	-0.665599	1.12191	0.113519	-0.208571	-1.21033	-0.497108
1459	3	3	3	10.3	10.3	10.3	42.005	0	18.076	116960000	3	Q5RKP9;Q6AZW4;F8W573;A0A2R8RNG4;F6PAM1;B8JLJ7;B3DI16;B0S554;A0A2R8RHQ9	Q5RKP9		gna11b	gna11b	ZDB-GENE-041121-9	GNA11;GNA11	G protein subunit alpha 11;G protein subunit alpha 11	2767;2767	4379;4379								-0.82312	0.84769	0.142007		-1.82526	-0.219194	0.945605	0.460128	0.169912	-0.728596	-0.724136
1398	2	2	2	9.6	9.6	9.6	38.659	0	13.465	124900000	2	Q4V943;Q7ZUZ2	Q4V943;Q7ZUZ2		actr1	actr1;actr1	ZDB-GENE-040426-2695;ZDB-GENE-040426-2695												-0.82267	0.849296	0.141483		-1.82844	-1.16342	-0.226384	-0.306716	-0.719683	-1.7715	-1.67334
858	4	4	4	9.1	9.1	9.1	71.998	0	25.162	1172000000	4	Q9DDE3;B3DKL4;Q6DHA5	Q9DDE3;B3DKL4;Q6DHA5	Acetylcholinesterase;Carboxylic ester hydrolase	ache	ache;ache;ache	ZDB-GENE-010906-1;ZDB-GENE-010906-1;ZDB-GENE-010906-1	ACHE;ACHE	acetylcholinesterase (Cartwright blood group);acetylcholinesterase (Cartwright blood group)	43;43	108;108								-0.822221	0.303671	0.496969		-0.746284	-0.69824	2.45603	-0.801808	0.00953412	-0.636873	-0.883336
1549	8	8	7	59.6	59.6	53.2	11.581	0	94.429	132370000000	20	Q6IMW7;Q804V8	Q6IMW7;Q804V8		pvalb4	pvalb4;pvalb4	ZDB-GENE-040625-48;ZDB-GENE-040625-48												-0.818785	0.474444	0.335394		-1.09405	7.09912	7.68414	7.39137	5.15522	6.98542	7.57763
1376	3	2	2	17.7	12	12	21.534	0	13.15	68761000	2	Q7ZSZ9;Q29RC5;A0A0G2KIS4;Q6DGB7;A9JRY8	Q7ZSZ9;Q29RC5;A0A0G2KIS4;Q6DGB7;A9JRY8		rac1a;rac1b;rac3a;rac3b	rac1a;rac3a;rac1b;rac3b	ZDB-GENE-030131-5415;ZDB-GENE-040718-256;ZDB-GENE-060312-45;ZDB-GENE-080220-21	RAC1;RAC1;RAC3;RAC3;RAC1;RAC1;RAC3;RAC3	Rac family small GTPase 1;Rac family small GTPase 1;Rac family small GTPase 3;Rac family small GTPase 3;Rac family small GTPase 1;Rac family small GTPase 1;Rac family small GTPase 3;Rac family small GTPase 3	5879;5879;5881;5881;5879;5879;5881;5881	9801;9801;9803;9803;9801;9801;9803;9803								-0.818366	1.00421	0.0990356		-2.14047	-0.467561	0.765367	0.110986	-0.4182	-0.890137	-0.737968
26	2	2	2	18.4	18.4	18.4	15.585	0	12.849	0	2	A0A0G2KNY9;Q6PBX1	A0A0G2KNY9;Q6PBX1		pin1	pin1;pin1	ZDB-GENE-040426-1714;ZDB-GENE-040426-1714	PIN1	peptidylprolyl cis/trans isomerase, NIMA-interacting 1	5300	8988								-0.818046	0.616692	0.241718		-1.37291	-0.360177	0.688165	0.438741	0.282542	-1.4642	-0.505758
485	2	2	2	4.4	4.4	4.4	44.992	0	11.147	118700000	2	A0A2R8QUB3;Q6DHN1	A0A2R8QUB3;Q6DHN1		preb	preb;preb	ZDB-GENE-040718-385;ZDB-GENE-040718-385	PREB	prolactin regulatory element binding	10113	9356								-0.816349	0.638078	0.230103		-1.41457	-0.389308	0.0310375	0.333379	0.110965	-1.75167	-0.833234
378	5	5	5	33.8	33.8	33.8	25.009	0	35.843	464410000	7	Q6PBK9;A0A2R8QA71;A0A2R8Q8M1	Q6PBK9;A0A2R8QA71;A0A2R8Q8M1		prdx6	prdx6;prdx6;prdx6	ZDB-GENE-040426-1778;ZDB-GENE-040426-1778;ZDB-GENE-040426-1778	PRDX6	peroxiredoxin 6	9588	16753	+	Predicted mitochondrial	+				+	-0.815952	0.944831	0.113545		-2.01963	2.03837	2.61742	2.57891	2.31194	1.23939	1.23552
1851	4	4	4	19.2	19.2	19.2	23.526	0	27.187	1088800000	4	Q9DDU5;Q50LC6	Q9DDU5;Q50LC6		gstp1;gstp2	gstp1;gstp2	ZDB-GENE-020806-4;ZDB-GENE-050601-1	GSTP1;GSTP1;GSTP1;GSTP1;GSTP1;GSTP1;GSTP1;GSTP1	glutathione S-transferase pi 1;glutathione S-transferase pi 1;glutathione S-transferase pi 1;glutathione S-transferase pi 1;glutathione S-transferase pi 1;glutathione S-transferase pi 1;glutathione S-transferase pi 1;glutathione S-transferase pi 1	2950;2950;2950;2950;2950;2950;2950;2950	4638;4638;4638;4638;4638;4638;4638;4638		Predicted mitochondrial	+				+	-0.814337	1.08996	0.081291		-2.31827	0.434966	0.99698	0.845922	-0.128577	-0.54887	0.512303
1141	6	6	6	11.5	11.5	11.5	67.874	0	41.406	3256200000	8	Q7SYE1;F1QKS4	Q7SYE1;F1QKS4		canx	canx;canx	ZDB-GENE-040426-2797;ZDB-GENE-040426-2797	CANX;CANX;CANX;CANX	calnexin;calnexin;calnexin;calnexin	821;821;821;821	1473;1473;1473;1473		Predicted mitochondrial	+				+	-0.81336	0.487821	0.325222		-1.12052	3.81336	4.33247	4.91334	4.80593	2.63201	3.18115
213	3	3	3	9.5	9.5	9.5	52.835	0	19.598	105120000	4	Q6NUX5;Q7SXK1;A0A0R4IUB7;Q000Y5;A5WVX8	Q6NUX5;Q7SXK1;A0A0R4IUB7;Q000Y5;A5WVX8	Methionine aminopeptidase;Methionine aminopeptidase 2	metap2b;metap2a	metap2b;metap2b;metap2b;metap2a;metap2a	ZDB-GENE-030131-2172;ZDB-GENE-030131-2172;ZDB-GENE-030131-2172;ZDB-GENE-061013-5;ZDB-GENE-061013-5	METAP2;METAP2;METAP2;METAP2;METAP2	methionyl aminopeptidase 2;methionyl aminopeptidase 2;methionyl aminopeptidase 2;methionyl aminopeptidase 2;methionyl aminopeptidase 2	10988;10988;10988;10988;10988	16672;16672;16672;16672;16672								-0.81333	0.8444	0.143087		-1.81874	-0.0550073	1.06307	-0.105961	-0.328683	-0.976116	-0.233093
1447	6	6	6	16.1	16.1	16.1	63.017	0	61.193	2413000000	9	Q7SXU4;Q5PNP4	Q7SXU4;Q5PNP4		nt5e	nt5e;nt5e	ZDB-GENE-040426-1261;ZDB-GENE-040426-1261	NT5E;NT5E	5'-nucleotidase ecto;5'-nucleotidase ecto	4907;4907	8021;8021								-0.812539	2.41553	0.00384119	+	-6.01755	2.02239	2.26249	2.25203	1.50267	1.44785	1.14878	Br_KO_WT
1481	3	3	3	26.2	26.2	26.2	13.735	0	18.628	0	3	Q642J0	Q642J0		hint1	hint1	ZDB-GENE-040927-8	HINT1	histidine triad nucleotide binding protein 1	3094	4912	+						+	-0.811155	2.34645	0.00450348	+	-5.76118	-0.903129	-0.464303	-0.590443	-1.36975	-1.5532	-1.46839	Br_KO_WT
818	4	2	2	23.7	16.7	16.7	32.829	0	12.151	55543000	2	E9QGA6;B2GRW6;Q6DGK2	E9QGA6;B2GRW6;Q6DGK2	L-lactate dehydrogenase;L-lactate dehydrogenase B-B chain	ldhbb	ldhbb;ldhbb;ldhbb	ZDB-GENE-040718-176;ZDB-GENE-040718-176;ZDB-GENE-040718-176	LDHB;LDHB;LDHB	lactate dehydrogenase B;lactate dehydrogenase B;lactate dehydrogenase B	3945;3945;3945	6541;6541;6541	+						+	-0.810185	0.187344	0.649614		-0.490277	-3.35139	-1.02161	-1.27124	0.242431	-4.47435	-3.84288
878	6	6	6	11.4	11.4	11.4	75.291	0	58.47	1326100000	9	B8A5L6;Q6DHS2;E9QCD1	B8A5L6;Q6DHS2;E9QCD1		fga	fga;fga;fga	ZDB-GENE-031010-21;ZDB-GENE-031010-21;ZDB-GENE-031010-21	FGA;FGA;FGA	fibrinogen alpha chain;fibrinogen alpha chain;fibrinogen alpha chain	2243;2243;2243	3661;3661;3661								-0.809956	0.466376	0.341684		-1.07805	1.89027	3.41704	3.24005	3.19074	1.50129	1.42547
239	2	2	2	5.7	5.7	5.7	44.333	0	14.105	112290000	2	A0A0R4IZJ7;Q66HU8;A4QN51;A0JMJ6;A0PGM0;A0A2R8QKV9;A0A2R8QGM6;F1QP46;A0A0R4IDU7	A0A0R4IZJ7;Q66HU8;A4QN51;A0JMJ6;A0PGM0;A0A2R8QKV9;A0A2R8QGM6;F1QP46;A0A0R4IDU7		cyp2k19	cyp2k21;cyp2k21;cyp2k20;cyp2k20;cyp2k19;cyp2k19;cyp2k19;cyp2k19;cyp2k19	ZDB-GENE-091113-17;ZDB-GENE-091113-17;ZDB-GENE-091113-5;ZDB-GENE-091113-5;ZDB-GENE-091211-1;ZDB-GENE-091211-1;ZDB-GENE-091211-1;ZDB-GENE-091211-1;ZDB-GENE-091211-1												-0.809162	0.153296	0.702594		-0.410325	-1.84671	-0.250201	0.0670751	2.14711	-4.14836	-2.45606
1289	5	5	5	7.7	7.7	7.7	52.903	0	31.512	9402600000	8	F6P0J3;Q08BX6;A0A0R4IEL5	F6P0J3;Q08BX6	Calsequestrin	casq1b	casq1b;casq1b	ZDB-GENE-060929-1070;ZDB-GENE-060929-1070	CASQ1	calsequestrin 1	844	1512								-0.807255	0.833342	0.146777		-1.79684	4.8404	6.23093	5.10652	4.35823	4.55045	4.8474
1142	9	6	5	4.7	3.7	3.2	297.89	0	46.221	892010000	6	F1QL44	F1QL44		flncb	flncb	ZDB-GENE-041008-175	FLNC;FLNC;FLNC;FLNC;FLNC	filamin C;filamin C;filamin C;filamin C;filamin C	2318;2318;2318;2318;2318	3756;3756;3756;3756;3756								-0.806088	0.444587	0.359264		-1.03469	0.68752	2.72458	1.49392	1.83461	0.428261	0.224883
1034	3	3	3	19.2	19.2	19.2	23.605	0	26.237	405890000	8	E9QE12;Q7ZW75	E9QE12;Q7ZW75		tmed2	tmed2;tmed2	ZDB-GENE-030131-269;ZDB-GENE-030131-269	TMED2;TMED2;TMED2;TMED2	transmembrane p24 trafficking protein 2;transmembrane p24 trafficking protein 2;transmembrane p24 trafficking protein 2;transmembrane p24 trafficking protein 2	10959;10959;10959;10959	16996;16996;16996;16996								-0.805822	0.892024	0.128226		-1.91351	1.06597	1.9693	1.63448	1.40151	0.348705	0.502076
1252	6	6	6	16.7	16.7	16.7	47.758	0	69.594	438800000	7	Q05AL9;F1R8U0	Q05AL9;F1R8U0		krt94	krt94;krt94	ZDB-GENE-061027-116;ZDB-GENE-061027-116												-0.803409	0.784782	0.164141		-1.70111	1.11524	2.23321	1.55695	1.41657	0.848463	0.230141
1821	2	2	2	2.8	2.8	2.8	50.339	0	13.757	86142000	2	Q9PW75;Q9PW74;Q9PW76;Q9W792;Q803P2	Q9PW75;Q9PW74;Q9PW76;Q9W792;Q803P2	T-complex protein 1 subunit alpha	tcp1	tcp1;tcp1;tcp1;tcp1;tcp1	ZDB-GENE-990714-24;ZDB-GENE-990714-24;ZDB-GENE-990714-24;ZDB-GENE-990714-24;ZDB-GENE-990714-24	TCP1;TCP1;TCP1;TCP1	t-complex 1;t-complex 1;t-complex 1;t-complex 1	6950;6950;6950;6950	11655;11655;11655;11655								-0.800063	0.885799	0.130077		-1.90108	-0.503587	-0.463797	0.0686582	-0.598525	-1.84102	-0.859371
1035	6	6	6	12.9	12.9	12.9	83.173	0	85.484	671280000	8	E9QE31;F1R632;A0A2R8Q1U8	E9QE31;F1R632;A0A2R8Q1U8		capn3b	capn3b;capn3b;capn3b	ZDB-GENE-041001-149;ZDB-GENE-041001-149;ZDB-GENE-041001-149	CAPN3;CAPN3;CAPN3;CAPN3	calpain 3;calpain 3;calpain 3;calpain 3	825;825;825;825	1480;1480;1480;1480								-0.799866	0.383797	0.41324		-0.912259	1.31091	3.78488	1.86877	2.43261	1.07452	1.05784
631	3	3	3	5.7	5.7	5.7	91.45	0	22.359	303430000	3	A4QP42;Q1ED30;Q6ZM34	A4QP42;Q1ED30;Q6ZM34		vps35	vps35;vps35;vps35	ZDB-GENE-030131-2042;ZDB-GENE-030131-2042;ZDB-GENE-030131-2042	VPS35;VPS35	VPS35 retromer complex component;VPS35 retromer complex component	55737;55737	13487;13487								-0.799815	0.664458	0.216542		-1.46595	-0.682351	0.420303	0.408433	0.038089	-1.30381	-0.987338
82	3	3	3	14.9	14.9	14.9	27.618	0	25.186	2032400000	3	Q6P0H1;Q6PH44;A0A0R4ICR8;B0CLY2;F1R8Z4;Q1LVH2;Q7T1J4;Q1LVH3	Q6P0H1;Q6PH44;A0A0R4ICR8;B0CLY2		bsg	bsg;bsg;bsg;bsg	ZDB-GENE-030131-9638;ZDB-GENE-030131-9638;ZDB-GENE-030131-9638;ZDB-GENE-030131-9638	BSG;BSG;BSG	basigin (Ok blood group);basigin (Ok blood group);basigin (Ok blood group)	682;682;682	1116;1116;1116		Predicted mitochondrial	+				+	-0.799665	1.03697	0.0918389		-2.20792	2.34534	2.35551	3.2967	2.16101	1.54607	1.89147
442	26	26	18	18.9	18.9	13.6	196.35	0	281.5	8593900000	35	F1QJK4;A0A2R8QIT8;F1QC64;A0A2R8QN33;E7FGF6;E9QFE1;A0A2R8RPV9;A5PL54	F1QJK4;A0A2R8QIT8;F1QC64		myh9b	myh9b;myh9b;myh9b	ZDB-GENE-030131-998;ZDB-GENE-030131-998;ZDB-GENE-030131-998	MYH9;MYH9;MYH9;MYH9	myosin heavy chain 9;myosin heavy chain 9;myosin heavy chain 9;myosin heavy chain 9	4627;4627;4627;4627	7579;7579;7579;7579		Known mitochondrial	+				+	-0.798267	0.483127	0.328755		-1.11124	5.49848	6.78571	6.27871	6.5942	4.58965	4.98425
633	4	4	4	25.6	25.6	25.6	22.358	0	25.06	1758600000	6	Q645R1;Q5PR64;Q5MCP0;A4VAK4;K7DYC3	Q645R1;Q5PR64;Q5MCP0;A4VAK4		hspb1	hspb1;hspb1;hspb1;hspb1	ZDB-GENE-030326-4;ZDB-GENE-030326-4;ZDB-GENE-030326-4;ZDB-GENE-030326-4	HSPB1;HSPB1;HSPB1;HSPB1	heat shock protein family B (small) member 1;heat shock protein family B (small) member 1;heat shock protein family B (small) member 1;heat shock protein family B (small) member 1	3315;3315;3315;3315	5246;5246;5246;5246								-0.797835	0.955133	0.110884		-2.04048	3.0585	4.03883	2.93601	2.88856	2.30095	2.45033
1048	2	2	2	4	4	4	57.68	0	11.335	47753000	2	E9QGU4;Q7ZYX4;E9QD64	E9QGU4;Q7ZYX4;E9QD64		cct6a	cct6a;cct6a;cct6a	ZDB-GENE-011018-2;ZDB-GENE-011018-2;ZDB-GENE-011018-2	CCT6A;CCT6A	chaperonin containing TCP1 subunit 6A;chaperonin containing TCP1 subunit 6A	908;908	1620;1620								-0.797806	0.879932	0.131846		-1.88937	-1.89665	-1.4864	-1.41401	-1.75871	-3.11809	-2.31368
491	52	52	26	51.5	51.5	28.4	109.09	0	323.31	567790000000	447	A0A2R8RK22;A0JMP4;F1QDJ6	A0A2R8RK22;A0JMP4	Calcium-transporting ATPase	atp2a1l	atp2a1l;atp2a1l	ZDB-GENE-041229-2;ZDB-GENE-041229-2												-0.796555	0.519348	0.302449		-1.18263	9.0317	10.3371	8.91763	7.68755	8.8406	9.36858
779	2	2	2	8.1	8.1	8.1	30.564	0	12.557	49264000	2	B0S658	B0S658		si:dkeyp-68b7.10	si:dkeyp-68b7.10	ZDB-GENE-070912-667												-0.795172	0.342083	0.454901		-0.826637	-1.17406	-2.33849	-0.423478	-3.59026	-0.923796	-1.80748
1781	3	3	3	33.3	33.3	33.3	12.014	0	49.824	853270000	7	Q7ZUI4	Q7ZUI4	Thioredoxin	zgc:56493	zgc:56493	ZDB-GENE-030131-8581												-0.793643	0.754313	0.176071		-1.64134	1.05439	1.54559	2.25428	1.47504	0.357445	0.640841
1717	5	5	5	17.4	17.4	17.4	47.208	0	49.058	681980000	7	Q6TH07;Q98TZ5;Q7ZWG3;F1QEW4;Q7ZZ76	Q6TH07;Q98TZ5;Q7ZWG3		flot1b	flot1b;flot1b;flot1b	ZDB-GENE-020430-2;ZDB-GENE-020430-2;ZDB-GENE-020430-2	FLOT1	flotillin 1	10211	3757								-0.79357	0.625022	0.237125		-1.38914	1.09916	2.18229	1.93162	1.87414	0.385101	0.573126
1138	2	2	2	9.3	9.3	9.3	38.723	0	15.751	639670000	3	Q66I39;F1QJZ6;A0A2R8QQP3;A0A2R8RLM0	Q66I39;F1QJZ6;A0A2R8QQP3;A0A2R8RLM0		tmod2	tmod2;tmod2	ZDB-GENE-040912-185;ZDB-GENE-040912-185	TMOD2;TMOD2;TMOD3;TMOD3	tropomodulin 2;tropomodulin 2;tropomodulin 3;tropomodulin 3	29767;29767;29766;29766	11872;11872;11873;11873								-0.793416	0.46855	0.339977		-1.08237	1.04131	2.50252	1.2518	1.95205	0.192949	0.270386
1241	2	2	2	5.2	5.2	5.2	50.18	0	13.186	51841000	2	Q66HY0;F1R665	Q66HY0;F1R665		sdprb	cavin2b;cavin2b	ZDB-GENE-040912-149;ZDB-GENE-040912-149	CAVIN2;CAVIN2	caveolae associated protein 2;caveolae associated protein 2	8436;8436	10690;10690								-0.793409	0.594403	0.254447		-1.32947	-1.05027	-0.148028	0.704782	-0.339812	-1.15892	-1.37501
1806	4	4	4	12.5	12.5	12.5	42.552	0	33.492	1264200000	5	Q7ZW95;Q1LUY6;Q1LUY3	Q7ZW95;Q1LUY6		rpl4	rpl4	ZDB-GENE-030131-9034	RPL4;RPL4;RPL4	ribosomal protein L4;ribosomal protein L4;ribosomal protein L4	6124;6124;6124	10353;10353;10353								-0.792997	0.380772	0.416129		-0.906099	-0.741422	1.18094	0.136041	0.725232	-1.03599	-1.49267
874	2	2	2	6.2	6.2	6.2	51.425	0	16.081	668240000	3	Q7T391;Q804G4;B8A4V2	Q7T391;Q804G4;B8A4V2	Annexin	anxa11a	anxa11a;anxa11a;anxa11a	ZDB-GENE-030707-4;ZDB-GENE-030707-4;ZDB-GENE-030707-4	ANXA11	annexin A11	311	535								-0.792365	0.673207	0.212223		-1.48299	1.37534	2.61033	1.99041	1.9802	0.674463	0.944321
1553	3	3	3	41	41	41	15.264	0	19.838	938220000	4	Q6IQI2;Q6TGN5	Q6IQI2	Galectin	lgals2a	lgals2a	ZDB-GENE-050318-2	LGALS2;LGALS2	galectin 2;galectin 2	3957;3957	6562;6562								-0.791665	0.558316	0.276493		-1.25901	1.6583	2.40171	2.25547	2.28605	0.260061	1.39437
398	2	2	2	19	19	19	16.757	0	13.278	82988000	2	A0A2R8QC66;F1Q9T9;Q6Q416;Q4G0B1;F1QGI3	A0A2R8QC66;F1Q9T9;Q6Q416;Q4G0B1;F1QGI3		rpl23a	rpl23a;rpl23a;rpl23a;rpl23a;rpl23a	ZDB-GENE-030131-7479;ZDB-GENE-030131-7479;ZDB-GENE-030131-7479;ZDB-GENE-030131-7479;ZDB-GENE-030131-7479	RPL23A;RPL23A;RPL23A	ribosomal protein L23a;ribosomal protein L23a;ribosomal protein L23a	6147;6147;6147	10317;10317;10317								-0.790621	0.437857	0.364874		-1.02125	-0.160863	0.922649	0.105907	0.900855	-1.27025	-1.13477
1165	3	3	3	18	18	18	25.017	0	19.189	314970000	3	Q6TGN4;Q32PT4;F1QSL3;Q567N0	Q6TGN4;Q32PT4;F1QSL3;Q567N0	Galectin	lgals3l	lgals3b;lgals3b;lgals3b;lgals3b	ZDB-GENE-030131-4324;ZDB-GENE-030131-4324;ZDB-GENE-030131-4324;ZDB-GENE-030131-4324	LGALS3;LGALS3	galectin 3;galectin 3	3958;3958	6563;6563								-0.789835	0.419313	0.380791		-0.984078	0.211104	1.01728	1.66426	1.45627	-0.879011	-0.0541166
1321	2	2	2	9	9	9	31.014	0	11.423	102260000	2	Q6IQH4;K7XMM6	Q6IQH4;K7XMM6		psmd8	psmd8;psmd8	ZDB-GENE-040625-136;ZDB-GENE-040625-136	PSMD8;PSMD8	proteasome 26S subunit, non-ATPase 8;proteasome 26S subunit, non-ATPase 8	5714;5714	9566;9566								-0.788427	0.524098	0.299159		-1.19196	-1.89848	-0.184579	-0.937749	-1.20422	-2.64997	-1.53189
1698	4	4	3	22.5	22.5	16.8	21.271	0	24.353	1072000000	4	Q6PFU4;Q6TH34;Q52WY2	Q6PFU4;Q6TH34;Q52WY2		cdc42	cdc42;cdc42;cdc42	ZDB-GENE-030131-8783;ZDB-GENE-030131-8783;ZDB-GENE-030131-8783	CDC42;CDC42	cell division cycle 42;cell division cycle 42	998;998	1736;1736								-0.787855	1.00259	0.0994065		-2.13714	2.35632	3.47744	3.02849	2.49403	2.09582	1.90884
1628	2	2	2	10.5	10.5	10.5	28.066	0	22.818	812370000	5	Q6P0V6	Q6P0V6	60S ribosomal protein L8	rpl8	rpl8	ZDB-GENE-040426-1670	RPL8	ribosomal protein L8	6132	10368		Predicted mitochondrial	+				+	-0.783895	0.46663	0.341484		-1.07856	0.474147	1.53033	0.990182	1.5292	-0.538515	-0.347715
1096	3	3	3	6.9	6.9	6.9	70.733	0	20.86	192600000	3	F1QB54;Q6P3L1;B8JLJ5	F1QB54;Q6P3L1	Polyadenylate-binding protein	pabpc1a;pabpc1b	pabpc1a;pabpc1b	ZDB-GENE-030131-3238;ZDB-GENE-050308-1	PABPC1;PABPC1;PABPC1;PABPC1	poly(A) binding protein cytoplasmic 1;poly(A) binding protein cytoplasmic 1;poly(A) binding protein cytoplasmic 1;poly(A) binding protein cytoplasmic 1	26986;26986;26986;26986	8554;8554;8554;8554								-0.782886	0.48906	0.324295		-1.12297	0.621693	1.86285	1.4946	1.61391	-0.430363	0.446936
159	11	11	5	22.6	22.6	10.1	70.145	0	84.56	9017900000	18	A0A0R4IMF8;Q7ZVJ1;Q6TEQ5;Q6NYR4;A0A2R8Q860;A0A2R8QEN9;P79984;Q90473;F1R9V3;Q1LY29;R4GEU2;O42359	A0A0R4IMF8;Q7ZVJ1;Q6TEQ5;Q6NYR4;A0A2R8Q860;A0A2R8QEN9;P79984;Q90473;F1R9V3;Q1LY29	Heat shock cognate 71 kDa protein	hspa8;si:dkey-4p15.3	hspa8b;hspa8;hspa8;hspa8;hspa8;hspa8;hspa8;hspa8;hspa8;hspa8	ZDB-GENE-121214-31;ZDB-GENE-990415-92;ZDB-GENE-990415-92;ZDB-GENE-990415-92;ZDB-GENE-990415-92;ZDB-GENE-990415-92;ZDB-GENE-990415-92;ZDB-GENE-990415-92;ZDB-GENE-990415-92;ZDB-GENE-990415-92	HSPA8;HSPA8	heat shock protein family A (Hsp70) member 8;heat shock protein family A (Hsp70) member 8	3312;3312	5241;5241		Predicted mitochondrial	+				+	-0.780261	0.545771	0.284596		-1.23446	3.38717	5.08112	4.20075	4.17902	2.80218	3.34706
1565	2	2	2	11.1	11.1	11.1	32.162	0	17.153	80469000	2	Q6JIZ2;A0A0R4I9N0;B0JZP4;A2BFY7;A0A0R4IS70;Q6PHK6	Q6JIZ2;A0A0R4I9N0;B0JZP4;A2BFY7;A0A0R4IS70;Q6PHK6	Transcriptional activator protein Pur-beta	pura;LOC564840;purba;purb	purbb;puraa;purba;purba;purba;purab	ZDB-GENE-040426-1478;ZDB-GENE-040624-8;ZDB-GENE-060531-100;ZDB-GENE-060531-100;ZDB-GENE-060531-100;ZDB-GENE-141216-78	PURB;PURB;PURA;PURA;PURB;PURB;PURA;PURA	purine rich element binding protein B;purine rich element binding protein B;purine rich element binding protein A;purine rich element binding protein A;purine rich element binding protein B;purine rich element binding protein B;purine rich element binding protein A;purine rich element binding protein A	5814;5814;5813;5813;5814;5814;5813;5813	9702;9702;9701;9701;9702;9702;9701;9701								-0.779273	0.593986	0.254691		-1.32865	-3.20917	-1.60103	-1.95034	-2.44153	-3.56153	-3.0953
1127	2	2	2	4	4	4	72.882	0	12.34	591190000	3	F1QGS9	F1QGS9	Beta-glucuronidase	LOC100535236	gusb	ZDB-GENE-070705-256	GUSB;GUSB	glucuronidase beta;glucuronidase beta	2990;2990	4696;4696								-0.777964	0.598871	0.251843		-1.33818	0.822253	1.02421	1.4756	1.31573	-0.57897	0.251416
1637	4	4	3	22.6	22.6	16	27.405	0	23.263	1415500000	3	Q6P2B0	Q6P2B0		vapb	vapb	ZDB-GENE-030131-2348	VAPB;VAPB;VAPB;VAPB;VAPB	VAMP associated protein B and C;VAMP associated protein B and C;VAMP associated protein B and C;VAMP associated protein B and C;VAMP associated protein B and C	9217;9217;9217;9217;9217	12649;12649;12649;12649;12649								-0.777916	0.646976	0.225436		-1.4319	0.00509707	1.63497	0.0410245	-0.33941	-0.0677454	-0.245498
1648	11	10	10	22.5	22.5	22.5	71.99	0	81.601	14364000000	18	Q6P3L3;Q7SZD3	Q6P3L3;Q7SZD3		hspa5	hspa5;hspa5	ZDB-GENE-031001-11;ZDB-GENE-031001-11	HSPA5;HSPA5;HSPA5;HSPA5;HSPA5;HSPA5	heat shock protein family A (Hsp70) member 5;heat shock protein family A (Hsp70) member 5;heat shock protein family A (Hsp70) member 5;heat shock protein family A (Hsp70) member 5;heat shock protein family A (Hsp70) member 5;heat shock protein family A (Hsp70) member 5	3309;3309;3309;3309;3309;3309	5238;5238;5238;5238;5238;5238		Predicted mitochondrial	+				+	-0.777236	0.188893	0.647302		-0.493848	2.72458	4.79367	3.94568	5.62334	0.588447	2.92044
1752	5	5	5	27.7	27.7	27.7	21.428	0	38.569	3737000000	8	Q7T1K0;E9QHB7	Q7T1K0;E9QHB7		rpl17	rpl17;rpl17	ZDB-GENE-030131-8585;ZDB-GENE-030131-8585	RPL17	ribosomal protein L17	6139	10307								-0.773541	0.422325	0.378159		-0.99013	3.74298	5.01317	3.93617	4.80357	2.84041	2.72773
368	5	5	5	12.5	12.5	12.5	58.659	0	33.638	438870000	5	E7FDY7;F6NHI0;A0A2R8Q740	E7FDY7;F6NHI0;A0A2R8Q740	Glucose-6-phosphate 1-dehydrogenase	g6pd	g6pd;g6pd	ZDB-GENE-070508-4;ZDB-GENE-070508-4	G6PD;G6PD;G6PD;G6PD;G6PD;G6PD;G6PD	glucose-6-phosphate dehydrogenase;glucose-6-phosphate dehydrogenase;glucose-6-phosphate dehydrogenase;glucose-6-phosphate dehydrogenase;glucose-6-phosphate dehydrogenase;glucose-6-phosphate dehydrogenase;glucose-6-phosphate dehydrogenase	2539;2539;2539;2539;2539;2539;2539	4057;4057;4057;4057;4057;4057;4057								-0.773302	0.638413	0.229926		-1.41522	1.29275	1.97906	2.40052	1.85448	0.329801	1.16815
321	6	5	4	27.8	23.2	14.4	29.249	0	30.438	3495100000	6	A0A2R8PZU6;Q4G5W2;Q4G5V8;F1QT89;Q66HZ3;A0A2R8QI05;Q4G5V9;A0N0A8;Q4G5W0;A0N0A7;A0N0A9	A0A2R8PZU6;Q4G5W2;Q4G5V8;F1QT89;Q66HZ3;A0A2R8QI05;Q4G5V9;A0N0A8;Q4G5W0;A0N0A7;A0N0A9	Reticulon	rtn4a	rtn4a;rtn4a;rtn4a;rtn4a;rtn4a;rtn4a;rtn4a;rtn4a;rtn4a;rtn4a;rtn4a	ZDB-GENE-030710-1;ZDB-GENE-030710-1;ZDB-GENE-030710-1;ZDB-GENE-030710-1;ZDB-GENE-030710-1;ZDB-GENE-030710-1;ZDB-GENE-030710-1;ZDB-GENE-030710-1;ZDB-GENE-030710-1;ZDB-GENE-030710-1;ZDB-GENE-030710-1	RTN4;RTN4;RTN4;RTN4	reticulon 4;reticulon 4;reticulon 4;reticulon 4	57142;57142;57142;57142	14085;14085;14085;14085								-0.77047	0.679659	0.209094		-1.49556	3.68037	5.0406	3.58708	2.90998	3.56692	3.51974
761	3	3	3	12.4	12.4	12.4	53.209	0	35.991	414100000	5	F1QSI9;F1Q7L6;B0JZJ4;Q9DDS9;Q7T2P3	F1QSI9;F1Q7L6;B0JZJ4;Q9DDS9;Q7T2P3		slc3a2a	slc3a2a;slc3a2a;slc3a2a;slc3a2a;slc3a2a	ZDB-GENE-000831-3;ZDB-GENE-000831-3;ZDB-GENE-000831-3;ZDB-GENE-000831-3;ZDB-GENE-000831-3	SLC3A2;SLC3A2	solute carrier family 3 member 2;solute carrier family 3 member 2	6520;6520	11026;11026								-0.769631	0.907121	0.123845		-1.94373	0.362092	0.747726	1.2328	0.468593	-0.568302	0.133431
1201	3	3	3	3.6	3.6	3.6	175.25	0	22.059	195330000	3	Q6P405;F1QZG1	Q6P405;F1QZG1		myof	myof;myof	ZDB-GENE-040426-1138;ZDB-GENE-040426-1138												-0.769356	0.484718	0.327553		-1.11439	0.197884	0.766626	1.28901	1.19476	-0.455366	-0.793937
519	2	2	2	5.3	5.3	5.3	58.048	0	12.121	156090000	2	Q5XJ96;A2CEM4;A0A2R8RX84;A2CEM3;F6PA68;A2CEM2	Q5XJ96;A2CEM4;A0A2R8RX84;A2CEM3;F6PA68;A2CEM2		atl3	atl3;atl3;atl3;atl3;atl3;atl3	ZDB-GENE-041010-109;ZDB-GENE-041010-109;ZDB-GENE-041010-109;ZDB-GENE-041010-109;ZDB-GENE-041010-109;ZDB-GENE-041010-109	ATL3;ATL3	atlastin GTPase 3;atlastin GTPase 3	25923;25923	24526;24526								-0.768401	0.570214	0.269021		-1.28226	-0.773238	0.0805179	0.349683	0.0654042	-1.60047	-1.11318
1772	8	5	5	78.9	52.3	52.3	11.548	0	34.619	55603000000	11	Q7ZT36	Q7ZT36		pvalb3	pvalb3	ZDB-GENE-040426-945												-0.766643	0.540017	0.288392		-1.22319	5.21706	4.89089	5.11422	3.09132	4.71176	5.11918
467	3	3	3	22.1	22.1	22.1	16.837	0	20.349	6204300000	6	B2GQW3;A0A2R8QP29;A0A2R8RTK5;Q6PI52;A0A2R8RYQ3;A0A2R8QJK1	B2GQW3;A0A2R8QP29;A0A2R8RTK5;Q6PI52;A0A2R8RYQ3;A0A2R8QJK1	Calmodulin	calm3a;calm1a	calm3a;calm3a;calm2a;calm2a;calm2a	ZDB-GENE-030131-5590;ZDB-GENE-030131-5590;ZDB-GENE-030804-3;ZDB-GENE-030804-3;ZDB-GENE-030804-3	CALM3;CALM2;CALM2	calmodulin 3;calmodulin 2;calmodulin 2	808;805;805	1449;1445;1445								-0.765128	0.708056	0.195859		-1.55093	3.51687	4.95098	4.27342	3.99818	3.09901	3.3487
1517	3	3	3	30.6	30.6	30.6	13.888	0	38.874	230360000	3	Q6DGP6	Q6DGP6		sub1b	sub1b	ZDB-GENE-040718-209	SUB1;SUB1	SUB1 regulator of transcription;SUB1 regulator of transcription	10923;10923	19985;19985								-0.762637	0.529157	0.295694		-1.20189	-0.926307	0.668008	-0.259474	-0.0877731	-1.19123	-1.52668
1450	10	10	4	45.9	45.9	17.2	27.647	0	112.35	1675500000	12	Q5PRD0;E9QJ96	Q5PRD0;E9QJ96	14-3-3 protein beta/alpha-A	ywhaba	ywhaba;ywhaba	ZDB-GENE-030131-6583;ZDB-GENE-030131-6583	YWHAB;YWHAB	tyrosine 3-monooxygenase/tryptophan 5-monooxygenase activation protein beta;tyrosine 3-monooxygenase/tryptophan 5-monooxygenase activation protein beta	7529;7529	12849;12849								-0.761885	0.972596	0.106513		-2.07592	2.39096	2.90555	3.17724	2.61425	1.65862	1.91523
583	3	3	3	14.4	14.4	14.4	37.89	0	19.91	242000000	3	A2RV32;A5PMC4	A2RV32;A5PMC4		lman2	lman2;lman2	ZDB-GENE-070209-149;ZDB-GENE-070209-149	LMAN2;LMAN2	lectin, mannose binding 2;lectin, mannose binding 2	10960;10960	16986;16986								-0.757178	0.809291	0.155135		-1.74935	0.949704	1.83055	1.33424	1.25071	0.547674	0.0445677
449	2	2	2	1.1	1.1	1.1	277.68	0	17.632	42083000	2	A0A2R8QKJ2;E7F8Q5;F1QL68	A0A2R8QKJ2;E7F8Q5;F1QL68		huwe1	huwe1;huwe1	ZDB-GENE-081104-387;ZDB-GENE-081104-387	HUWE1;HUWE1	HECT, UBA and WWE domain containing E3 ubiquitin protein ligase 1;HECT, UBA and WWE domain containing E3 ubiquitin protein ligase 1	10075;10075	30892;30892								-0.756681	0.939439	0.114964		-2.00874	-3.33116	-2.31206	-2.73267	-3.2034	-3.99334	-3.4492
91	2	2	2	5.9	5.9	5.9	68.41	0	12.323	35237000	2	A0A0R4IVS8;A0A0R4IU29;A0A0R4IEK3;Q5PYH5;Q5PYH7	A0A0R4IVS8;A0A0R4IU29;A0A0R4IEK3;Q5PYH5;Q5PYH7	Discs large homolog 1-like protein;Disks large homolog 2	dlg1l;dlg2	dlg2;dlg2;dlg1l;dlg1l;dlg1l	ZDB-GENE-050221-3;ZDB-GENE-050221-3;ZDB-GENE-050222-3;ZDB-GENE-050222-3;ZDB-GENE-050222-3	DLG2;DLG2;DLG1	discs large MAGUK scaffold protein 2;discs large MAGUK scaffold protein 2;discs large MAGUK scaffold protein 1	1740;1740;1739	2901;2901;2900								-0.755111	0.560754	0.274945		-1.26377	-2.29126	-0.84889	-1.12588	-1.58842	-1.99688	-2.94606
332	3	3	3	5.2	5.2	5.2	88.44	0	22.362	133740000	3	X1WFN0;Q4KMH7;F1R7V9;A0A2R8Q335;A0A2R8Q696	X1WFN0;Q4KMH7;F1R7V9;A0A2R8Q335;A0A2R8Q696		eml2	eml2;eml2;eml2;eml2;eml2	ZDB-GENE-050706-71;ZDB-GENE-050706-71;ZDB-GENE-050706-71;ZDB-GENE-050706-71;ZDB-GENE-050706-71	EML2;EML2	EMAP like 2;EMAP like 2	24139;24139	18035;18035								-0.75429	0.485085	0.327277		-1.11511	-0.382768	1.24934	0.167037	0.544551	-0.879244	-0.894567
450	3	3	3	2.7	2.7	2.7	193.67	0	64.071	1075500000	6	A0A2R8QKP3;B3DJR0;A1YWY8	A0A2R8QKP3;B3DJR0;A1YWY8		cmya5	cmya5;cmya5;cmya5	ZDB-GENE-070630-1;ZDB-GENE-070630-1;ZDB-GENE-070630-1	CMYA5;CMYA5	cardiomyopathy associated 5;cardiomyopathy associated 5	202333;202333	14305;14305								-0.7536	0.592733	0.255427		-1.32621	2.96363	4.00115	2.37085	1.74982	2.5622	2.76281
1304	5	5	5	9.2	9.2	9.2	92.814	0	42.57	200350000	5	Q6NY90;Q4V973;F8W4C4;Q1MT86	Q6NY90;Q4V973;F8W4C4;Q1MT86	Ubiquitin carboxyl-terminal hydrolase	usp5	usp5;usp5;usp5;usp5	ZDB-GENE-040426-2584;ZDB-GENE-040426-2584;ZDB-GENE-040426-2584;ZDB-GENE-040426-2584	USP5;USP5;USP5;USP5	ubiquitin specific peptidase 5;ubiquitin specific peptidase 5;ubiquitin specific peptidase 5;ubiquitin specific peptidase 5	8078;8078;8078;8078	12628;12628;12628;12628								-0.75321	0.856211	0.139248		-1.84217	-0.825399	-0.241357	-0.404685	-0.878396	-1.9837	-0.868976
242	4	4	3	5.4	5.4	4.4	107.8	0	27.015	197630000	5	A0A2R9YJG7;A0A0S2I7K2	A0A2R9YJG7;A0A0S2I7K2			vclb;vclb	ZDB-GENE-131017-1;ZDB-GENE-131017-1	VCL;VCL;VCL	vinculin;vinculin;vinculin	7414;7414;7414	12665;12665;12665								-0.753069	0.689655	0.204336		-1.51504	0.200822	1.05698	1.01306	0.774743	-0.632736	-0.130355
1769	8	8	6	35.7	35.7	27.5	28.824	0	55.24	4123400000	12	Q7T3G4;A7MCL3	Q7T3G4;A7MCL3		pgam2	pgam2;pgam2	ZDB-GENE-040116-6;ZDB-GENE-040116-6	PGAM2	phosphoglycerate mutase 2	5224	8889								-0.752764	0.91476	0.121686		-1.95906	2.79564	3.25563	2.5355	1.48249	2.30005	2.54594
229	6	3	2	36.7	23.3	16.1	20.019	0	43.183	350690000	6	E9QF73;E9QG86;Q3B730;Q5U3D1;Q1JPY2;A0A2R8QGT1;Q6TNS5;A0A2R8QHK5;A0A0R4IXM2;E9QCD6;A0A2R8QJ29;A0A2R8QES8;E9QB41;Q5XJ62;F1QWU4;A0A2R8RYI8;A0A2R8Q1L3;A7MCF2;E9QIL0	E9QF73;E9QG86;Q3B730;Q5U3D1;Q1JPY2;A0A2R8QGT1;Q6TNS5;A0A2R8QHK5;A0A0R4IXM2;E9QCD6;A0A2R8QJ29;A0A2R8QES8;E9QB41;Q5XJ62;F1QWU4;A0A2R8RYI8;A0A2R8Q1L3;A7MCF2		zgc:153867;MLC3SM;myl6	zgc:153867;zgc:153867;zgc:153867;zgc:153867;zgc:153867;zgc:153867;zgc:153867;zgc:153867;zgc:153867;myl6;myl6;myl6;myl6;myl6;myl6;myl6	ZDB-GENE-030131-9170;ZDB-GENE-030131-9170;ZDB-GENE-030131-9170;ZDB-GENE-030131-9170;ZDB-GENE-030131-9170;ZDB-GENE-030131-9170;ZDB-GENE-030131-9170;ZDB-GENE-030131-9170;ZDB-GENE-030131-9170;ZDB-GENE-041010-28;ZDB-GENE-041010-28;ZDB-GENE-041010-28;ZDB-GENE-041010-28;ZDB-GENE-041010-28;ZDB-GENE-041010-28;ZDB-GENE-041010-28	MYL6;MYL6	myosin light chain 6;myosin light chain 6	4637;4637	7587;7587								-0.752753	0.413768	0.385684		-0.972922	-1.04599	0.270341	-0.28563	0.197154	-2.04908	-1.46762
1581	8	8	5	45.1	45.1	31.1	32.77	0	72.702	3054000000	9	Q6NWK1;Q7ZUR4	Q6NWK1;Q7ZUR4		capza1a	capza1a;capza1a	ZDB-GENE-030131-5237;ZDB-GENE-030131-5237	CAPZA1;CAPZA1;CAPZA1;CAPZA1	capping actin protein of muscle Z-line subunit alpha 1;capping actin protein of muscle Z-line subunit alpha 1;capping actin protein of muscle Z-line subunit alpha 1;capping actin protein of muscle Z-line subunit alpha 1	829;829;829;829	1488;1488;1488;1488								-0.752449	0.289396	0.513576		-0.715985	2.12672	5.0575	2.82683	3.65604	2.38009	1.71756
181	9	9	9	19.1	19.1	19.1	56.633	0	57.837	1171100000	10	A0A0R4IPV5	A0A0R4IPV5			p4hb	ZDB-GENE-080610-1	P4HB;P4HB	prolyl 4-hydroxylase subunit beta;prolyl 4-hydroxylase subunit beta	5034;5034	8548;8548	+	Known mitochondrial	+				+	-0.750634	0.310487	0.489229		-0.760662	2.01124	2.45882	2.65912	3.44156	0.136017	1.2997
1158	5	3	3	15.5	11.4	11.4	53.6	0	18.734	89944000	3	Q7ZWA1;F1QQW9	Q7ZWA1;F1QQW9	Elongation factor 1-alpha	si:dkey-37o8.1	si:dkey-37o8.1;si:dkey-37o8.1	ZDB-GENE-030131-5667;ZDB-GENE-030131-5667												-0.748995	0.0905275	0.811844		-0.254242	-1.15953	1.62876	-6.49841	0.657871	-4.94348	-3.99055
49	2	2	2	8.5	8.5	8.5	45.316	0	12.566	61530000	2	A0A0J9YJL0;Q2Q447;A0A0R4IUY7	A0A0J9YJL0;Q2Q447;A0A0R4IUY7		abcg2a	abcg2a;abcg2a;abcg2a	ZDB-GENE-050517-35;ZDB-GENE-050517-35;ZDB-GENE-050517-35												-0.748339	0.421005	0.379311		-0.987477	-3.09866	-1.59714	-1.12759	-1.81136	-3.41936	-2.83768
1210	2	2	2	5.5	5.5	5.5	37.34	0	10.952	309970000	2	Q6PFL9;F1R184	Q6PFL9;F1R184		txndc5	txndc5;txndc5	ZDB-GENE-040426-1951;ZDB-GENE-040426-1951	TXNDC5;TXNDC5	thioredoxin domain containing 5;thioredoxin domain containing 5	81567;81567	21073;21073								-0.748311	0.861026	0.137713		-1.85173	0.632682	0.679887	1.05435	0.736352	-0.578402	-0.0359662
1686	3	2	2	26.2	13.4	13.4	17.489	0	15.609	68592000	3	Q6PC53;Q6TNR6	Q6PC53;Q6TNR6	Peptidyl-prolyl cis-trans isomerase	ppiab	ppiab;ppiab	ZDB-GENE-030131-7459;ZDB-GENE-030131-7459	PPIA;PPIA	peptidylprolyl isomerase A;peptidylprolyl isomerase A	5478;5478	9253;9253								-0.745954	0.61171	0.244507		-1.3632	-1.12495	0.279185	-0.141852	-0.382512	-1.56027	-1.28269
1776	2	2	2	9.5	9.5	9.5	33.633	0	12.092	32523000	2	Q7ZTZ4	Q7ZTZ4		fbl	fbl	ZDB-GENE-040426-1936	FBL;FBL;FBL;FBL	fibrillarin;fibrillarin;fibrillarin;fibrillarin	2091;2091;2091;2091	3599;3599;3599;3599								-0.743478	0.270962	0.535843		-0.676466	-1.7048	1.29016	-0.843075	0.123868	-1.73422	-1.8778
1587	3	3	3	37.4	37.4	37.4	16.879	0	19.703	2499100000	4	Q6NX89;E9QD54;A7MCI0	Q6NX89;E9QD54;A7MCI0	Eukaryotic translation initiation factor 5A	eif5a	eif5a;eif5a;eif5a	ZDB-GENE-040426-2229;ZDB-GENE-040426-2229;ZDB-GENE-040426-2229	EIF5A;EIF5A	eukaryotic translation initiation factor 5A;eukaryotic translation initiation factor 5A	1984;1984	3300;3300								-0.739005	1.66546	0.0216044	+	-3.65874	2.56202	3.0106	2.75662	2.27379	1.74635	2.0921	Br_KO_WT
309	2	2	2	2.4	2.4	2.4	123.8	0	12.676	371010000	4	X1WD76;A0A2R8PX52;A6H8T8;F1QVH8	X1WD76;A0A2R8PX52;A6H8T8;F1QVH8		hephl1a	hephl1a;hephl1a;hephl1a;hephl1a	ZDB-GENE-070801-4;ZDB-GENE-070801-4;ZDB-GENE-070801-4;ZDB-GENE-070801-4	HEPHL1;HEPHL1;HEPHL1	hephaestin like 1;hephaestin like 1;hephaestin like 1	341208;341208;341208	30477;30477;30477								-0.738327	0.642983	0.227519		-1.42412	0.0297667	0.8644	0.788577	0.362725	-1.05946	0.164494
676	2	2	2	13.2	13.2	13.2	25.091	0	15.48	103050000	2	A7MCK9;Q7SXP0	A7MCK9;Q7SXP0	Vesicle-trafficking protein SEC22b-B	sec22bb	sec22bb;sec22bb	ZDB-GENE-030131-5488;ZDB-GENE-030131-5488	SEC22B;SEC22B	SEC22 homolog B, vesicle trafficking protein (gene/pseudogene);SEC22 homolog B, vesicle trafficking protein (gene/pseudogene)	9554;9554	10700;10700								-0.73724	1.01444	0.0967288		-2.16148	-0.599817	0.451598	-0.143225	-0.612441	-1.13003	-0.76069
637	2	2	2	3.2	3.2	3.2	165.5	0	12.706	245380000	3	A5HLY6;A0A2R8QBS2;F2Z4T4;A0A2R8Q9F2;A0A0R4IC31	A5HLY6;A0A2R8QBS2;F2Z4T4;A0A2R8Q9F2;A0A0R4IC31		akap12b	akap12b;akap12b;akap12b;akap12b;akap12b	ZDB-GENE-030131-9753;ZDB-GENE-030131-9753;ZDB-GENE-030131-9753;ZDB-GENE-030131-9753;ZDB-GENE-030131-9753	AKAP12;AKAP12	A-kinase anchoring protein 12;A-kinase anchoring protein 12	9590;9590	370;370								-0.736763	1.2016	0.0628632		-2.55661	0.297562	0.487582	0.116277	0.09497	-0.756613	-0.647224
1827	4	4	4	20.9	20.9	20.9	35.634	0	44.008	3006300000	4	Q804G7	Q804G7	Annexin	anxa4	anxa4	ZDB-GENE-030707-1	ANXA4;ANXA4	annexin A4;annexin A4	307;307	542;542								-0.73452	0.310399	0.489329		-0.760476	0.9208	1.52381	2.4559	2.42733	-0.535017	0.804635
996	3	2	2	6.4	5.4	5.4	85.269	0	14.119	221110000	2	Q8JID2;E7FC99;F1QGH7;A4QN53;Q24JW3	Q8JID2;E7FC99;F1QGH7		ctnnb2;ctnnb1	ctnnb2;ctnnb2;ctnnb1	ZDB-GENE-040426-2575;ZDB-GENE-040426-2575;ZDB-GENE-980526-362	CTNNB1;CTNNB1;CTNNB1;CTNNB1	catenin beta 1;catenin beta 1;catenin beta 1;catenin beta 1	1499;1499;1499;1499	2514;2514;2514;2514								-0.733413	0.34971	0.446982		-0.842408	-0.851371	0.314275	0.550418	0.720077	-1.82208	-1.08491
1377	10	10	10	2.9	2.9	2.9	533.18	0	63.624	813520000	12	Q2LEK1;A0A0G2L009	Q2LEK1		dync1h1	dync1h1	ZDB-GENE-030131-7050	DYNC1H1;DYNC1H1	dynein cytoplasmic 1 heavy chain 1;dynein cytoplasmic 1 heavy chain 1	1778;1778	2961;2961								-0.731806	0.786183	0.163613		-1.70386	2.42256	3.47249	2.92993	2.80908	1.81855	2.00193
1805	7	2	2	27.5	11.4	11.4	29.072	0	25.303	893700000	3	Q7ZW20;F1QFK2	Q7ZW20;F1QFK2		ywhae1	ywhae1;ywhae1	ZDB-GENE-030131-779;ZDB-GENE-030131-779	YWHAE;YWHAE	tyrosine 3-monooxygenase/tryptophan 5-monooxygenase activation protein epsilon;tyrosine 3-monooxygenase/tryptophan 5-monooxygenase activation protein epsilon	7531;7531	12851;12851		Predicted mitochondrial	+				+	-0.731434	1.02586	0.0942204		-2.18496	1.41505	2.25117	2.13998	1.61435	0.937828	1.05973
1735	3	3	3	21.4	21.4	21.4	17.341	0	17.818	103370000	3	Q7SXA1	Q7SXA1		rpl26														-0.731216	0.665942	0.215803		-1.46884	-0.464105	0.198899	-0.16911	0.0382435	-1.41229	-1.25392
1817	2	2	2	12.3	12.3	12.3	23.514	0	12.338	613990000	3	Q803J3	Q803J3		rab2a	rab2a	ZDB-GENE-011212-2	RAB2A;RAB2A;RAB2A	RAB2A, member RAS oncogene family;RAB2A, member RAS oncogene family;RAB2A, member RAS oncogene family	5862;5862;5862	9763;9763;9763								-0.729572	0.628072	0.235466		-1.39508	1.25908	2.84134	1.86085	1.74847	0.969108	1.05496
162	2	2	2	13.4	13.4	13.4	17.883	0	15.449	177370000	3	A0A0R4IMS3;Q8JGR4	A0A0R4IMS3;Q8JGR4	60S ribosomal protein L24	rpl24	rpl24;rpl24	ZDB-GENE-020419-25;ZDB-GENE-020419-25	RPL24;RPL24;RPL24	ribosomal protein L24;ribosomal protein L24;ribosomal protein L24	6152;6152;6152	10325;10325;10325								-0.728708	0.342357	0.454615		-0.827203	-0.725953	0.771379	-1.31466	0.0965321	-1.72396	-1.82793
640	2	2	2	8.9	8.9	8.9	26.339	0	13.953	206190000	2	F6P9F0;A5WW31;A5PL60;A1A5Z8	F6P9F0;A5WW31;A5PL60;A1A5Z8		s100u	s100u;s100u;s100u;s100u	ZDB-GENE-030131-3121;ZDB-GENE-030131-3121;ZDB-GENE-030131-3121;ZDB-GENE-030131-3121												-0.727211	0.488331	0.324839		-1.12153	1.00564	-0.263259	0.911565	0.770414	-0.349341	-0.94876
56	2	2	2	12.4	12.4	12.4	21.1	0	17.297	386850000	2	F1R4W2;A0A0R4I9F2	F1R4W2;A0A0R4I9F2	Galectin	lgals3	lgals3a;lgals3a	ZDB-GENE-030131-7667;ZDB-GENE-030131-7667	LGALS3;LGALS3	galectin 3;galectin 3	3958;3958	6563;6563								-0.727095	0.72342	0.189051		-1.58092	0.50376	1.56075	1.20089	0.766914	-0.313032	0.630233
1820	7	4	4	31	20.4	20.4	27.803	0	44.33	508380000	4	Q803M8;Q7ZUM0;A7MCQ5	Q803M8		ywhaqb	ywhaqb	ZDB-GENE-030131-7135	YWHAQ;YWHAQ;YWHAQ	tyrosine 3-monooxygenase/tryptophan 5-monooxygenase activation protein theta;tyrosine 3-monooxygenase/tryptophan 5-monooxygenase activation protein theta;tyrosine 3-monooxygenase/tryptophan 5-monooxygenase activation protein theta	10971;10971;10971	12854;12854;12854		Predicted mitochondrial	+				+	-0.724792	0.631901	0.233399		-1.40254	0.549117	1.22699	1.39086	1.15131	-0.39107	0.23235
857	3	3	3	5.6	5.6	5.6	74.406	0	21.755	455540000	5	B3DKJ3;F1Q9I7;A7E289	B3DKJ3;F1Q9I7;A7E289		snx1a	snx1a;snx1a;snx1a	ZDB-GENE-060302-3;ZDB-GENE-060302-3;ZDB-GENE-060302-3	SNX1;SNX1;SNX1	sorting nexin 1;sorting nexin 1;sorting nexin 1	6642;6642;6642	11172;11172;11172								-0.724198	0.85531	0.139537		-1.84038	1.5794	1.8545	2.24475	1.84512	0.732574	0.928355
1347	4	4	3	19.6	19.6	17.1	35.452	0	26.806	1039700000	4	Q1JPZ2;Q6AZC3;Q5RH67;Q502L9	Q1JPZ2;Q6AZC3;Q5RH67;Q502L9		si:dkey-180p18.9	akr1b1.2;akr1b1.2;akr1b1.2;akr1b1.2	ZDB-GENE-041210-132;ZDB-GENE-041210-132;ZDB-GENE-041210-132;ZDB-GENE-041210-132	AKR1B1	aldo-keto reductase family 1 member B	231	381		Predicted mitochondrial	+				+	-0.723186	1.76576	0.0171492	+	-3.92679	2.89509	3.19943	2.83126	2.14937	2.06862	2.53823	Br_KO_WT
1483	6	2	2	10.3	4.6	4.6	85.632	0	20.689	1089200000	3	Q66HV8	Q66HV8	ATP-dependent 6-phosphofructokinase	pfkma	pfkma	ZDB-GENE-040912-135	PFKM;PFKM	phosphofructokinase, muscle;phosphofructokinase, muscle	5213;5213	8877;8877								-0.715124	0.296018	0.505804		-0.730072	2.13913	4.68473	1.62752	2.5448	1.65711	2.1041
1896	2	2	2	3.6	3.6	3.6	84.998	0	10.993	193880000	2	U3JB13;U3JA64;A0A2R8QJ18;A0A2R8QQ60;Q58EF7	U3JB13;U3JA64;A0A2R8QJ18;A0A2R8QQ60;Q58EF7		ablim1b	ablim1b;ablim1b;ablim1b;ablim1b;ablim1b	ZDB-GENE-050327-91;ZDB-GENE-050327-91;ZDB-GENE-050327-91;ZDB-GENE-050327-91;ZDB-GENE-050327-91	ABLIM1;ABLIM1;ABLIM1	actin binding LIM protein 1;actin binding LIM protein 1;actin binding LIM protein 1	3983;3983;3983	78;78;78								-0.714819	0.459486	0.347147		-1.06437	0.508929	2.08654	0.425027	1.05553	0.109747	-0.289237
81	4	4	2	14.7	14.7	6.6	39.411	0	29.37	324600000	5	A0A0R4ICN9;Q7ZU42	A0A0R4ICN9;Q7ZU42	Obg-like ATPase 1	ola1	ola1;ola1	ZDB-GENE-030131-5063;ZDB-GENE-030131-5063	OLA1;OLA1	Obg like ATPase 1;Obg like ATPase 1	29789;29789	28833;28833								-0.713323	0.701114	0.199015		-1.53739	1.21835	2.32071	1.40903	1.56695	0.607141	0.634026
0	2	2	2	5.5	5.5	5.5	44.5	0	11.468	258340000	2	F8W5J3;F1QMC3;Q7ZU68;Q4V8R9;A0A286YA64;A0A096X788;Q4V966;F1REC2;F8W5Z6;F8W5G2;A0A0R4IN26;A0JMF4	F8W5J3;F1QMC3;Q7ZU68;Q4V8R9;A0A286YA64;A0A096X788;Q4V966;F1REC2;F8W5Z6;F8W5G2;A0A0R4IN26;A0JMF4		sept7b;sept7a;sept15	sept7b;sept7b;sept7b;sept7b;sept7b;sept7a;sept7a;sept7a;sept7a;sept7a;Sep-15;Sep-15	ZDB-GENE-030131-37;ZDB-GENE-030131-37;ZDB-GENE-030131-37;ZDB-GENE-030131-37;ZDB-GENE-030131-37;ZDB-GENE-040426-1008;ZDB-GENE-040426-1008;ZDB-GENE-040426-1008;ZDB-GENE-040426-1008;ZDB-GENE-040426-1008;ZDB-GENE-061103-265;ZDB-GENE-061103-265	SEPTIN7;SEPTIN7;SEPTIN7;SEPTIN7;SEPTIN7;SEPTIN7;SEPTIN7	septin 7;septin 7;septin 7;septin 7;septin 7;septin 7;septin 7	989;989;989;989;989;989;989	1717;1717;1717;1717;1717;1717;1717								-0.712714	0.92277	0.119462		-1.97516	-0.434102	0.304406	-0.016976	-0.193396	-1.15228	-0.939142
226	3	3	3	2.6	2.6	2.6	201.66	0	18.641	180570000	4	Q20JQ7;A0A0R4IX17;E9QB13;A0A2C9F1K3;A0A2R8RXU0;Q9DF53;Q20JQ8;F1RE76;Q20JQ3;A0A0R4IUM7;Q20JQ9;A0A0G2KYI1;Q20JQ4;A7Y3Y2;A0A2R8QLY1;F1R3Q5;A2RV12;Q20JQ5;A0A2R8Q1J5;A0A0R4IJX4;A0A0R4IQC4;Q2XVR3;F1QXF5;Q803T8;A0A0R4IM09;A7E273;E7FFV4	Q20JQ7;A0A0R4IX17;E9QB13;A0A2C9F1K3	Sodium channel protein type 4 subunit alpha B;Sodium channel protein	scn4ab	scn4ab;scn4ab;scn4ab;scn4ab	ZDB-GENE-051201-1;ZDB-GENE-051201-1;ZDB-GENE-051201-1;ZDB-GENE-051201-1	SCN4A;SCN4A;SCN4A	sodium voltage-gated channel alpha subunit 4;sodium voltage-gated channel alpha subunit 4;sodium voltage-gated channel alpha subunit 4	6329;6329;6329	10591;10591;10591								-0.706903	0.587868	0.258304		-1.31672	-0.189857	1.2064	-0.510029	-0.372283	-0.515936	-0.725972
1745	3	3	3	5.7	5.7	5.7	80.472	0	20.455	382340000	3	Q7SYB8;A0A0R4IT49;Q5RGX8;A0A2R8Q918	Q7SYB8		gys1	gys1	ZDB-GENE-040426-1243	GYS1;GYS1	glycogen synthase 1;glycogen synthase 1	2997;2997	4706;4706								-0.706676	0.787447	0.163137		-1.70635	0.281764	1.59034	0.57847	0.346366	-0.052601	0.03678
370	21	9	9	27.4	12.7	12.7	108.56	0	83.997	7661300000	19	A0A2R8Q7T9;A0A2R8Q8K8;B0S5Q5;Q9DGL5;Q90X34	A0A2R8Q7T9;A0A2R8Q8K8;B0S5Q5;Q9DGL5;Q90X34		atp1a2a	atp1a2a;atp1a2a;atp1a2a;atp1a2a;atp1a2a	ZDB-GENE-001212-6;ZDB-GENE-001212-6;ZDB-GENE-001212-6;ZDB-GENE-001212-6;ZDB-GENE-001212-6	ATP1A2;ATP1A2;ATP1A2	ATPase Na+/K+ transporting subunit alpha 2;ATPase Na+/K+ transporting subunit alpha 2;ATPase Na+/K+ transporting subunit alpha 2	477;477;477	800;800;800								-0.704878	0.577309	0.264662		-1.29611	4.32418	5.60799	4.92273	3.47777	4.45485	4.80763
437	2	2	2	19.9	19.9	19.9	15.791	0	12.846	92227000	2	A2BIR5;Q6PH42;Q6IQK2;A2BIR3;A0A2R8QI56;A2BIR4	A2BIR5;Q6PH42;Q6IQK2;A2BIR3;A0A2R8QI56;A2BIR4		ube2l3b;ube2l3a	ube2l3a;ube2l3a;ube2l3b;ube2l3b;ube2l3b;ube2l3b	ZDB-GENE-030131-2977;ZDB-GENE-030131-2977;ZDB-GENE-030131-662;ZDB-GENE-030131-662;ZDB-GENE-030131-662;ZDB-GENE-030131-662	UBE2L3;UBE2L3;UBE2L3;UBE2L3	ubiquitin conjugating enzyme E2 L3;ubiquitin conjugating enzyme E2 L3;ubiquitin conjugating enzyme E2 L3;ubiquitin conjugating enzyme E2 L3	7332;7332;7332;7332	12488;12488;12488;12488								-0.701528	0.51691	0.304152		-1.17784	0.50763	2.27865	1.4143	1.30522	0.331869	0.458909
1082	3	3	3	20.8	20.8	20.8	19.894	0	22.003	101490000	3	Q7ZV53;F1Q7P7;Q7SZD2;A0A2R8Q290	Q7ZV53;F1Q7P7		pdap1b	pdap1b;pdap1b	ZDB-GENE-040426-942;ZDB-GENE-040426-942	PDAP1;PDAP1	PDGFA associated protein 1;PDGFA associated protein 1	11333;11333	14634;14634								-0.699956	1.31575	0.0483336	+	-2.80966	1.13041	1.82258	1.65	1.06019	0.586801	0.856129	Br_KO_WT
709	2	2	2	6.6	6.6	6.6	45.032	0	12.137	16262000	2	F1R8L3;A8KB57;B9VEN4	F1R8L3;A8KB57;B9VEN4		rpz5	rpz5;rpz5;rpz5	ZDB-GENE-030131-4678;ZDB-GENE-030131-4678;ZDB-GENE-030131-4678												-0.699	0.475639	0.334473		-1.09642	-2.51418	-1.48988	-0.946068	-1.51544	-3.01918	-2.5125
974	7	2	2	6.2	1.4	1.4	158.79	0	12.556	161690000	2	E7F8T4;F1R8N2;B8QSI4;A0A0R4IDD1;A0JMP8;A4QNS8;F6NTZ9;X1WBT0;A8KAZ5	E7F8T4;F1R8N2;B8QSI4;A0A0R4IDD1;A0JMP8;A4QNS8;F6NTZ9;X1WBT0		si:dkey-105h12.2;sb:cb37;a2ml	sb:cb37;sb:cb37;sb:cb37;a2ml;a2ml;a2ml;a2ml;si:dkey-105h12.2	ZDB-GENE-030131-9800;ZDB-GENE-030131-9800;ZDB-GENE-030131-9800;ZDB-GENE-090212-1;ZDB-GENE-090212-1;ZDB-GENE-090212-1;ZDB-GENE-090212-1;ZDB-GENE-131118-9												-0.696358	0.702924	0.198188		-1.54092	1.10683	1.67774	1.77347	1.62295	0.370064	0.475951
1227	11	8	8	7	5.3	5.3	231.16	0	54.514	654610000	9	F1R3G4;I3ISA3;Q7T023	F1R3G4;I3ISA3;Q7T023		myh10	myh10;myh10;myh10	ZDB-GENE-030616-162;ZDB-GENE-030616-162;ZDB-GENE-030616-162	MYH10;MYH10;MYH10;MYH10	myosin heavy chain 10;myosin heavy chain 10;myosin heavy chain 10;myosin heavy chain 10	4628;4628;4628;4628	7568;7568;7568;7568		Predicted mitochondrial	+				+	-0.695736	0.344349	0.452534		-0.831327	2.51444	3.72465	3.01203	3.83071	1.2542	2.07901
1238	2	2	2	15.9	15.9	15.9	21.534	0	11.434	134520000	2	F1R5E5;Q4V9D8	F1R5E5;Q4V9D8		rras	rras;rras	ZDB-GENE-041010-217;ZDB-GENE-041010-217	RRAS;RRAS	RAS related;RAS related	6237;6237	10447;10447								-0.695543	0.69142	0.203507		-1.51848	-0.287599	0.977006	0.193252	0.13767	-0.73481	-0.60683
567	2	2	2	2.3	2.3	2.3	107.96	0	14.266	60012000	2	F1QFR6;A2BGR0;A2BGQ9;Q7ZV66	F1QFR6;A2BGR0;A2BGQ9;Q7ZV66		erap1b;zgc:56194	erap1b;erap1b;erap1b	ZDB-GENE-040426-934;ZDB-GENE-040426-934;ZDB-GENE-040426-934	ERAP1	endoplasmic reticulum aminopeptidase 1	51752	18173								-0.694284	0.615228	0.242533		-1.37006	-0.529188	-1.37335	-0.249674	-0.926501	-2.15589	-1.15267
766	3	3	3	14.2	14.2	14.2	35.022	0	50.04	2697300000	4	B0R0J9;A0A2R8QSL3;F6PEJ8	B0R0J9		CH211-233G21.3-001														-0.693353	0.297268	0.50435		-0.732725	3.21409	3.30338	2.2577	4.00171	1.36992	1.32348
549	2	2	2	4.6	4.6	4.6	81.731	0	26.269	81061000	2	A1A5X4;A0A0R4IT10	A1A5X4;A0A0R4IT10		add1	add1;add1	ZDB-GENE-030909-2;ZDB-GENE-030909-2	ADD1	adducin 1	118	243								-0.690896	0.446664	0.357549		-1.03884	-1.94808	-0.466203	-1.82251	-1.17161	-2.5987	-2.53917
1863	3	3	3	5.5	5.5	5.5	100.52	0	19.519	879740000	4	Q9PVF8;A9JRW0	Q9PVF8;A9JRW0		ctnna1	ctnna1;ctnna1	ZDB-GENE-991207-24;ZDB-GENE-991207-24	CTNNA1;CTNNA1	catenin alpha 1;catenin alpha 1	1495;1495	2509;2509								-0.689282	0.379869	0.416995		-0.904259	0.599568	1.53835	2.24089	1.85907	-0.193535	0.645436
1697	4	4	4	21.2	21.2	21.2	26.198	0	35.674	5046000000	7	Q6PFU1;Q9DDS7	Q6PFU1;Q9DDS7	Tetraspanin	cd81a	cd81a;cd81a	ZDB-GENE-000831-5;ZDB-GENE-000831-5	CD81;CD81;CD81	CD81 molecule;CD81 molecule;CD81 molecule	975;975;975	1701;1701;1701								-0.687597	1.19318	0.0640947		-2.53833	2.15277	2.93031	2.54789	2.15797	1.68018	1.73004
1064	4	4	4	16.6	16.6	16.6	43.134	0	23.954	1716900000	4	Q802Z9;F1Q5Q3;E7EYQ0	Q802Z9;F1Q5Q3		serbp1a	serbp1a;serbp1a	ZDB-GENE-030131-7389;ZDB-GENE-030131-7389	SERBP1;SERBP1;SERBP1;SERBP1	SERPINE1 mRNA binding protein 1;SERPINE1 mRNA binding protein 1;SERPINE1 mRNA binding protein 1;SERPINE1 mRNA binding protein 1	26135;26135;26135;26135	17860;17860;17860;17860								-0.686674	0.642927	0.227548		-1.42401	2.87171	3.48237	2.55962	3.03343	2.1482	1.67205
624	4	4	4	26.3	26.3	26.3	24.07	0	31.74	1028400000	4	B0UYN4;A4IGF7	B0UYN4;A4IGF7		zgc:162944	zgc:162944;zgc:162944	ZDB-GENE-070424-75;ZDB-GENE-070424-75												-0.686622	1.02942	0.0934496		-2.19232	1.87396	1.69295	1.92248	1.7536	0.850996	0.824925
928	2	2	2	7.1	7.1	7.1	48.944	0	12.453	169600000	3	E7EXC4	E7EXC4		serpinb1l4	serpinb14	ZDB-GENE-050506-148												-0.686269	0.352509	0.44411		-0.848183	-0.0825666	2.20156	0.33509	0.836887	-0.555195	0.113585
1782	2	2	2	14.2	14.2	14.2	12.882	0	13.264	366110000	2	Q7ZUI8	Q7ZUI8		eif1b	eif1	ZDB-GENE-030131-956	EIF1;EIF1;EIF1;EIF1B	eukaryotic translation initiation factor 1;eukaryotic translation initiation factor 1;eukaryotic translation initiation factor 1;eukaryotic translation initiation factor 1B	10209;10209;10209;10289	3249;3249;3249;30792								-0.682193	0.771813	0.169117		-1.67565	0.281853	1.54392	0.67053	0.439506	-0.123593	0.133811
349	6	6	4	11.6	11.6	8.1	67.068	0	38.964	3140800000	11	A0A2R8Q5G6;Q66I42;Q7ZWC7;Q503W3;Q1JQ15;Q7SZ62;Q6DBY7;A8E569;E7F638;A0A2R8RLT8;A0A2R8QLR0;Q503E6	A0A2R8Q5G6;Q66I42;Q7ZWC7		msna	msna;msna;msna	ZDB-GENE-021211-2;ZDB-GENE-021211-2;ZDB-GENE-021211-2	MSN;MSN;MSN	moesin;moesin;moesin	4478;4478;4478	7373;7373;7373								-0.678785	1.14967	0.0708482		-2.4447	3.66652	3.68503	4.10082	3.601	2.80427	3.01074
589	2	2	2	5.4	5.4	5.4	40.592	0	12.32	339850000	2	A3KMS9;Q3ZB92;Q6DBV8	A3KMS9;Q3ZB92;Q6DBV8		prkacaa;prkacbb;prkacab	prkacab;prkacaa;prkacbb	ZDB-GENE-040801-208;ZDB-GENE-050114-6;ZDB-GENE-050904-4	PRKACA;PRKACA;PRKACA;PRKACA;PRKACA;PRKACA;PRKACA;PRKACA;PRKACB;PRKACB;PRKACB	protein kinase cAMP-activated catalytic subunit alpha;protein kinase cAMP-activated catalytic subunit alpha;protein kinase cAMP-activated catalytic subunit alpha;protein kinase cAMP-activated catalytic subunit alpha;protein kinase cAMP-activated catalytic subunit alpha;protein kinase cAMP-activated catalytic subunit alpha;protein kinase cAMP-activated catalytic subunit alpha;protein kinase cAMP-a…	5566;5566;5566;5566;5566;5566;5566;5566;5567;5567;5567	9380;9380;9380;9380;9380;9380;9380;9380;9381;9381;9381		Known mitochondrial	+				+	-0.675031	0.719542	0.190747		-1.57335	2.14775	3.27739	2.86945	2.59344	1.65153	2.02452
1860	3	3	3	13.5	13.5	13.5	27.718	0	19.604	2077900000	4	Q9PUC4	Q9PUC4		psme2	psme2	ZDB-GENE-991110-16	PSME2;PSME2;PSME2;PSME2	proteasome activator subunit 2;proteasome activator subunit 2;proteasome activator subunit 2;proteasome activator subunit 2	5721;5721;5721;5721	9569;9569;9569;9569								-0.671305	0.41321	0.38618		-0.971798	2.12448	1.4796	2.78194	2.20883	0.317434	1.84584
1315	5	5	5	16	16	16	55.729	0	48.4	711350000	6	I3IRW7;Q7ZVS4	I3IRW7;Q7ZVS4		abat	abat;abat	ZDB-GENE-031006-4;ZDB-GENE-031006-4	ABAT;ABAT;ABAT	4-aminobutyrate aminotransferase;4-aminobutyrate aminotransferase;4-aminobutyrate aminotransferase	18;18;18	23;23;23	+	Known mitochondrial	+				+	-0.670622	0.523446	0.299608		-1.19068	0.429927	0.310582	1.10787	0.938276	-0.716871	-0.384891
1473	4	4	3	30.5	30.5	25.6	27.536	0	32.725	388970000	4	Q5U3P5;A2CEF5;Q6NXB5;F1R0L7;A2CEF6	Q5U3P5	Chloride intracellular channel protein	clic5a	clic5a	ZDB-GENE-041114-84	CLIC5;CLIC5	chloride intracellular channel 5;chloride intracellular channel 5	53405;53405	13517;13517		Known mitochondrial	+				+	-0.669439	0.736405	0.183483		-1.6063	-0.842466	0.232072	-0.0774943	-0.366324	-1.2152	-1.11468
180	2	2	2	9.6	9.6	9.6	48.955	0	16.41	388310000	2	Q6PHD7;F1R3Q3;A0A0R4IPQ7;F1QQ74;A0A140LGH9;A0A140LGQ2	Q6PHD7;F1R3Q3;A0A0R4IPQ7;F1QQ74;A0A140LGH9;A0A140LGQ2		2006-09-01	Sep-06;Sep-06;Sep-06;Sep-06;Sep-06;Sep-06	ZDB-GENE-030131-1414;ZDB-GENE-030131-1414;ZDB-GENE-030131-1414;ZDB-GENE-030131-1414;ZDB-GENE-030131-1414;ZDB-GENE-030131-1414	SEPTIN6;SEPTIN6;SEPTIN6;SEPTIN6;SEPTIN6	septin 6;septin 6;septin 6;septin 6;septin 6	23157;23157;23157;23157;23157	15848;15848;15848;15848;15848								-0.668626	0.602027	0.250019		-1.34433	-1.52264	-1.18837	-0.949444	-0.986363	-2.11985	-2.56012
1705	2	2	2	5.1	5.1	5.1	57.239	0	13.29	85893000	2	Q6PHE0	Q6PHE0		cyp2aa6	cyp2aa6	ZDB-GENE-030131-2932												-0.667612	0.360433	0.43608		-0.864491	-1.74505	-0.146674	-1.24877	-0.567784	-1.92204	-2.6535
232	3	3	3	2.5	2.5	2.5	192.07	0	25.509	152110000	3	A0A0R4IYL7;A2BIB9;Q5XJN8;A2BIB8	A0A0R4IYL7;A2BIB9;Q5XJN8;A2BIB8		ank2b	ank2b;ank2b;ank2b;ank2b	ZDB-GENE-041010-165;ZDB-GENE-041010-165;ZDB-GENE-041010-165;ZDB-GENE-041010-165	ANK2;ANK2	ankyrin 2;ankyrin 2	287;287	493;493								-0.666281	0.38426	0.4128		-0.913201	-0.974984	1.38714	0.201862	-0.0549343	-0.38559	-0.944299
328	2	2	2	1.1	1.1	1.1	176.42	0	13.694	70630000	2	B8JL46;A1L1W1;A0A2R8Q280;A0A2R8RSJ5;F1R101;A0A0G2KSV9	B8JL46;A1L1W1;A0A2R8Q280;A0A2R8RSJ5;F1R101;A0A0G2KSV9		eif4g1a	eif4g1a;eif4g1a;eif4g1a;eif4g1a;eif4g1a	ZDB-GENE-070112-702;ZDB-GENE-070112-702;ZDB-GENE-070112-702;ZDB-GENE-070112-702;ZDB-GENE-070112-702	EIF4G1	eukaryotic translation initiation factor 4 gamma 1	1981	3296								-0.664196	0.780892	0.165618		-1.69347	-0.247653	0.613803	0.469385	0.0377781	-0.935272	-0.259561
484	2	2	2	1.8	1.8	1.8	114.97	0	11.571	182110000	2	F1QNA0;B2GRL2;A0A2R8QU26;Q7ZVZ6	F1QNA0;B2GRL2;A0A2R8QU26;Q7ZVZ6	Presequence protease, mitochondrial	pitrm1	pitrm1;pitrm1;pitrm1;pitrm1	ZDB-GENE-040426-2876;ZDB-GENE-040426-2876;ZDB-GENE-040426-2876;ZDB-GENE-040426-2876	PITRM1;PITRM1	pitrilysin metallopeptidase 1;pitrilysin metallopeptidase 1	10531;10531	17663;17663	+	Known mitochondrial	+				+	-0.664015	0.653032	0.222314		-1.44369	0.00412051	-0.177682	-0.118607	-0.0560081	-0.61126	-1.61695
1038	2	2	2	19.4	19.4	19.4	16.325	0	15.274	183150000	2	E9QEB6;Q7ZUW4;Q6P5M5;Q7ZUZ7;Q7ZUA0;Q78AP9;Q6NYD8;A0A2R8QKI2;F8W522;Q803D1;Q6DC20;Q6DHP3	E9QEB6;Q7ZUW4;Q6P5M5;Q7ZUZ7;Q7ZUA0;Q78AP9;Q6NYD8;A0A2R8QKI2;F8W522;Q803D1;Q6DC20;Q6DHP3		arf1l;arf5;DKEY-238C7.11;arf2;arf3b;arf1;arf4a;arf3a	arf1;arf2b;arf2b;zgc:77650;zgc:77650;arf3b;arf5;arf2a;arf2a;arf2a;arf4a;arf3a	ZDB-GENE-010724-5;ZDB-GENE-030131-5234;ZDB-GENE-030131-5234;ZDB-GENE-030131-6151;ZDB-GENE-030131-6151;ZDB-GENE-030616-356;ZDB-GENE-030910-5;ZDB-GENE-040122-4;ZDB-GENE-040122-4;ZDB-GENE-040122-4;ZDB-GENE-040801-109;ZDB-GENE-040801-176	ARF1;ARF1;ARF3;ARF3;ARF4;ARF4;ARF3;ARF3	ADP ribosylation factor 1;ADP ribosylation factor 1;ADP ribosylation factor 3;ADP ribosylation factor 3;ADP ribosylation factor 4;ADP ribosylation factor 4;ADP ribosylation factor 3;ADP ribosylation factor 3	375;375;377;377;378;378;377;377	652;652;654;654;655;655;654;654								-0.662422	0.614604	0.242882		-1.36885	-0.288064	0.979722	0.65528	0.255214	-0.770397	-0.125144
646	2	2	2	12	12	12	29.891	0	13.855	90871000	2	Q6IQS7;A5PMJ7	Q6IQS7;A5PMJ7		stx12	stx12;stx12	ZDB-GENE-040625-11;ZDB-GENE-040625-11	STX12;STX12	syntaxin 12;syntaxin 12	23673;23673	11430;11430								-0.661092	0.605311	0.248135		-1.35073	-1.45566	-0.484242	-0.713195	-0.829451	-2.17958	-1.62735
1844	7	7	2	62.2	62.2	16.9	16.389	0	54.851	26002000000	15	Q90485	Q90485	Hemoglobin subunit beta-2	ba2														-0.656556	0.8367	0.145647		-1.80349	3.68825	4.57429	4.72067	3.95755	3.37301	3.68298
1011	2	2	2	4.6	4.6	4.6	50.627	0	12.59	238830000	2	Q800S8;Q5U3D8;E7FF41	Q800S8;Q5U3D8;E7FF41		ahsg1	ahsg1;ahsg1;ahsg1	ZDB-GENE-041114-50;ZDB-GENE-041114-50;ZDB-GENE-041114-50	AHSG;AHSG	alpha 2-HS glycoprotein;alpha 2-HS glycoprotein	197;197	349;349								-0.656	0.431694	0.370089		-1.00892	-0.435426	1.41538	-0.0865389	0.044349	-0.983246	-0.135684
468	2	2	2	30	30	30	11.621	0	12.45	341100000	2	A0A2R8QP95;Q6IQE6	A0A2R8QP95;Q6IQE6		ralbb	ralbb;ralbb	ZDB-GENE-040625-121;ZDB-GENE-040625-121	RALB;RALB	RAS like proto-oncogene B;RAS like proto-oncogene B	5899;5899	9840;9840								-0.652711	0.740849	0.181615		-1.61499	1.72588	2.42475	2.91119	2.12476	1.46716	1.51177
1833	3	3	3	11.7	11.7	11.7	43.323	0	36.748	38466000	3	Q8AW82	Q8AW82		pa2g4a	pa2g4a	ZDB-GENE-030616-161	PA2G4;PA2G4;PA2G4;PA2G4	proliferation-associated 2G4;proliferation-associated 2G4;proliferation-associated 2G4;proliferation-associated 2G4	5036;5036;5036;5036	8550;8550;8550;8550								-0.651743	0.461317	0.345687		-1.06801	-1.88008	-1.74372	-1.41901	-1.15942	-2.74994	-3.08867
354	2	2	2	4.7	4.7	4.7	72.552	0	22.476	146520000	4	Q7ZVW4;Q6TNW1;Q6P0G4;Q1LUP2;A0A2R8QBF8;Q7ZUA1;Q1LUP1;A0A2R8Q5P5	Q7ZVW4;Q6TNW1;Q6P0G4;Q1LUP2;A0A2R8QBF8;Q7ZUA1;Q1LUP1;A0A2R8Q5P5		add3a	add3a;add3a;add3a;add3a;add3a;add3a;add3a;add3a	ZDB-GENE-030131-2721;ZDB-GENE-030131-2721;ZDB-GENE-030131-2721;ZDB-GENE-030131-2721;ZDB-GENE-030131-2721;ZDB-GENE-030131-2721;ZDB-GENE-030131-2721;ZDB-GENE-030131-2721	ADD3;ADD3;ADD3	adducin 3;adducin 3;adducin 3	120;120;120	245;245;245								-0.649053	0.490493	0.323227		-1.1258	-0.0907682	1.09125	-0.0729491	0.498006	-0.867508	-0.650127
1368	2	2	2	21.7	21.7	21.7	13.809	0	13.476	168150000	2	Q1MT40;Q1MT41;Q66I76;Q08BS3	Q1MT40;Q1MT41;Q66I76;Q08BS3		rbbp9	rbbp9;rbbp9;rbbp9;rbbp9	ZDB-GENE-050208-692;ZDB-GENE-050208-692;ZDB-GENE-050208-692;ZDB-GENE-050208-692	RBBP9	RB binding protein 9, serine hydrolase	10741	9892								-0.648186	0.542845	0.28652		-1.22873	-0.282495	0.696677	0.356113	0.388835	-1.1437	-0.419395
893	26	26	9	30.6	30.6	10.6	112.49	0	323.31	20601000000	46	Q9DEU0;Q90X33;B8JKS7;Q5D015	Q9DEU0;Q90X33;B8JKS7		atp1a1a.4	atp1a1a.4;atp1a1a.4;atp1a1a.4	ZDB-GENE-001212-4;ZDB-GENE-001212-4;ZDB-GENE-001212-4	ATP1A1;ATP1A1;ATP1A1	ATPase Na+/K+ transporting subunit alpha 1;ATPase Na+/K+ transporting subunit alpha 1;ATPase Na+/K+ transporting subunit alpha 1	476;476;476	799;799;799								-0.643733	0.459356	0.347251		-1.06411	6.34793	5.34328	7.40151	5.90147	5.51146	5.7486
497	3	3	3	12.1	12.1	12.1	50.41	0	28.57	1321300000	3	A0A2R8RLZ9;Q7ZVL9;Q6TNT9;Q503H2;A2AR68	A0A2R8RLZ9;Q7ZVL9;Q6TNT9		gdi2	gdi2;gdi2;gdi2	ZDB-GENE-030131-2485;ZDB-GENE-030131-2485;ZDB-GENE-030131-2485	GDI2;GDI2	GDP dissociation inhibitor 2;GDP dissociation inhibitor 2	2665;2665	4227;4227								-0.641232	0.699172	0.199907		-1.5336	2.94171	3.70134	3.93156	3.45786	2.50234	2.69071
1689	5	3	3	26.5	19.2	19.2	27.935	0	27.422	77527000	3	Q6PC82;Q6P102	Q6PC82;Q6P102		ywhabl	ywhabl;ywhabl	ZDB-GENE-030131-448;ZDB-GENE-030131-448												-0.640586	0.610209	0.245353		-1.36028	-1.72831	-2.64195	-1.41815	-1.98785	-2.78174	-2.94058
632	8	8	8	14.9	14.9	14.9	66.74	0	58.562	10510000000	15	A4QPA0;Q58EG6;A0A0G2KJ00;Q08BP1;A7MC82;F1QU54;F1QAX1;A0A286Y7Z2	A4QPA0	Malic enzyme	me3	me3	ZDB-GENE-041111-294	ME3	malic enzyme 3	10873	6985	+	Known mitochondrial	+				+	-0.63974	0.841627	0.144004		-1.81324	4.46908	4.4999	3.59211	3.71743	3.75555	3.1689
1849	11	11	5	28.7	28.7	14	46.92	0	82.67	983870000	12	Q98TZ8;Q98TZ8-2	Q98TZ8;Q98TZ8-2	Flotillin-2a	flot2a	flot2a	ZDB-GENE-020430-3	FLOT2;FLOT2;FLOT2	flotillin 2;flotillin 2;flotillin 2	2319;2319;2319	3758;3758;3758								-0.636465	0.451084	0.353929		-1.04765	1.64762	3.02105	2.73485	2.70071	1.27266	1.52077
1480	2	2	2	7.6	7.6	7.6	29.688	0	12.374	91829000	2	Q642H9	Q642H9	40S ribosomal protein S4, X isoform	rps4x	rps4x	ZDB-GENE-040927-19	RPS4X;RPS4X	ribosomal protein S4 X-linked;ribosomal protein S4 X-linked	6191;6191	10424;10424								-0.632525	0.50958	0.309328		-1.16342	-1.17812	-0.607607	-1.32008	-0.726641	-1.85513	-2.4216
481	2	2	2	10.3	10.3	10.3	30.921	0	11.5	50971000	2	E9QG13;E9QGW9;F1R3J0;A0A2R8QTH3;Q568L5;E9QDZ5;E9QFX1	E9QG13;E9QGW9;F1R3J0;A0A2R8QTH3;Q568L5;E9QDZ5;E9QFX1	Alcohol dehydrogenase [NADP(+)] B	akr1a1b	akr1a1b;akr1a1b;akr1a1b;akr1a1b;akr1a1b;akr1a1b;akr1a1b	ZDB-GENE-050417-118;ZDB-GENE-050417-118;ZDB-GENE-050417-118;ZDB-GENE-050417-118;ZDB-GENE-050417-118;ZDB-GENE-050417-118;ZDB-GENE-050417-118	AKR1A1;AKR1A1;AKR1A1;AKR1A1	aldo-keto reductase family 1 member A1;aldo-keto reductase family 1 member A1;aldo-keto reductase family 1 member A1;aldo-keto reductase family 1 member A1	10327;10327;10327;10327	380;380;380;380								-0.632399	0.331526	0.466095		-0.804709	-2.36685	-0.416272	-1.2008	-0.914714	-2.74666	-2.21975
732	2	2	2	28.5	28.5	28.5	15.378	0	16.147	357420000	4	Q7T341;A8WGS0	Q7T341;A8WGS0		cyb5a	cyb5a;cyb5a	ZDB-GENE-040426-2148;ZDB-GENE-040426-2148	CYB5A;CYB5A	cytochrome b5 type A;cytochrome b5 type A	1528;1528	2570;2570	+	Predicted mitochondrial	+				+	-0.629584	0.196852	0.635548		-0.512117	-0.252441	0.631967	1.11505	2.18458	-1.46367	-1.11508
1338	11	11	9	25.5	25.5	21.3	62.179	0	138.46	919960000	13	Q0IJ39;A8DZE4;Q8QFU1;CON__Q3ZBD7	Q0IJ39;A8DZE4;Q8QFU1	Glucose-6-phosphate isomerase	gpib	gpib;gpib;gpib	ZDB-GENE-020513-3;ZDB-GENE-020513-3;ZDB-GENE-020513-3	GPI;GPI	glucose-6-phosphate isomerase;glucose-6-phosphate isomerase	2821;2821	4458;4458								-0.628362	0.4933	0.321144		-1.13134	2.01124	2.775	1.36674	0.678243	1.6813	1.90834
215	3	2	2	10.6	7.9	7.9	35.824	0	11.366	180410000	2	A0A0R4IUF6;Q6DBQ9;A8KBX9	A0A0R4IUF6;Q6DBQ9;A8KBX9		zgc:91999	zgc:91999;zgc:91999;zgc:91999	ZDB-GENE-040801-241;ZDB-GENE-040801-241;ZDB-GENE-040801-241												-0.628217	0.209915	0.616716		-0.541815	-1.62661	1.30273	-1.46669	0.0989106	-1.81178	-1.96235
524	5	4	4	16.7	13.3	13.3	44.325	0	24.958	226390000	4	A0A2R8RYX8	A0A2R8RYX8																-0.627729	0.477416	0.333107		-1.09994	-0.979698	-0.540532	-0.936064	-2.54677	-0.99926	-0.793454
1067	12	12	12	13.7	13.7	13.7	122.67	0	122.68	3756500000	15	F1Q699;Q5BJ14;F1R6I7;Q1JPV5;F1QNZ9;Q0IJ38;A0A0R4IGP9	F1Q699;Q5BJ14;F1R6I7		mybpc2b	mybpc2b;mybpc2b;mybpc2b	ZDB-GENE-050320-80;ZDB-GENE-050320-80;ZDB-GENE-050320-80	MYBPC2;MYBPC2	myosin binding protein C2;myosin binding protein C2	4606;4606	7550;7550								-0.627671	0.190223	0.645323		-0.496911	3.61603	6.77249	3.7092	5.05309	4.49631	2.66532
1202	4	2	2	10.5	6.3	6.3	62.084	0	13.261	319540000	3	Q8QFU2;Q7ZU30;Q5XJ09;F1QZL6	Q8QFU2;Q7ZU30;Q5XJ09;F1QZL6	Glucose-6-phosphate isomerase	gpia	gpia;gpia;gpia;gpia	ZDB-GENE-020513-2;ZDB-GENE-020513-2;ZDB-GENE-020513-2;ZDB-GENE-020513-2	GPI;GPI	glucose-6-phosphate isomerase;glucose-6-phosphate isomerase	2821;2821	4458;4458								-0.627285	0.445624	0.358406		-1.03676	-0.152917	0.803613	0.980041	0.896718	-0.649355	-0.498481
131	29	29	26	8.6	8.6	7.7	516.82	0	223.39	4226400000	32	A0A0R4IJ71;E7F4T0;E9QCV2;A0A2R8QR17	A0A0R4IJ71;E7F4T0;E9QCV2;A0A2R8QR17		plecb	plecb;plecb;plecb;plecb	ZDB-GENE-100917-2;ZDB-GENE-100917-2;ZDB-GENE-100917-2;ZDB-GENE-100917-2	PLEC;PLEC	plectin;plectin	5339;5339	9069;9069								-0.626773	0.400737	0.397432		-0.946625	3.41457	5.31084	4.0727	4.35835	3.29895	3.26049
546	2	2	2	8.6	8.6	8.6	18.538	0	11.09	171500000	2	Q6IQM8;Q4U3W1;A0M8V6	Q6IQM8;Q4U3W1;A0M8V6	Caveolin	cav2	cav2;cav2;cav2	ZDB-GENE-040625-164;ZDB-GENE-040625-164;ZDB-GENE-040625-164	CAV2	caveolin 2	858	1528								-0.625732	0.586996	0.258824		-1.31502	-0.0923913	1.19069	0.201429	0.350738	-0.541928	-0.386281
63	3	3	3	1	1	1	519.43	0	17.563	168000000	3	A0A0R4IVD8;E0AE56;A0A0R4IAG0	A0A0R4IVD8;E0AE56;A0A0R4IAG0		lrp2a	lrp2a;lrp2a;lrp2a	ZDB-GENE-050119-2;ZDB-GENE-050119-2;ZDB-GENE-050119-2	LRP2;LRP2;LRP2;LRP2	LDL receptor related protein 2;LDL receptor related protein 2;LDL receptor related protein 2;LDL receptor related protein 2	4036;4036;4036;4036	6694;6694;6694;6694								-0.623147	0.36492	0.431598		-0.873701	-1.20546	-1.18823	0.773515	-0.639565	-1.58705	-1.263
572	8	8	8	20.7	20.7	20.7	61.532	0	75.649	1311700000	8	A2BHD8;F1QUU0;A3KNW3;F1QTE2;A2BHD9	A2BHD8;F1QUU0;A3KNW3;F1QTE2	Beta-hexosaminidase	hexb	hexb;hexb;hexb;hexb	ZDB-GENE-030131-2333;ZDB-GENE-030131-2333;ZDB-GENE-030131-2333;ZDB-GENE-030131-2333	HEXB;HEXB	hexosaminidase subunit beta;hexosaminidase subunit beta	3074;3074	4879;4879								-0.618278	0.342325	0.454648		-0.827137	2.53824	2.57097	3.59569	3.41853	1.12568	2.30585
540	47	2	2	43.9	1.7	1.7	111.01	0	18.793	1612900000	2	A0JMC2	A0JMC2		myhz2	myhz2	ZDB-GENE-020604-1	MYH4	myosin heavy chain 4	4622	7574								-0.618061	0.213517	0.611622		-0.549943	-0.925685	1.88026	-1.0152	0.343799	-0.533457	-1.72514
1198	34	34	34	19.9	19.9	19.9	685.16	0	322.7	7966500000	45	F1QZ50;Q08BG5	F1QZ50		ahnak	ahnak	ZDB-GENE-030131-8719	AHNAK;AHNAK;AHNAK	AHNAK nucleoprotein;AHNAK nucleoprotein;AHNAK nucleoprotein	79026;79026;79026	347;347;347								-0.617494	0.519882	0.302077		-1.18368	5.28807	6.03219	5.60748	5.93461	4.80833	4.33232
424	4	4	4	7.3	7.3	7.3	76.425	0	24.166	297370000	4	A0A2R8QGZ6;F1RCH1;Q4V8U5	A0A2R8QGZ6;F1RCH1;Q4V8U5	Anoctamin;Anoctamin-10	ano10a;ano10	ano10a;ano10a;ano10a	ZDB-GENE-050913-43;ZDB-GENE-050913-43;ZDB-GENE-050913-43	ANO10;ANO10	anoctamin 10;anoctamin 10	55129;55129	25519;25519								-0.616802	0.641909	0.228082		-1.42203	0.805045	2.05658	0.887864	0.583127	0.388353	0.9276
1538	4	4	4	13.2	13.2	13.2	58.717	0	26.893	437030000	4	Q6DRC0	Q6DRC0		sars	sars1	ZDB-GENE-040831-1	SARS1;SARS1;SARS1	seryl-tRNA synthetase 1;seryl-tRNA synthetase 1;seryl-tRNA synthetase 1	6301;6301;6301	10537;10537;10537								-0.614889	0.903047	0.125012		-1.93557	0.852938	1.38913	1.32903	1.04589	0.115555	0.564982
1129	4	4	2	17.4	17.4	10.1	37.141	0	26.98	552000000	6	Q1JPZ8;F1QI59;Q7T313;A0A0R4IZT6;Q7ZVR3	Q1JPZ8;F1QI59;Q7T313;A0A0R4IZT6;Q7ZVR3	Serine/threonine-protein phosphatase	ppp1cb;ppp1cbl;ppp1cab	ppp1cab;ppp1cbl;ppp1cb;ppp1cb	ZDB-GENE-030131-5512;ZDB-GENE-030131-6529;ZDB-GENE-030616-609;ZDB-GENE-030616-609	PPP1CA;PPP1CB;PPP1CB;PPP1CB;PPP1CB	protein phosphatase 1 catalytic subunit alpha;protein phosphatase 1 catalytic subunit beta;protein phosphatase 1 catalytic subunit beta;protein phosphatase 1 catalytic subunit beta;protein phosphatase 1 catalytic subunit beta	5499;5500;5500;5500;5500	9281;9282;9282;9282;9282								-0.610906	0.400234	0.397893		-0.945607	0.659104	2.54544	1.44351	1.45505	0.287708	1.07257
1801	5	5	3	19.8	19.8	12.9	36.246	0	44.047	1808500000	8	Q9PVK5;Q7ZVJ4;E9QH54	Q9PVK5;Q7ZVJ4	L-lactate dehydrogenase A chain;L-lactate dehydrogenase	ldha	ldha;ldha	ZDB-GENE-991026-5;ZDB-GENE-991026-5	LDHA;LDHA;LDHA	lactate dehydrogenase A;lactate dehydrogenase A;lactate dehydrogenase A	3939;3939;3939	6535;6535;6535								-0.610739	0.601433	0.250361		-1.34317	1.8149	2.65321	1.23428	0.998113	1.2182	1.65386
1044	2	2	2	7.2	7.2	7.2	44.252	0	12.33	105910000	2	E9QF92;F1QA97;Q7T3H1	E9QF92;F1QA97;Q7T3H1	Dynactin subunit 2	dctn2	dctn2;dctn2;dctn2	ZDB-GENE-040426-1279;ZDB-GENE-040426-1279;ZDB-GENE-040426-1279	DCTN2;DCTN2	dynactin subunit 2;dynactin subunit 2	10540;10540	2712;2712								-0.60931	0.805372	0.156541		-1.74162	-0.678689	0.0133812	-0.306922	-0.359778	-1.24159	-1.19879
1013	2	2	2	6.7	6.7	6.7	60.129	0	14.406	147280000	2	E7FFJ7	E7FFJ7		LOC100333757														-0.601792	0.88878	0.129187		-1.90703	-0.780416	-0.507825	-0.304255	-0.567902	-1.36517	-1.4648
1107	5	5	5	18.4	18.4	18.4	43.299	0	43.307	807160000	6	F8W4X0;F1QDG9;Q6P0R5;A5XCD0	F8W4X0;F1QDG9;Q6P0R5		smyd1a	smyd1a;smyd1a;smyd1a	ZDB-GENE-030131-9825;ZDB-GENE-030131-9825;ZDB-GENE-030131-9825	SMYD1;SMYD1;SMYD1;SMYD1;SMYD1;SMYD1;SMYD1;SMYD1;SMYD1	SET and MYND domain containing 1;SET and MYND domain containing 1;SET and MYND domain containing 1;SET and MYND domain containing 1;SET and MYND domain containing 1;SET and MYND domain containing 1;SET and MYND domain containing 1;SET and MYND domain containing 1;SET and MYND domain containing 1	150572;150572;150572;150572;150572;150572;150572;150572;150572	20986;20986;20986;20986;20986;20986;20986;20986;20986								-0.601767	0.238691	0.577177		-0.606073	1.16471	3.80514	0.961585	1.69158	1.8223	0.612265
238	2	2	2	0.7	0.7	0.7	369.98	0	14.233	103870000	3	F1R5K7;B2RZI0;F1RCP6;A0A0R4IZA6;B0LVF1	F1R5K7;B2RZI0;F1RCP6;A0A0R4IZA6;B0LVF1		hspg2	hspg2;hspg2;hspg2;hspg2;hspg2	ZDB-GENE-080807-4;ZDB-GENE-080807-4;ZDB-GENE-080807-4;ZDB-GENE-080807-4;ZDB-GENE-080807-4	HSPG2;HSPG2;HSPG2	heparan sulfate proteoglycan 2;heparan sulfate proteoglycan 2;heparan sulfate proteoglycan 2	3339;3339;3339	5273;5273;5273								-0.601716	0.31475	0.484451		-0.769628	-0.46433	1.96762	0.474351	0.677646	-0.0498411	-0.455314
1169	8	8	8	16.9	16.9	16.9	67.657	0	51.544	1719100000	11	F1QTB5;Q7ZUE8;Q8AYB9	F1QTB5;Q7ZUE8;Q8AYB9	Dolichyl-diphosphooligosaccharide--protein glycosyltransferase subunit 1	rpn1	rpn1;rpn1;rpn1	ZDB-GENE-030131-4286;ZDB-GENE-030131-4286;ZDB-GENE-030131-4286	RPN1;RPN1	ribophorin I;ribophorin I	6184;6184	10381;10381								-0.601311	0.267735	0.53984		-0.669497	2.70969	3.86993	3.60962	4.38036	1.59673	2.40821
1906	2	2	2	3.6	3.6	3.6	116.15	0	15.464	39331000	2	X1WE18;Q7SZV7	X1WE18;Q7SZV7		kank2	kank2;kank2	ZDB-GENE-040724-121;ZDB-GENE-040724-121	KANK2;KANK2;KANK2;KANK2;KANK2	KN motif and ankyrin repeat domains 2;KN motif and ankyrin repeat domains 2;KN motif and ankyrin repeat domains 2;KN motif and ankyrin repeat domains 2;KN motif and ankyrin repeat domains 2	25959;25959;25959;25959;25959	29300;29300;29300;29300;29300								-0.599718	0.478397	0.332355		-1.10188	-1.80163	-1.0483	-1.72878	-1.15055	-2.66337	-2.56395
80	2	2	2	7.2	7.2	7.2	48.042	0	16.41	52773000	2	A6H8Q6;A1L1S7;A0A2R8QU45;Q1LUN0;A0A0R4ICI6;Q1LUM9	A6H8Q6;A1L1S7;A0A2R8QU45;Q1LUN0;A0A0R4ICI6;Q1LUM9		dync1li1	dync1li1;dync1li1;dync1li1;dync1li1;dync1li1;dync1li1	ZDB-GENE-030131-4108;ZDB-GENE-030131-4108;ZDB-GENE-030131-4108;ZDB-GENE-030131-4108;ZDB-GENE-030131-4108;ZDB-GENE-030131-4108	DYNC1LI1;DYNC1LI1	dynein cytoplasmic 1 light intermediate chain 1;dynein cytoplasmic 1 light intermediate chain 1	51143;51143	18745;18745								-0.593883	0.464559	0.343116		-1.07445	-2.09577	-0.67612	-1.92375	-1.51473	-2.55112	-2.41144
562	4	4	2	26.1	26.1	10.6	21.989	0	23.053	197540000	3	Q5BJJ3;A2AWE1;A7MCD6	Q5BJJ3;A2AWE1;A7MCD6		prdx1	prdx1;prdx1;prdx1	ZDB-GENE-050320-35;ZDB-GENE-050320-35;ZDB-GENE-050320-35	PRDX1;PRDX1	peroxiredoxin 1;peroxiredoxin 1	5052;5052	9352;9352		Predicted mitochondrial	+				+	-0.592765	0.583394	0.260979		-1.30799	0.0652949	0.421445	1.05031	0.519359	-0.692679	-0.0679277
59	3	3	3	9	9	9	60.278	0	22.356	706740000	3	A0A0R4I9W0;A0A2R8QCJ3;F1R6D1	A0A0R4I9W0;A0A2R8QCJ3;F1R6D1		cdh13	cdh13;cdh13	ZDB-GENE-060503-286;ZDB-GENE-060503-286	CDH13;CDH13	cadherin 13;cadherin 13	1012;1012	1753;1753								-0.592175	0.401322	0.396897		-0.947808	-0.831582	1.07835	-0.517848	-0.31734	-1.01353	-0.716737
1723	3	3	2	9.9	9.9	7.3	40.836	0	21.593	727070000	5	Q6TNT8	Q6TNT8		gnai2a	gnai2a	ZDB-GENE-030131-8365	GNAI2;GNAI2	G protein subunit alpha i2;G protein subunit alpha i2	2771;2771	4385;4385								-0.592155	0.592625	0.25549		-1.326	1.32118	2.06212	2.37191	1.96492	0.977735	1.03608
708	3	3	3	7.5	7.5	7.5	60.44	0	21.214	238990000	3	Q6TLD2;Q7T1D7;Q5RGM4;A8KB08;F6NN73;A7MBP2;Q5TZD3;Q5RGM5;A9JSY9	Q6TLD2;Q7T1D7;Q5RGM4;A8KB08;F6NN73;A7MBP2;Q5TZD3	Dimethylaniline monooxygenase [N-oxide-forming]	fmo5;si:dkey-239i20.2	fmo5;fmo5;fmo5;fmo5;si:dkey-239i20.2;si:dkey-239i20.2;si:dkey-239i20.2	ZDB-GENE-030131-6606;ZDB-GENE-030131-6606;ZDB-GENE-030131-6606;ZDB-GENE-030131-6606;ZDB-GENE-041001-98;ZDB-GENE-041001-98;ZDB-GENE-041001-98	FMO5;FMO5	flavin containing dimethylaniline monoxygenase 5;flavin containing dimethylaniline monoxygenase 5	2330;2330	3773;3773								-0.590312	0.322835	0.475516		-0.786572	0.966782	0.0636665	1.80956	1.44094	-0.398325	0.0264537
95	17	2	2	60.3	9.3	9.3	41.731	0	23.204	1507200000	6	A0A0R4IEZ2;F1RCB6;A2BG19;Q6IQK4;A0A2R8RQJ8	A0A0R4IEZ2;F1RCB6;A2BG19;Q6IQK4		zgc:86725;DKEYP-69D2.1	actc1a;actc1c;actc1c	ZDB-GENE-040520-4;ZDB-GENE-040625-46;ZDB-GENE-040625-46	ACTC1;ACTC1;ACTC1	actin alpha cardiac muscle 1;actin alpha cardiac muscle 1;actin alpha cardiac muscle 1	70;70;70	143;143;143								-0.589946	0.295826	0.506027		-0.729665	0.84266	2.75779	0.530454	1.43292	0.904331	0.0238158
714	15	15	15	30.3	30.3	30.3	74.61	0	134.55	5738900000	23	F6IA10;A8KBY8;Q6DG13;F1R6N3;F8W331;F1QSK0;Q804G5	F6IA10;A8KBY8;Q6DG13;F1R6N3;F8W331;F1QSK0	Annexin	anxa6	anxa6;anxa6;anxa6;anxa6;anxa6;anxa6	ZDB-GENE-030707-3;ZDB-GENE-030707-3;ZDB-GENE-030707-3;ZDB-GENE-030707-3;ZDB-GENE-030707-3;ZDB-GENE-030707-3	ANXA6;ANXA6	annexin A6;annexin A6	309;309	544;544		Predicted mitochondrial	+				+	-0.586648	0.684308	0.206867		-1.50462	4.30413	4.64619	3.82805	3.46306	3.27347	4.2819
1242	139	22	17	60.1	9.9	7.6	222.2	0	213.51	85353000000	59	F1R6C7	F1R6C7		myha	myha	ZDB-GENE-060531-50												-0.58544	0.125358	0.749276		-0.342413	5.32042	9.35054	4.21539	6.83343	5.86782	4.42878
1470	5	5	5	27.4	27.4	27.4	24.311	0	34.159	1109800000	8	Q5U3E1;Q802D1;Q6DGU2;Q1LVZ0;A7YYE6;Q1LVZ1;Q7SY35;F1RDZ1	Q5U3E1;Q802D1;Q6DGU2;Q1LVZ0;A7YYE6;Q1LVZ1;Q7SY35;F1RDZ1		rab11a;rab11ba;rab11bb;rab11al	rab11al;rab11al;rab11ba;rab11ba;rab11ba;rab11bb;rab11bb;rab11a	ZDB-GENE-031118-188;ZDB-GENE-031118-188;ZDB-GENE-040426-2860;ZDB-GENE-040426-2860;ZDB-GENE-040426-2860;ZDB-GENE-040718-293;ZDB-GENE-040718-293;ZDB-GENE-041114-53	RAB11B;RAB11B;RAB11B;RAB11B;RAB11B;RAB11B;RAB11A;RAB11A;RAB11A	RAB11B, member RAS oncogene family;RAB11B, member RAS oncogene family;RAB11B, member RAS oncogene family;RAB11B, member RAS oncogene family;RAB11B, member RAS oncogene family;RAB11B, member RAS oncogene family;RAB11A, member RAS oncogene family;RAB11A, member RAS oncogene family;RAB11A, member RAS oncogene family	9230;9230;9230;9230;9230;9230;8766;8766;8766	9761;9761;9761;9761;9761;9761;9760;9760;9760		Predicted mitochondrial	+				+	-0.584153	0.723884	0.188849		-1.58183	1.04387	2.15705	2.06769	1.33749	1.01163	1.16703
571	18	12	12	52.2	37.5	37.5	42.814	0	115.07	57158000000	33	A2BHA3;Q90X19;Q9PV91	A2BHA3;Q90X19;Q9PV91		ckma	ckma;ckma;ckma	ZDB-GENE-980526-109;ZDB-GENE-980526-109;ZDB-GENE-980526-109	CKM;CKM;CKM	creatine kinase, M-type;creatine kinase, M-type;creatine kinase, M-type	1158;1158;1158	1994;1994;1994								-0.582464	0.700219	0.199426		-1.53564	6.28039	6.46871	5.53966	5.01	5.77136	5.76001
1853	4	4	4	13.5	13.5	13.5	31.874	0	47.952	345130000	4	Q9DGI4	Q9DGI4		atp1b3b	atp1b3b	ZDB-GENE-001127-1	ATP1B3;ATP1B3	ATPase Na+/K+ transporting subunit beta 3;ATPase Na+/K+ transporting subunit beta 3	483;483	806;806								-0.579206	0.519994	0.301999		-1.1839	0.252288	1.48442	0.522968	-0.449029	0.398302	0.572783
1804	2	2	2	12.1	12.1	12.1	43.289	0	25.138	296040000	3	Q7ZW04;Q58EF9;H9MZH4;F1QYU7	Q7ZW04;Q58EF9;H9MZH4;F1QYU7	S-adenosylmethionine synthase	mat1a;mat2ab;mat2aa	mat2aa;mat1a;mat2ab;mat2ab	ZDB-GENE-030131-2049;ZDB-GENE-030131-6127;ZDB-GENE-050327-6;ZDB-GENE-050327-6	MAT2A;MAT2A;MAT2A;MAT2A;MAT2A;MAT2A;MAT2A;MAT2A;MAT1A;MAT1A;MAT1A;MAT1A;MAT1A;MAT2A;MAT2A;MAT2A;MAT2A	methionine adenosyltransferase 2A;methionine adenosyltransferase 2A;methionine adenosyltransferase 2A;methionine adenosyltransferase 2A;methionine adenosyltransferase 2A;methionine adenosyltransferase 2A;methionine adenosyltransferase 2A;methionine adenosyltransferase 2A;methionine adenosyltransferase 1A;methionine adenosyltransferase 1A;methionine adenosyltransferase 1A;methionine adenosyltransf…	4144;4144;4144;4144;4144;4144;4144;4144;4143;4143;4143;4143;4143;4144;4144;4144;4144	6904;6904;6904;6904;6904;6904;6904;6904;6903;6903;6903;6903;6903;6904;6904;6904;6904								-0.578722	0.112183	0.772356		-0.309554	-1.686	-2.39397	0.943624	1.38798	-3.89711	-2.36339
523	9	9	9	27.3	27.3	27.3	39.434	0	138.63	17224000000	19	A0A2R8RYH8;Q7ZV45;Q6NWJ7;F1QAJ7;E9QJ49;F1QVY4;Q6PC47;F1QJN1	A0A2R8RYH8;Q7ZV45;Q6NWJ7;F1QAJ7;E9QJ49		slc25a3b	slc25a3b;slc25a3b;slc25a3b;slc25a3b;slc25a3b	ZDB-GENE-040426-1916;ZDB-GENE-040426-1916;ZDB-GENE-040426-1916;ZDB-GENE-040426-1916;ZDB-GENE-040426-1916	SLC25A3;SLC25A3;SLC25A3	solute carrier family 25 member 3;solute carrier family 25 member 3;solute carrier family 25 member 3	5250;5250;5250	10989;10989;10989	+	Known mitochondrial	+				+	-0.57841	0.701247	0.198954		-1.53765	4.11813	3.8156	3.19447	2.82353	3.64784	2.9216
1521	4	4	4	20.9	20.9	20.9	22.642	0	31.347	1338900000	4	Q6DGV5	Q6DGV5		rab10	rab10	ZDB-GENE-040718-304	RAB10;RAB10	RAB10, member RAS oncogene family;RAB10, member RAS oncogene family	10890;10890	9759;9759								-0.574538	1.28431	0.0519629		-2.73893	1.90649	2.58286	2.23629	1.67528	1.53083	1.79591
800	2	2	2	3.1	3.1	3.1	102.29	0	12.526	117030000	2	B8JHS8;B2CZC5	B8JHS8;B2CZC5		slc8a3	slc8a3;slc8a3	ZDB-GENE-050810-1;ZDB-GENE-050810-1	SLC8A3;SLC8A3;SLC8A3	solute carrier family 8 member A3;solute carrier family 8 member A3;solute carrier family 8 member A3	6547;6547;6547	11070;11070;11070		Known mitochondrial	+				+	-0.570485	0.494527	0.320238		-1.13376	-1.90559	-0.42048	-1.5223	-1.67138	-2.31884	-1.5696
1589	3	3	3	12	12	12	40.032	0	18.236	173450000	3	Q6NXA6;Q90XD4	Q6NXA6;Q90XD4	S-(hydroxymethyl)glutathione dehydrogenase	adh5	adh5;adh5	ZDB-GENE-011003-1;ZDB-GENE-011003-1	ADH5;ADH5;ADH5	alcohol dehydrogenase 5 (class III), chi polypeptide;alcohol dehydrogenase 5 (class III), chi polypeptide;alcohol dehydrogenase 5 (class III), chi polypeptide	128;128;128	253;253;253								-0.567483	1.17028	0.0675647		-2.48889	0.28632	0.41813	0.691949	0.0454285	-0.486933	0.135455
441	3	3	3	17.3	17.3	17.3	27.676	0	27.048	1513000000	3	A0A2R8QIT4;Q9PTH5	A0A2R8QIT4;Q9PTH5		psme1	psme1;psme1	ZDB-GENE-991110-17;ZDB-GENE-991110-17	PSME1;PSME1;PSME1;PSME1;PSME1	proteasome activator subunit 1;proteasome activator subunit 1;proteasome activator subunit 1;proteasome activator subunit 1;proteasome activator subunit 1	5720;5720;5720;5720;5720	9568;9568;9568;9568;9568								-0.566357	0.329093	0.468713		-0.79964	1.16735	0.141719	1.82289	1.2847	-0.472162	0.620358
1608	3	2	2	15.6	11.1	11.1	21.206	0	13.198	120960000	3	Q6NYV3	Q6NYV3		h1f0	h1-0	ZDB-GENE-030131-337	H1-0	H1.0 linker histone	3005	4714	+						+	-0.564267	0.16412	0.685299		-0.436054	-1.28501	-1.96627	-0.122214	-0.190125	-0.866583	-4.00959
106	11	11	11	61.8	61.8	61.8	26.667	0	88.684	12754000000	16	A0A2R8QNR8;A0A0R4IGG3;Q90XG0;E9QBF0;Q1MTI4;I3IS66	A0A2R8QNR8;A0A0R4IGG3;Q90XG0;E9QBF0	Triosephosphate isomerase B;Triosephosphate isomerase	tpi1b	tpi1b;tpi1b;tpi1b;tpi1b	ZDB-GENE-020416-4;ZDB-GENE-020416-4;ZDB-GENE-020416-4;ZDB-GENE-020416-4	TPI1;TPI1;TPI1	triosephosphate isomerase 1;triosephosphate isomerase 1;triosephosphate isomerase 1	7167;7167;7167	12009;12009;12009	+	Predicted mitochondrial	+				+	-0.559718	0.496279	0.318949		-1.13722	4.22672	5.09782	3.88986	3.33115	3.72781	4.47629
1779	6	6	5	38	38	32.6	24.495	0	56.104	2584900000	12	Q7ZUD6;Q4G5W3	Q7ZUD6;Q4G5W3	Reticulon	rtn3	rtn3;rtn3	ZDB-GENE-030710-5;ZDB-GENE-030710-5	RTN3;RTN3	reticulon 3;reticulon 3	10313;10313	10469;10469								-0.559016	0.435323	0.367009		-1.01618	2.67374	4.31684	2.78085	2.42544	2.75071	2.91824
644	2	2	2	4.3	4.3	4.3	56.755	0	12.33	49887000	2	A5PLJ7;X1WHF0;Q803V0;Q6NWY2	A5PLJ7;X1WHF0;Q803V0;Q6NWY2		oxsr1a;oxsr1b	oxsr1b;oxsr1b;oxsr1a;oxsr1a	ZDB-GENE-040426-723;ZDB-GENE-040426-723;ZDB-GENE-070620-25;ZDB-GENE-070620-25	OXSR1;OXSR1;OXSR1;OXSR1	oxidative stress responsive kinase 1;oxidative stress responsive kinase 1;oxidative stress responsive kinase 1;oxidative stress responsive kinase 1	9943;9943;9943;9943	8508;8508;8508;8508								-0.557342	0.484932	0.327392		-1.11481	-1.80707	-0.636708	-0.851779	-1.05298	-2.25587	-1.65873
1561	3	3	3	7	7	7	51.571	0	16.601	193380000	3	Q6IQT4;E9QI69	Q6IQT4;E9QI69	COP9 signalosome complex subunit 2	cops2	cops2;cops2	ZDB-GENE-040625-15;ZDB-GENE-040625-15	COPS2;COPS2;COPS2	COP9 signalosome subunit 2;COP9 signalosome subunit 2;COP9 signalosome subunit 2	9318;9318;9318	30747;30747;30747								-0.555795	0.561579	0.274423		-1.26539	-0.0405	0.877521	0.475067	0.331273	-0.807327	0.120757
1739	10	10	8	66.7	66.7	61.4	17.123	0	109.75	246150000000	32	Q7SXL4;Q9PTF4	Q7SXL4;Q9PTF4	Nucleoside diphosphate kinase	nme2b.2	nme2b.2;nme2b.2	ZDB-GENE-000210-33;ZDB-GENE-000210-33	NME2;NME2	NME/NM23 nucleoside diphosphate kinase 2;NME/NM23 nucleoside diphosphate kinase 2	4831;4831	7850;7850		Predicted mitochondrial	+				+	-0.554699	0.525249	0.298367		-1.19422	6.55939	6.90721	5.79847	5.21854	6.08959	6.29284
1251	3	3	3	17.2	17.2	17.2	33.93	0	21.899	267880000	4	Q7T3C4;F1R8J6;I3ITF0;I3ITH5	Q7T3C4;F1R8J6		ppt1	ppt1;ppt1	ZDB-GENE-040426-2653;ZDB-GENE-040426-2653	PPT1;PPT1	palmitoyl-protein thioesterase 1;palmitoyl-protein thioesterase 1	5538;5538	9325;9325								-0.552865	0.350298	0.446377		-0.843622	-1.67471	-0.733034	-0.342665	-0.527219	-2.33252	-1.54927
1369	6	4	4	26.5	19.8	19.8	33.783	0	25.112	1444100000	6	Q1MTC9;Q6NYE6;H0WF81	Q1MTC9;Q6NYE6	NADH-cytochrome b5 reductase	cyb5r3	cyb5r3;cyb5r3	ZDB-GENE-030131-3281;ZDB-GENE-030131-3281	CYB5R3;CYB5R3	cytochrome b5 reductase 3;cytochrome b5 reductase 3	1727;1727	2873;2873	+	Known mitochondrial	+				+	-0.550842	1.41035	0.0388728	+	-3.02758	2.96405	3.45949	3.13998	2.76635	2.41845	2.7262	Br_KO_WT
880	2	2	2	5.1	5.1	5.1	49.516	0	11.54	127400000	2	B8A6D3	B8A6D3		l2hgdh	l2hgdh	ZDB-GENE-090319-6	L2HGDH;L2HGDH	L-2-hydroxyglutarate dehydrogenase;L-2-hydroxyglutarate dehydrogenase	79944;79944	20499;20499	+	Known mitochondrial	+				+	-0.548413	1.35036	0.0446318	+	-2.88846	0.170499	0.135471	-0.0678965	-0.814269	-0.249594	-0.343303	Br_KO_WT
1761	8	2	2	38	9.1	9.1	27.392	0	13.966	95216000	2	Q7T356;F1RBF6;F8W493	Q7T356;F1RBF6;F8W493	14-3-3 protein beta/alpha-B	ywhabb	ywhabb;ywhabb;ywhabb	ZDB-GENE-040426-2160;ZDB-GENE-040426-2160;ZDB-GENE-040426-2160	YWHAB;YWHAB;YWHAB	tyrosine 3-monooxygenase/tryptophan 5-monooxygenase activation protein beta;tyrosine 3-monooxygenase/tryptophan 5-monooxygenase activation protein beta;tyrosine 3-monooxygenase/tryptophan 5-monooxygenase activation protein beta	7529;7529;7529	12849;12849;12849								-0.544147	0.360896	0.435616		-0.865441	-1.73185	-0.888408	-0.470753	-0.655011	-2.40733	-1.66111
972	2	2	2	14.9	14.9	14.9	23.243	0	17.573	139310000	2	Q7ZUY2;E7F7R8	Q7ZUY2;E7F7R8		emc8	emc8;emc8	ZDB-GENE-040426-2692;ZDB-GENE-040426-2692	EMC8;EMC8;EMC8	ER membrane protein complex subunit 8;ER membrane protein complex subunit 8;ER membrane protein complex subunit 8	10328;10328;10328	7864;7864;7864		Known mitochondrial	+				+	-0.541654	0.44253	0.360969		-1.03059	-0.304229	1.42253	0.190202	0.112584	-0.261788	-0.167257
817	4	4	4	10.9	10.9	10.9	67.854	0	37.11	567850000	6	Q7T2Q9;Q6PHI8;B2GRK9	Q7T2Q9;Q6PHI8;B2GRK9		tktb	tktb;tktb;tktb	ZDB-GENE-030909-13;ZDB-GENE-030909-13;ZDB-GENE-030909-13	TKT;TKT	transketolase;transketolase	7086;7086	11834;11834								-0.540277	0.217721	0.60573		-0.559399	2.24011	2.45193	3.46061	3.77032	0.695375	2.06613
703	20	20	13	52.4	52.4	35.5	42.841	0	323.31	155670000000	89	A8E5L0;Q7T306;I6LWZ5	A8E5L0;Q7T306		ckmb	ckmb;ckmb	ZDB-GENE-040426-2128;ZDB-GENE-040426-2128	CKM;CKM	creatine kinase, M-type;creatine kinase, M-type	1158;1158	1994;1994								-0.539787	0.531145	0.294344		-1.20579	7.2246	7.62845	6.38795	6.05995	6.61455	6.94714
1584	6	6	6	48.8	48.8	48.8	23.409	0	39.505	1612000000	7	Q6NWL9;A0A2R8RWG9;Q6P7E4;A0A0G2L644	Q6NWL9;A0A2R8RWG9		pdlim7	pdlim7	ZDB-GENE-040426-2092	PDLIM7;PDLIM7;PDLIM7;PDLIM7	PDZ and LIM domain 7;PDZ and LIM domain 7;PDZ and LIM domain 7;PDZ and LIM domain 7	9260;9260;9260;9260	22958;22958;22958;22958								-0.538952	0.192779	0.641536		-0.502786	1.35398	3.93683	1.15397	2.19686	2.19813	0.432944
1823	3	3	3	9.2	9.2	9.2	47.964	0	27.28	1677400000	6	Q803T5	Q803T5	Adenosylhomocysteinase	ahcy	ahcy	ZDB-GENE-031219-6	AHCY;AHCY	adenosylhomocysteinase;adenosylhomocysteinase	191;191	343;343								-0.53625	0.236741	0.579774		-0.601766	3.62364	3.4256	4.58915	4.77198	1.94784	3.30983
1396	4	2	2	7.9	4.8	4.8	82.795	0	15.6	130720000	3	Q4U0S6;A0A0R4IGS4;F1QGG3;B3DHK0	Q4U0S6;A0A0R4IGS4;F1QGG3;B3DHK0		nsfb	nsfb;nsfb;nsfb;nsfb	ZDB-GENE-050808-1;ZDB-GENE-050808-1;ZDB-GENE-050808-1;ZDB-GENE-050808-1	NSF;NSF;NSF;NSF	N-ethylmaleimide sensitive factor, vesicle fusing ATPase;N-ethylmaleimide sensitive factor, vesicle fusing ATPase;N-ethylmaleimide sensitive factor, vesicle fusing ATPase;N-ethylmaleimide sensitive factor, vesicle fusing ATPase	4905;4905;4905;4905	8016;8016;8016;8016								-0.529579	0.513355	0.306652		-1.17085	-0.754396	-0.520968	0.318952	-0.276692	-1.3577	-0.910753
1220	10	10	10	17.8	17.8	17.8	85.247	0	99.406	2035200000	10	F1R2V0;F1QZP4;B5DDF0	F1R2V0		aoc2	aoc2	ZDB-GENE-050320-133	AOC2;AOC2;AOC3;AOC3	amine oxidase copper containing 2;amine oxidase copper containing 2;amine oxidase copper containing 3;amine oxidase copper containing 3	314;314;8639;8639	549;549;550;550								-0.527198	0.4688	0.339782		-1.08286	2.15057	3.41418	3.44979	2.89584	2.44816	2.08894
1845	6	6	6	19.1	19.1	19.1	48.008	0	94.734	2932300000	8	Q90WA5;Q803F3	Q90WA5;Q803F3		pdia6	pdia6;pdia6	ZDB-GENE-030131-879;ZDB-GENE-030131-879	PDIA6;PDIA6	protein disulfide isomerase family A member 6;protein disulfide isomerase family A member 6	10130;10130	30168;30168								-0.52606	0.196626	0.635878		-0.511601	1.54882	2.73969	2.30087	3.54405	0.313663	1.15349
1594	3	2	2	6.4	4.7	4.7	60.234	0	12.234	92200000	2	Q6NY81	Q6NY81		ehd1a	ehd1a	ZDB-GENE-040426-2518	EHD1;EHD1	EH domain containing 1;EH domain containing 1	10938;10938	3242;3242								-0.524178	0.439829	0.363221		-1.02519	-0.993169	-0.473018	-0.0506083	-0.16512	-1.48763	-1.43658
456	3	3	3	4.1	4.1	4.1	110.32	0	18.516	276920000	3	F1QUW4;B2GRZ4;A0A2R8QLL5;Q7ZUW2	F1QUW4;B2GRZ4;A0A2R8QLL5;Q7ZUW2	Hypoxia up-regulated protein 1	hyou1	hyou1;hyou1;hyou1;hyou1	ZDB-GENE-030131-5344;ZDB-GENE-030131-5344;ZDB-GENE-030131-5344;ZDB-GENE-030131-5344	HYOU1;HYOU1;HYOU1;HYOU1;HYOU1	hypoxia up-regulated 1;hypoxia up-regulated 1;hypoxia up-regulated 1;hypoxia up-regulated 1;hypoxia up-regulated 1	10525;10525;10525;10525;10525	16931;16931;16931;16931;16931		Predicted mitochondrial	+				+	-0.523229	0.147746	0.71163		-0.397012	-0.110895	1.21117	0.84167	2.39878	-1.94318	-0.0833448
783	6	6	6	18.8	18.8	18.8	42.776	0	45.297	4912200000	7	B7ZVR0;B0S751;Q7ZUC7;A7E2Q4;A0A2R8Q6K2	B7ZVR0;B0S751;Q7ZUC7;A7E2Q4;A0A2R8Q6K2	Prostaglandin E synthase 2	ptgesl;ptges2	ptgesl;ptgesl;ptgesl;ptgesl;ptgesl	ZDB-GENE-040426-1063;ZDB-GENE-040426-1063;ZDB-GENE-040426-1063;ZDB-GENE-040426-1063;ZDB-GENE-040426-1063												-0.522869	0.776559	0.167279		-1.68496	3.57047	3.10391	2.85175	2.24895	3.03807	2.67049
1049	2	2	2	5.5	5.5	5.5	55.059	0	13.413	63781000	2	E9QH31	E9QH31	Aldehyde dehydrogenase	aldh3a2b	aldh3a2b	ZDB-GENE-040912-103	ALDH3A2;ALDH3A2	aldehyde dehydrogenase 3 family member A2;aldehyde dehydrogenase 3 family member A2	224;224	403;403	+	Known mitochondrial	+				+	-0.522335	0.346334	0.45047		-0.835434	-0.717967	0.179326	0.365159	0.469053	-1.21253	-0.997007
42	6	6	3	8.4	8.4	4.6	118.06	0	41.461	238400000	6	A5PF48;A0A0H2UKD8;R4GEN4	A5PF48;A0A0H2UKD8	Unconventional myosin-Ic	myo1c	myo1ca;myo1ca	ZDB-GENE-070705-190;ZDB-GENE-070705-190	MYO1C;MYO1C	myosin IC;myosin IC	4641;4641	7597;7597								-0.520666	0.383551	0.413475		-0.911758	-1.18317	0.524604	-0.548947	-0.385937	-1.06277	-1.32081
92	7	4	4	41.3	27.2	27.2	32.38	0	82.35	2110900000	6	Q6NWD6;Q6ZM50;A0A0R4IEP3;A0A2R8Q153	Q6NWD6;Q6ZM50;A0A0R4IEP3		capza1b	capza1b;capza1b;capza1b	ZDB-GENE-031002-24;ZDB-GENE-031002-24;ZDB-GENE-031002-24	CAPZA1;CAPZA1;CAPZA1;CAPZA1	capping actin protein of muscle Z-line subunit alpha 1;capping actin protein of muscle Z-line subunit alpha 1;capping actin protein of muscle Z-line subunit alpha 1;capping actin protein of muscle Z-line subunit alpha 1	829;829;829;829	1488;1488;1488;1488								-0.520147	0.182811	0.656431		-0.479793	0.881301	3.87379	1.13721	2.27596	1.53306	0.522845
887	3	3	3	15.1	15.1	15.1	26.062	0	20.303	767800000	4	B8JIS8;Q6PFJ6;A8KBR8	B8JIS8;Q6PFJ6		gstm	gstm.1;gstm.1	ZDB-GENE-030911-2;ZDB-GENE-030911-2												-0.516688	0.552784	0.280037		-1.24818	2.07679	2.62695	2.58446	2.16565	1.17601	2.39648
1607	2	2	2	7.9	7.9	7.9	36.039	0	16.922	336120000	4	Q6NYV2;A0A0G2KD63	Q6NYV2;A0A0G2KD63		ghitm	ghitm	ZDB-GENE-040426-1537	GHITM;GHITM	growth hormone inducible transmembrane protein;growth hormone inducible transmembrane protein	27069;27069	17281;17281	+	Known mitochondrial	+				+	-0.51626	0.803283	0.157296		-1.73751	-0.229043	0.622865	-0.289073	-0.559439	-0.431561	-0.453031
872	16	5	5	37.1	18.9	18.9	60.114	0	45.861	1737200000	8	Q6NZ29;B8A4B0	Q6NZ29;B8A4B0		glud1a	glud1a;glud1a	ZDB-GENE-030114-2;ZDB-GENE-030114-2	GLUD1;GLUD1;GLUD1	glutamate dehydrogenase 1;glutamate dehydrogenase 1;glutamate dehydrogenase 1	2746;2746;2746	4335;4335;4335	+	Known mitochondrial	+				+	-0.513485	0.462717	0.344574		-1.07079	2.4259	3.03892	2.83928	3.07584	2.13757	1.55025
963	7	7	7	4.4	4.4	4.4	238.87	0	87.782	384130000	7	F6IA09;F1QIS3;E7F4H1	F6IA09;F1QIS3;E7F4H1		dysf	dysf;dysf;dysf	ZDB-GENE-070501-1;ZDB-GENE-070501-1;ZDB-GENE-070501-1	DYSF;DYSF	dysferlin;dysferlin	8291;8291	3097;3097								-0.509832	0.638689	0.229779		-1.41576	1.37352	2.17473	1.78548	1.81635	1.04927	0.938609
1803	11	11	3	37.9	37.9	15.4	35.192	0	92.302	9914000000	15	Q7ZVX2;Q9DGL3;Q5PNP7	Q7ZVX2;Q9DGL3;Q5PNP7		atp1b1a	atp1b1a;atp1b1a;atp1b1a	ZDB-GENE-001127-3;ZDB-GENE-001127-3;ZDB-GENE-001127-3	ATP1B1;ATP1B1;ATP1B1	ATPase Na+/K+ transporting subunit beta 1;ATPase Na+/K+ transporting subunit beta 1;ATPase Na+/K+ transporting subunit beta 1	481;481;481	804;804;804								-0.50773	0.24058	0.574672		-0.610239	4.7216	3.06557	5.87238	4.21749	3.70693	4.21193
1264	3	3	3	9.7	9.7	9.7	39.202	0	17.668	461210000	3	F1RBR6;Z4YJ58;Q0P3Z2	F1RBR6;Z4YJ58;Q0P3Z2	Phosphotriesterase-related protein	pter	pter;pter;pter	ZDB-GENE-060825-190;ZDB-GENE-060825-190;ZDB-GENE-060825-190	PTER;PTER	phosphotriesterase related;phosphotriesterase related	9317;9317	9590;9590								-0.504961	0.892299	0.128145		-1.91406	1.39409	1.76932	1.93798	1.55917	0.834516	1.19282
1261	2	2	2	4.2	4.2	4.2	61.637	0	12.126	107430000	2	Q6NYI5;F1RB36	Q6NYI5;F1RB36		hacl1	hacl1;hacl1	ZDB-GENE-040426-2058;ZDB-GENE-040426-2058	HACL1;HACL1	2-hydroxyacyl-CoA lyase 1;2-hydroxyacyl-CoA lyase 1	26061;26061	17856;17856								-0.50435	0.305054	0.495389		-0.749205	-1.36683	-1.18597	-0.120049	-0.347178	-2.2052	-1.63351
741	2	2	2	23.1	23.1	23.1	12.212	0	15.56	1812400000	6	Q642I9;A9C462	Q642I9;A9C462	Cytochrome c oxidase subunit 6A, mitochondrial	cox6a1	cox6a1;cox6a1	ZDB-GENE-030131-7715;ZDB-GENE-030131-7715	COX6A1;COX6A1	cytochrome c oxidase subunit 6A1;cytochrome c oxidase subunit 6A1	1337;1337	2277;2277	+	Known mitochondrial	+				+	-0.503347	0.322108	0.476312		-0.785053	1.33796	1.89114	2.27631	2.48169	0.618711	0.894961
991	2	2	2	11.8	11.8	11.8	34.89	0	43.028	50362000	2	E7FBK2	E7FBK2																-0.501156	0.694613	0.202017		-1.52471	-3.02211	-2.15324	-2.99369	-3.52463	-3.18672	-2.96116
1152	3	3	3	3.6	3.6	3.6	177.8	0	35.54	238780000	5	X1WGZ7;F1QP23	X1WGZ7;F1QP23		eprs	eprs1;eprs1	ZDB-GENE-030131-638;ZDB-GENE-030131-638	EPRS1	glutamyl-prolyl-tRNA synthetase 1	2058	3418								-0.499628	0.45755	0.348698		-1.06052	-0.902213	-0.918948	-0.471789	-0.371871	-1.64102	-1.77894
214	3	3	3	12.3	12.3	12.3	40.138	0	23.293	280270000	3	A0A0R4IUE2;F6P4Z6	A0A0R4IUE2			ndufv3	ZDB-GENE-030131-6500	NDUFV3;NDUFV3	NADH:ubiquinone oxidoreductase subunit V3;NADH:ubiquinone oxidoreductase subunit V3	4731;4731	7719;7719	+	Known mitochondrial	+				+	-0.499063	0.277964	0.527274		-0.691531	1.06566	0.911966	-0.624699	-0.977597	0.618547	0.214787
406	4	4	4	9.4	9.4	9.4	65.277	0	25.013	278120000	6	E7EY13;A0A2R8QDT4	E7EY13;A0A2R8QDT4	Choline dehydrogenase	chdh	chdh;chdh	ZDB-GENE-120111-1;ZDB-GENE-120111-1	CHDH;CHDH;CHDH	choline dehydrogenase;choline dehydrogenase;choline dehydrogenase	55349;55349;55349	24288;24288;24288	+	Known mitochondrial	+				+	-0.498316	0.292231	0.510233		-0.722024	1.23947	1.40069	2.21395	2.32165	0.249163	0.788348
1229	2	2	2	14.4	14.4	14.4	20.606	0	12.952	237060000	2	F1R3X2;Q7ZV34	F1R3X2;Q7ZV34	Malignant T-cell-amplified sequence;Malignant T-cell-amplified sequence 1	mcts1	mcts1;mcts1	ZDB-GENE-040426-957;ZDB-GENE-040426-957	MCTS1	MCTS1 re-initiation and release factor	28985	23357								-0.493018	0.768702	0.170333		-1.66954	0.576663	1.53461	1.09938	0.4901	0.459919	0.781577
165	2	2	2	1.7	1.7	1.7	214.53	0	13.42	412180000	2	A0A0R4IN28;F1QYU5	A0A0R4IN28;F1QYU5		si:ch211-173b16.3	ank1a;ank1a	ZDB-GENE-041010-44;ZDB-GENE-041010-44	ANK1	ankyrin 1	286	492								-0.490477	0.59689	0.252994		-1.33432	-0.199695	0.432132	0.627034	0.255548	-0.188395	-0.679113
664	584	6	3	27.6	0.3	0.2	3200.2	0	53.649	1203200000	14	A5X6X6;Q7ZZ46;Q5BLA1;Q501U7;Q1RM02;A0JMJ0;REV__F1R527;REV__Q9DGG9;REV__Q9DGG8;REV__B3DJQ7;REV__E7F106;REV__A0A2R8QG39;REV__A0A286Y9F5	A5X6X6;Q7ZZ46		ttnb	ttn.1;ttn.1	ZDB-GENE-030616-413;ZDB-GENE-030616-413	TTN;TTN;TTN;TTN;TTN;TTN	titin;titin;titin;titin;titin;titin	7273;7273;7273;7273;7273;7273	12403;12403;12403;12403;12403;12403								-0.489567	0.119616	0.759248		-0.328163	0.370194	3.8877	-0.674412	1.72809	0.61619	-0.229507
855	2	2	2	6	6	6	71.544	0	19.617	59697000	2	Q8AUT3;B3DKI8	Q8AUT3;B3DKI8		scfd1	scfd1;scfd1	ZDB-GENE-030116-3;ZDB-GENE-030116-3	SCFD1;SCFD1;SCFD1;SCFD1	sec1 family domain containing 1;sec1 family domain containing 1;sec1 family domain containing 1;sec1 family domain containing 1	23256;23256;23256;23256	20726;20726;20726;20726								-0.488489	0.289314	0.513673		-0.71581	-0.986255	0.504274	-0.291304	0.253814	-1.54755	-0.945012
20	2	2	2	3.8	3.8	3.8	66.43	0	11.251	24610000	2	Q66HW5;A0A0G2KJF1;E7F9J1	Q66HW5;A0A0G2KJF1;E7F9J1		clpxa;clpxb	clpxa;clpxa;clpxb	ZDB-GENE-040912-143;ZDB-GENE-040912-143;ZDB-GENE-130404-1	CLPX;CLPX;CLPX;CLPX;CLPX	caseinolytic mitochondrial matrix peptidase chaperone subunit X;caseinolytic mitochondrial matrix peptidase chaperone subunit X;caseinolytic mitochondrial matrix peptidase chaperone subunit X;caseinolytic mitochondrial matrix peptidase chaperone subunit X;caseinolytic mitochondrial matrix peptidase chaperone subunit X	10845;10845;10845;10845;10845	2088;2088;2088;2088;2088	+	Known mitochondrial	+				+	-0.487638	0.435578	0.366794		-1.01669	-1.87361	-0.911367	-1.21246	-1.0666	-2.34526	-2.04849
1310	587	557	6	27.5	26.2	0.3	3236.3	0	323.31	322000000000	858	G1K2X0;A0A2R8PZT6	G1K2X0;A0A2R8PZT6		ttnb	ttn.1;ttn.1	ZDB-GENE-030616-413;ZDB-GENE-030616-413	TTN;TTN;TTN;TTN;TTN;TTN	titin;titin;titin;titin;titin;titin	7273;7273;7273;7273;7273;7273	12403;12403;12403;12403;12403;12403								-0.487456	0.147541	0.711966		-0.39652	8.46619	11.6188	8.28713	9.98877	8.95392	7.96702
110	6	5	5	5.5	4.8	4.8	181.22	0	69.554	241270000	6	A0A0R4IGQ8;A0A0R4IUZ8;A0A140LH33	A0A0R4IGQ8;A0A0R4IUZ8			myom1b;myom1b	ZDB-GENE-080416-2;ZDB-GENE-080416-2	MYOM1;MYOM1	myomesin 1;myomesin 1	8736;8736	7613;7613								-0.486271	0.226602	0.593469		-0.579262	-0.663358	1.69851	-0.0936934	0.568078	-0.114155	-0.971275
1386	3	3	3	14.7	14.7	14.7	34.454	0	20.473	611450000	3	Q3ZB93	Q3ZB93		sgcb	sgcb	ZDB-GENE-030131-6695	SGCB;SGCB;SGCB;SGCB	sarcoglycan beta;sarcoglycan beta;sarcoglycan beta;sarcoglycan beta	6443;6443;6443;6443	10806;10806;10806;10806								-0.484943	0.289673	0.513247		-0.716577	1.39506	3.57249	2.16132	2.34259	1.70169	1.62977
1513	4	3	3	28.4	21.3	21.3	21.851	0	25.767	1679500000	4	Q6DGJ6	Q6DGJ6		prdx2	prdx2	ZDB-GENE-030326-2	PRDX2;PRDX2	peroxiredoxin 2;peroxiredoxin 2	7001;7001	9353;9353	+	Predicted mitochondrial	+				+	-0.481528	0.700927	0.199101		-1.53702	2.11835	2.36476	2.62038	2.19213	1.33179	2.13499
1524	2	2	2	11.5	11.5	11.5	29.248	0	13.804	159360000	2	Q6DGX8	Q6DGX8	Proteasome subunit alpha type	psma1	psma1	ZDB-GENE-040801-15	PSMA1	proteasome 20S subunit alpha 1	5682	9530								-0.481083	0.181324	0.658682		-0.476344	-3.6725	-1.05479	-3.3893	-2.10192	-3.3916	-4.06632
1623	35	35	11	45.3	45.3	15.7	103.86	0	323.31	8939000000	46	Q8AX99;Q6P0J5;F1QER4	Q8AX99;Q6P0J5		actn3b	actn3b;actn3b	ZDB-GENE-030131-2040;ZDB-GENE-030131-2040	ACTN3;ACTN3;ACTN3	actinin alpha 3 (gene/pseudogene);actinin alpha 3 (gene/pseudogene);actinin alpha 3 (gene/pseudogene)	89;89;89	165;165;165								-0.481032	0.145498	0.715323		-0.391597	3.95471	7.1862	3.9173	5.41347	4.75722	3.44443
384	3	3	3	26.5	26.5	26.5	17.354	0	26.359	363350000	4	F1Q9P6;Q6DEH8;R4GED3;A0A2R8Q954	F1Q9P6;Q6DEH8;R4GED3;A0A2R8Q954		sh3bgr	sh3bgr;sh3bgr;sh3bgr	ZDB-GENE-040801-27;ZDB-GENE-040801-27;ZDB-GENE-040801-27	SH3BGR;SH3BGR;SH3BGR	SH3 domain binding glutamate rich protein;SH3 domain binding glutamate rich protein;SH3 domain binding glutamate rich protein	6450;6450;6450	10822;10822;10822								-0.478454	0.145863	0.714721		-0.392478	1.3932	4.63719	1.23107	2.80408	1.96825	1.05376
834	18	13	13	12.1	9.6	9.6	227.74	0	103.76	1900000000	20	B3DFS9;Q4U0S2;E9QEW5	B3DFS9;Q4U0S2		myh11a	myh11a;myh11a	ZDB-GENE-050531-1;ZDB-GENE-050531-1	MYH11;MYH11;MYH11;MYH11	myosin heavy chain 11;myosin heavy chain 11;myosin heavy chain 11;myosin heavy chain 11	4629;4629;4629;4629	7569;7569;7569;7569								-0.477292	0.214609	0.610086		-0.552402	3.00799	4.82345	3.45366	4.56547	2.30673	2.98103
1815	77	11	7	46.8	10.5	6.7	185.31	0	86.55	1475500000	18	Q802Z4;F1Q9G9	Q802Z4		zgc:66156	zgc:66156	ZDB-GENE-040426-1554												-0.475439	0.262642	0.546207		-0.658471	1.24826	2.94602	1.45672	2.3678	1.05533	0.801556
280	5	2	2	6.9	3.1	3.1	118.37	0	14.747	325070000	3	R4GDM7;E7F5R7;A0A2R8Q9G7;A0A286Y9H2	R4GDM7;E7F5R7;A0A2R8Q9G7;A0A286Y9H2		myo1c	myo1cb;myo1cb;myo1cb;myo1cb	ZDB-GENE-090429-3;ZDB-GENE-090429-3;ZDB-GENE-090429-3;ZDB-GENE-090429-3	MYO1C;MYO1C	myosin IC;myosin IC	4641;4641	7597;7597								-0.472502	0.320131	0.478486		-0.780913	0.314635	1.53772	1.05095	1.45708	-0.144755	0.173472
515	2	2	2	17.2	17.2	17.2	19.114	0	18.058	156510000	2	Q802G1;C3S171;A0A2R8RWH8;Q503Y1	Q802G1;C3S171;A0A2R8RWH8;Q503Y1	Glutathione peroxidase	gpx4b	gpx4b;gpx4b;gpx4b;gpx4b	ZDB-GENE-030410-3;ZDB-GENE-030410-3;ZDB-GENE-030410-3;ZDB-GENE-030410-3	GPX4;GPX4;GPX4;GPX4	glutathione peroxidase 4;glutathione peroxidase 4;glutathione peroxidase 4;glutathione peroxidase 4	2879;2879;2879;2879	4556;4556;4556;4556	+	Known mitochondrial	+				+	-0.47162	0.813107	0.153778		-1.75687	-0.71368	0.119802	0.0398134	-0.636595	-0.599678	-0.73265
1145	3	2	2	13	7.3	7.3	20.204	0	12.684	1017200000	2	Q6PBL1;F1QLR1	Q6PBL1;F1QLR1		cox4i2	cox4i2;cox4i2	ZDB-GENE-040426-1775;ZDB-GENE-040426-1775	COX4I2;COX4I2;COX4I2	cytochrome c oxidase subunit 4I2;cytochrome c oxidase subunit 4I2;cytochrome c oxidase subunit 4I2	84701;84701;84701	16232;16232;16232	+	Known mitochondrial	+				+	-0.470232	0.289968	0.5129		-0.717204	-0.125776	-0.0463837	0.747215	0.89034	-0.6845	-1.04148
597	5	5	5	26.2	26.2	26.2	29.111	0	31.689	523820000	5	F1QSP8;A3KP44	F1QSP8;A3KP44		prdx4	prdx4;prdx4	ZDB-GENE-030131-1096;ZDB-GENE-030131-1096	PRDX4;PRDX4	peroxiredoxin 4;peroxiredoxin 4	10549;10549	17169;17169	+	Known mitochondrial	+				+	-0.468506	0.302177	0.498681		-0.743125	1.84679	1.92136	2.04392	2.58737	0.41543	1.40376
663	613	613	2	26.3	26.3	0.1	3648.4	0	323.31	339020000000	912	A5X6X5;Q8QFW2;A0A2R8QPI1;B0S757;Q90X22	A5X6X5		ttna	ttn.2	ZDB-GENE-030113-2	TTN;TTN;TTN;TTN;TTN;TTN;TTN;TTN	titin;titin;titin;titin;titin;titin;titin;titin	7273;7273;7273;7273;7273;7273;7273;7273	12403;12403;12403;12403;12403;12403;12403;12403								-0.462565	0.140103	0.724264		-0.378539	8.69015	11.835	8.50596	10.1909	9.2396	8.21292
958	2	2	2	3.3	3.3	3.3	91.573	0	13.684	27855000	2	E7F333	E7F333		lrrc8c	lrrc8c	ZDB-GENE-030131-2965	LRRC8C;LRRC8C	leucine rich repeat containing 8 VRAC subunit C;leucine rich repeat containing 8 VRAC subunit C	84230;84230	25075;25075								-0.459495	0.675453	0.211129		-1.48737	-1.92432	-1.2242	-1.7643	-2.01855	-2.51993	-1.75284
443	3	2	2	9.2	7.1	7.1	47.639	0	15.673	140040000	4	A0A2R8QMB7;A0A2R8QIZ6;Q802Y2;B0UXL2;F6NIA7;A8E575;A8KB14;A0A2R8RLN3;A0A2R8Q9X5	A0A2R8QMB7;A0A2R8QIZ6;Q802Y2;B0UXL2;F6NIA7;A8E575;A8KB14;A0A2R8RLN3;A0A2R8Q9X5	Isocitrate dehydrogenase [NADP]	idh1	idh1;idh1;idh1;idh1;idh1;idh1;idh1;idh1;idh1	ZDB-GENE-031006-1;ZDB-GENE-031006-1;ZDB-GENE-031006-1;ZDB-GENE-031006-1;ZDB-GENE-031006-1;ZDB-GENE-031006-1;ZDB-GENE-031006-1;ZDB-GENE-031006-1;ZDB-GENE-031006-1	IDH1;IDH1;IDH1;IDH1;IDH1;IDH1	isocitrate dehydrogenase (NADP(+)) 1;isocitrate dehydrogenase (NADP(+)) 1;isocitrate dehydrogenase (NADP(+)) 1;isocitrate dehydrogenase (NADP(+)) 1;isocitrate dehydrogenase (NADP(+)) 1;isocitrate dehydrogenase (NADP(+)) 1	3417;3417;3417;3417;3417;3417	5382;5382;5382;5382;5382;5382	+	Predicted mitochondrial	+				+	-0.459237	0.185174	0.652869		-0.485264	-1.04252	-1.04394	-0.133364	0.529754	-2.4747	-1.65259
1799	7	7	5	27.6	27.6	21.1	34.162	0	50.121	5477600000	9	Q7ZVF8;A0A2R8QRI6;F1QJ75	Q7ZVF8;A0A2R8QRI6;F1QJ75	NADH-cytochrome b5 reductase	cyb5r1	cyb5r1;cyb5r1;cyb5r1	ZDB-GENE-030131-8497;ZDB-GENE-030131-8497;ZDB-GENE-030131-8497	CYB5R1;CYB5R1	cytochrome b5 reductase 1;cytochrome b5 reductase 1	51706;51706	13397;13397		Predicted mitochondrial	+				+	-0.459176	1.94309	0.0114002	+	-4.43247	4.50994	4.42603	4.37023	4.16619	3.89485	3.86763	Br_KO_WT
1630	15	6	3	45.1	22.2	10.9	32.89	0	86.925	3218200000	8	Q6P0W3;I3ISQ1;A0A2R8Q650;Q5SPK5;A5WW36;A0A1D5NS40	Q6P0W3;I3ISQ1;A0A2R8Q650;Q5SPK5		tpm3;tpma	tpm3;tpm3;tpm3;tpma	ZDB-GENE-030826-16;ZDB-GENE-030826-16;ZDB-GENE-030826-16;ZDB-GENE-990415-269	TPM3;TPM3	tropomyosin 3;tropomyosin 3	7170;7170	12012;12012								-0.459125	0.244861	0.569035		-0.619659	3.18621	5.37442	3.38178	3.78822	3.74542	3.03139
1275	2	2	2	2.5	2.5	2.5	85.678	0	11.375	85750000	2	Q7ZVN9;F1RE17	Q7ZVN9;F1RE17		acad11	acad11;acad11	ZDB-GENE-040426-814;ZDB-GENE-040426-814	ACAD11;ACAD11	acyl-CoA dehydrogenase family member 11;acyl-CoA dehydrogenase family member 11	84129;84129	30211;30211	+	Known mitochondrial	+				+	-0.454671	0.463149	0.344232		-1.07165	-0.0339692	0.546851	0.81937	0.647044	-0.499701	-0.179105
1161	4	4	4	7	7	7	103.92	0	45.47	400160000	6	F1QRM9;Q7SX88	F1QRM9;Q7SX88		npepps	npepps;npepps	ZDB-GENE-060524-3;ZDB-GENE-060524-3	NPEPPS;NPEPPS	aminopeptidase puromycin sensitive;aminopeptidase puromycin sensitive	9520;9520	7900;7900								-0.453023	0.602703	0.24963		-1.34565	1.47544	2.21288	2.1691	1.91123	1.08938	1.49774
1367	163	163	148	39.4	39.4	35.7	717.51	0	323.31	123690000000	269	Q1MSY0;B0UY61;A0A2R8QKU1;F1Q6R4;Q5BLE1	Q1MSY0;B0UY61;A0A2R8QKU1		neb	neb;neb;neb	ZDB-GENE-041111-216;ZDB-GENE-041111-216;ZDB-GENE-041111-216	NEB;NEB	nebulin;nebulin	4703;4703	7720;7720								-0.452975	0.133945	0.734607		-0.36353	7.51404	10.6764	7.21547	8.94807	8.12213	6.97674
1316	3	3	3	5.4	5.4	5.4	611.71	0	19.77	165880000	3	I3ISA6	I3ISA6		eppk1	eppk1	ZDB-GENE-030416-1												-0.451981	0.228163	0.591339		-0.582739	0.317214	1.63483	0.0546678	1.36742	-0.666569	-0.0500844
619	2	2	2	6	6	6	58.9	0	13.28	132280000	2	B3DKN0;F1QTX0;Q6NY27;Q08BE7;Q1RLY1;A4IG21;A7MBR3	B3DKN0;F1QTX0;Q6NY27;Q08BE7;Q1RLY1;A4IG21;A7MBR3		pdzk1	pdzk1;pdzk1;pdzk1;pdzk1;pdzk1;pdzk1;pdzk1	ZDB-GENE-031222-1;ZDB-GENE-031222-1;ZDB-GENE-031222-1;ZDB-GENE-031222-1;ZDB-GENE-031222-1;ZDB-GENE-031222-1;ZDB-GENE-031222-1	PDZK1	PDZ domain containing 1	5174	8821								-0.449466	1.15903	0.0693383		-2.46473	-1.97807	-1.66935	-1.37264	-2.05417	-2.08943	-2.22485
1283	3	3	3	16.8	16.8	16.8	22.884	0	29.66	679370000	5	F6NLI6;Q6PBW4	F6NLI6;Q6PBW4	Peptidyl-prolyl cis-trans isomerase	ppib	ppib;ppib	ZDB-GENE-040426-1955;ZDB-GENE-040426-1955	PPIB;PPIB	peptidylprolyl isomerase B;peptidylprolyl isomerase B	5479;5479	9255;9255		Predicted mitochondrial	+				+	-0.448893	0.189001	0.647142		-0.494096	1.30425	2.4262	1.9197	3.08711	0.273296	0.94307
816	3	3	3	34.4	34.4	34.4	15.953	0	182.96	1340800000	7	B2GRH9;O73872	B2GRH9;O73872	Superoxide dismutase [Cu-Zn]	sod1	sod1;sod1	ZDB-GENE-990415-258;ZDB-GENE-990415-258	SOD1;SOD1;SOD1;SOD1	superoxide dismutase 1;superoxide dismutase 1;superoxide dismutase 1;superoxide dismutase 1	6647;6647;6647;6647	11179;11179;11179;11179	+	Predicted mitochondrial	+				+	-0.445226	0.361105	0.435407		-0.86587	1.99863	2.72546	2.92546	2.81271	1.32718	2.17399
1457	2	2	2	11.6	11.6	11.6	24.442	0	15.67	844750000	5	Q9DE01;Q803T1;Q5RI45	Q9DE01;Q803T1;Q5RI45		dcn	dcn;dcn;dcn	ZDB-GENE-010102-1;ZDB-GENE-010102-1;ZDB-GENE-010102-1	DCN;DCN;DCN	decorin;decorin;decorin	1634;1634;1634	2705;2705;2705								-0.444867	0.228459	0.590937		-0.583397	0.784159	2.53906	0.00509961	0.918088	0.645641	0.429991
403	3	3	2	5.1	5.1	4	80.033	0	20.557	542380000	3	Q9PVF7;F1QTT3;A0A2R8QDB8;Q7ZWH9;B7ZGY7;F8W4M8;F1QUV8	Q9PVF7;F1QTT3;A0A2R8QDB8;Q7ZWH9;B7ZGY7;F8W4M8;F1QUV8		jupa;jupb	jupb;jupb;jupa;jupa;jupa;jupa;jupa	ZDB-GENE-110407-10;ZDB-GENE-110407-10;ZDB-GENE-991207-22;ZDB-GENE-991207-22;ZDB-GENE-991207-22;ZDB-GENE-991207-22;ZDB-GENE-991207-22	JUP;JUP;JUP;JUP;JUP;JUP	junction plakoglobin;junction plakoglobin;junction plakoglobin;junction plakoglobin;junction plakoglobin;junction plakoglobin	3728;3728;3728;3728;3728;3728	6207;6207;6207;6207;6207;6207								-0.444074	0.193305	0.640759		-0.503993	0.611153	1.53704	1.87997	2.48383	-0.0109083	0.223019
307	5	5	5	20.9	20.9	20.9	43.255	0	43.492	1297100000	6	A0A2R8PWR1;F1QU55;Q32LQ4	A0A2R8PWR1;F1QU55;Q32LQ4	Betaine--homocysteine S-methyltransferase 1	bhmt	bhmt;bhmt;bhmt	ZDB-GENE-030131-947;ZDB-GENE-030131-947;ZDB-GENE-030131-947	BHMT;BHMT;BHMT	betaine--homocysteine S-methyltransferase;betaine--homocysteine S-methyltransferase;betaine--homocysteine S-methyltransferase	635;635;635	1047;1047;1047								-0.441472	0.205417	0.623136		-0.531629	1.51164	0.800456	2.23329	2.36836	-0.119866	0.972481
1187	17	17	5	11.7	11.7	4.8	184.69	0	111.04	6702800000	22	F1QX13;Q3MU73;O73759	F1QX13;Q3MU73		c3a.3	c3a.3;c3a.3	ZDB-GENE-990415-37;ZDB-GENE-990415-37	C3;C3	complement C3;complement C3	718;718	1318;1318								-0.440645	0.0378652	0.916505		-0.111616	1.34388	1.97047	0.087129	7.01232	-6.45246	1.51968
794	2	2	2	10.8	10.8	10.8	34.488	0	12.369	120210000	2	B0V1K1;Q0P3U2	B0V1K1;Q0P3U2		aimp1	aimp1a;aimp1a	ZDB-GENE-060825-144;ZDB-GENE-060825-144	AIMP1;AIMP1	aminoacyl tRNA synthetase complex interacting multifunctional protein 1;aminoacyl tRNA synthetase complex interacting multifunctional protein 1	9255;9255	10648;10648								-0.439022	0.435354	0.366983		-1.01624	-1.62265	-1.15463	-1.85822	-2.74279	-1.60062	-1.60916
1568	3	3	3	15.5	15.5	15.5	25.441	0	20.531	991840000	3	Q6NUY0	Q6NUY0	Adenylate kinase 4, mitochondrial	ak4	ak4	ZDB-GENE-040426-2505	AK4;AK4	adenylate kinase 4;adenylate kinase 4	205;205	363;363	+	Known mitochondrial	+				+	-0.438947	0.227835	0.591786		-0.582009	1.05347	0.477298	2.59163	1.2433	0.117426	1.44483
570	142	142	7	61.7	61.7	5.1	222.17	0	323.31	4085600000000	937	A2BGX6;Q508P7;Q803U1;F1QAF1	A2BGX6;Q508P7		myhc4	myhc4;myhc4	ZDB-GENE-030131-6206;ZDB-GENE-030131-6206												-0.434049	0.131544	0.738679		-0.357649	9.72785	12.833	9.3604	11.0451	10.2887	9.28526
623	2	2	2	3.6	3.6	3.6	85.376	0	18.452	176580000	2	A4IGC8	A4IGC8		aldh18a1	aldh18a1	ZDB-GENE-030131-5602	ALDH18A1;ALDH18A1;ALDH18A1;ALDH18A1	aldehyde dehydrogenase 18 family member A1;aldehyde dehydrogenase 18 family member A1;aldehyde dehydrogenase 18 family member A1;aldehyde dehydrogenase 18 family member A1	5832;5832;5832;5832	9722;9722;9722;9722	+	Known mitochondrial	+				+	-0.432243	0.26846	0.538939		-0.671065	-0.547437	-0.966004	0.291492	0.128169	-1.68705	-0.959794
1197	2	2	2	5.9	5.9	5.9	59.256	0	11.84	175370000	2	Q7SXZ8;F1QZ40	Q7SXZ8;F1QZ40		ftcd	ftcd;ftcd	ZDB-GENE-030131-9643;ZDB-GENE-030131-9643	FTCD;FTCD;FTCD	formimidoyltransferase cyclodeaminase;formimidoyltransferase cyclodeaminase;formimidoyltransferase cyclodeaminase	10841;10841;10841	3974;3974;3974								-0.429861	0.162034	0.688599		-0.431119	-1.82426	-1.45304	-0.110791	0.0367711	-2.86667	-1.84778
1552	10	5	2	29.9	17.3	8.8	32.589	0	31.141	3078800000	7	Q6IQD7;A0A0R4INL7;A0A0R4IM99;A0A0R4IMN8;Q7SXW1;A0A0R4IAL5;A0A2R8Q7U4	Q6IQD7;A0A0R4INL7;A0A0R4IM99;A0A0R4IMN8;Q7SXW1;A0A0R4IAL5		tpm2;tpm4b	tpm4b;tpm2;tpm2;tpm2;tpm2;tpm2	ZDB-GENE-030131-2964;ZDB-GENE-040625-114;ZDB-GENE-040625-114;ZDB-GENE-040625-114;ZDB-GENE-040625-114;ZDB-GENE-040625-114	TPM4;TPM4;TPM2;TPM2;TPM2	tropomyosin 4;tropomyosin 4;tropomyosin 2;tropomyosin 2;tropomyosin 2	7171;7171;7169;7169;7169	12013;12013;12011;12011;12011								-0.428765	0.241226	0.573818		-0.611662	2.76348	4.70409	2.80586	3.45104	3.06826	2.46784
372	4	4	4	12.2	12.2	12.2	62.953	0	47.226	698110000	7	Q4ZGL0;A0A2R8QM62;F1QN07;F1QGX8;A0A2R8Q829;Q4ZGL1;F1Q8D1;E7FCN3;Q4ZGL6;A0A2R8QDW0;Q4ZGL5;A0A2R8S0G7;F1R4H2;F1QU51;Q4ZGK7;A0A2R8RUA5;Q7ZVD3;Q4ZGK9;Q4ZGK8;F1RCZ3;F1R1G8;F1QT83;Q4ZGL7	Q4ZGL0;A0A2R8QM62;F1QN07;F1QGX8;A0A2R8Q829;Q4ZGL1;F1Q8D1;E7FCN3;Q4ZGL6;A0A2R8QDW0;Q4ZGL5;A0A2R8S0G7;F1R4H2;F1QU51;Q4ZGK7;A0A2R8RUA5;Q7ZVD3;Q4ZGK9;Q4ZGK8;F1RCZ3;F1R1G8;F1QT83;Q4ZGL7		ldb3a	ldb3a;ldb3a;ldb3a;ldb3a;ldb3a;ldb3a;ldb3a;ldb3a;ldb3a;ldb3a;ldb3a;ldb3a;ldb3a;ldb3a;ldb3a;ldb3a;ldb3a;ldb3a;ldb3a;ldb3a;ldb3a;ldb3a;ldb3a	ZDB-GENE-040121-6;ZDB-GENE-040121-6;ZDB-GENE-040121-6;ZDB-GENE-040121-6;ZDB-GENE-040121-6;ZDB-GENE-040121-6;ZDB-GENE-040121-6;ZDB-GENE-040121-6;ZDB-GENE-040121-6;ZDB-GENE-040121-6;ZDB-GENE-040121-6;ZDB-GENE-040121-6;ZDB-GENE-040121-6;ZDB-GENE-040121-6;ZDB-GENE-040121-6;ZDB-GENE-040121-6;ZDB-GENE-040121-6;ZDB-GENE-040121-6;ZDB-GENE-040121-6;ZDB-GENE-040121-6;ZDB-GENE-040121-6;ZDB-GENE-040121-6;ZDB…	LDB3;LDB3;LDB3;LDB3;LDB3;LDB3;LDB3;LDB3	LIM domain binding 3;LIM domain binding 3;LIM domain binding 3;LIM domain binding 3;LIM domain binding 3;LIM domain binding 3;LIM domain binding 3;LIM domain binding 3	11155;11155;11155;11155;11155;11155;11155;11155	15710;15710;15710;15710;15710;15710;15710;15710								-0.427875	0.118179	0.761766		-0.324578	-0.555728	2.93007	-0.48601	1.08601	0.569168	-1.05047
607	5	5	5	41.7	41.7	41.7	11.351	0	33.417	4283100000	6	Q0D294;A4VAK6;A3KPR4;X1WGM1;Q0D272;A4QN89;A0A140LGV2	Q0D294;A4VAK6;A3KPR4;X1WGM1;Q0D272;A4QN89	Histone H4	zgc:153409;hist1h4l;si:dkey-108k21.23;si:dkey-108k21.12;zgc:154164;zgc:163040	zgc:154164;zgc:153409;zgc:163040;zgc:163040;hist1h4l	ZDB-GENE-060929-1050;ZDB-GENE-060929-224;ZDB-GENE-070424-79;ZDB-GENE-070424-79;ZDB-GENE-070927-10												-0.427791	0.213861	0.611137		-0.550719	3.74655	4.58706	4.35778	5.07661	3.8015	2.52992
241	2	2	2	3.2	3.2	3.2	73.966	0	11.849	2294800000	2	A0A2R8PYR9;A0A0R4J7C3;E7FBI2;F1QPM0	A0A2R8PYR9;A0A0R4J7C3;E7FBI2;F1QPM0	Microtubule-associated protein	si:dkey-77a20.5	map4l;map4l;map4l;map4l	ZDB-GENE-070912-581;ZDB-GENE-070912-581;ZDB-GENE-070912-581;ZDB-GENE-070912-581												-0.424969	0.29603	0.50579		-0.730097	3.08745	2.71246	3.50761	1.61868	3.3385	3.07544
1117	11	11	11	28.9	28.9	28.9	61.128	0	109.36	1242700000	15	Q7SXW7;F1QF00	Q7SXW7;F1QF00		pgm1	pgm1;pgm1	ZDB-GENE-040426-1245;ZDB-GENE-040426-1245	PGM1;PGM1	phosphoglucomutase 1;phosphoglucomutase 1	5236;5236	8905;8905								-0.424232	0.36631	0.430219		-0.87655	2.41238	3.50543	1.96176	2.28688	1.90073	2.41925
313	3	3	3	5.5	5.5	5.5	98.684	0	18.749	367020000	3	A0A2R8PXN0;Q7ZVL7;B8JKC9;A0A2R8QIG3	A0A2R8PXN0;Q7ZVL7;B8JKC9;A0A2R8QIG3	Hexokinase	hk2	hk2;hk2;hk2;hk2	ZDB-GENE-040426-2017;ZDB-GENE-040426-2017;ZDB-GENE-040426-2017;ZDB-GENE-040426-2017	HK2;HK2;HK2;HK2	hexokinase 2;hexokinase 2;hexokinase 2;hexokinase 2	3099;3099;3099;3099	4923;4923;4923;4923	+	Predicted mitochondrial	+				+	-0.420465	0.531687	0.293977		-1.20685	0.0350863	0.53614	0.649633	0.527328	-0.478424	-0.0894388
1399	2	2	2	12.3	12.3	12.3	26.167	0	13.163	194390000	2	Q4V9N1	Q4V9N1		tsn	tsn	ZDB-GENE-030131-6039	TSN	translin	7247	12379								-0.420412	0.210336	0.616119		-0.542766	-0.679996	0.225551	0.659068	-0.257266	-1.55132	0.751975
1529	2	2	2	8.5	8.5	8.5	39.099	0	12.252	244660000	2	Q6DHC3;A0A0J9YJI5	Q6DHC3;A0A0J9YJI5	Solute carrier family 25 member 40	slc25a40	slc25a40;slc25a40	ZDB-GENE-040718-52;ZDB-GENE-040718-52	SLC25A40;SLC25A40	solute carrier family 25 member 40;solute carrier family 25 member 40	55972;55972	29680;29680	+	Known mitochondrial	+				+	-0.420341	0.478786	0.332058		-1.10265	-0.0219339	0.464839	1.05985	0.407964	0.165953	-0.332185
1288	12	12	12	10.2	10.2	10.2	175.08	0	78.293	1466700000	15	F6NZP4	F6NZP4		esyt1b	esyt1b	ZDB-GENE-040724-209	ESYT1;ESYT1	extended synaptotagmin 1;extended synaptotagmin 1	23344;23344	29534;29534								-0.415993	0.281969	0.522433		-0.700119	3.45437	4.44777	3.69172	4.34244	2.56489	3.43855
1784	3	3	3	6.3	6.3	6.3	50.108	0	19.245	760830000	4	Q7ZUL1	Q7ZUL1		slc16a1	slc16a1b	ZDB-GENE-030515-5	SLC16A1;SLC16A1;SLC16A1	solute carrier family 16 member 1;solute carrier family 16 member 1;solute carrier family 16 member 1	6566;6566;6566	10922;10922;10922	+						+	-0.414586	0.147015	0.712829		-0.395253	1.95804	0.0350105	2.81944	2.47542	0.378042	0.715281
119	10	10	9	26	26	24.3	58.354	0	111.11	6737100000	20	Q6DG54;A0A0R4IHV1	Q6DG54;A0A0R4IHV1	Pyruvate kinase	pkmb	pkmb;pkmb	ZDB-GENE-040801-230;ZDB-GENE-040801-230	PKM;PKM	pyruvate kinase M1/2;pyruvate kinase M1/2	5315;5315	9021;9021		Predicted mitochondrial	+				+	-0.413874	0.171682	0.673469		-0.453853	3.33858	5.78472	3.04104	4.16437	3.22883	3.52952
1422	2	2	2	7.6	7.6	7.6	35.128	0	11.954	164740000	3	Q7SZY8;Q504F9	Q7SZY8;Q504F9		grhpra	grhpra;grhpra	ZDB-GENE-040724-230;ZDB-GENE-040724-230	GRHPR;GRHPR	glyoxylate and hydroxypyruvate reductase;glyoxylate and hydroxypyruvate reductase	9380;9380	4570;4570	+	Known mitochondrial	+				+	-0.413393	0.945465	0.11338		-2.02091	0.671145	0.938846	1.19876	0.349927	0.426279	0.792363
1150	2	2	2	6.6	6.6	6.6	43.857	0	23.754	400880000	2	Q5PR57;F1QNH4	Q5PR57;F1QNH4	Dihydroorotate dehydrogenase (quinone), mitochondrial	dhodh	dhodh;dhodh	ZDB-GENE-030131-3157;ZDB-GENE-030131-3157	DHODH;DHODH	dihydroorotate dehydrogenase (quinone);dihydroorotate dehydrogenase (quinone)	1723;1723	2867;2867	+	Known mitochondrial	+				+	-0.412964	0.797848	0.159277		-1.72681	0.184495	0.726543	0.571508	-0.0810287	-0.109495	0.434178
169	60	2	2	29.8	1.1	1.1	222.91	0	85.201	1383100000	5	A0A0R4INI3;A0A2R8Q7G9;A0A2R8Q8V2;Q508P8;B3DK50;A0MQ61;B1WB81;A4IGA2;Q503C6	A0A0R4INI3;A0A2R8Q7G9;A0A2R8Q8V2;Q508P8;B3DK50;A0MQ61		smyhc1	smyhc1;smyhc1;smyhc1;smyhc1;smyhc1;smyhc1	ZDB-GENE-030131-271;ZDB-GENE-030131-271;ZDB-GENE-030131-271;ZDB-GENE-030131-271;ZDB-GENE-030131-271;ZDB-GENE-030131-271												-0.41293	0.126148	0.747914		-0.344366	0.274855	3.4009	0.0732396	1.66924	0.979698	-0.13874
1471	3	3	2	31.3	31.3	26.3	20.282	0	25.618	816600000	4	Q5U3G0	Q5U3G0		pgrmc1	pgrmc1	ZDB-GENE-041114-91												-0.41096	0.263131	0.545593		-0.659531	0.979916	1.28791	1.7239	2.07213	0.173565	0.513146
793	2	2	2	6.9	6.9	6.9	45.58	0	13.051	45453000	2	Q6DKF1;B0V0X5	Q6DKF1;B0V0X5		nceh1a	nceh1a;nceh1a	ZDB-GENE-040711-2;ZDB-GENE-040711-2	NCEH1;NCEH1;NCEH1	neutral cholesterol ester hydrolase 1;neutral cholesterol ester hydrolase 1;neutral cholesterol ester hydrolase 1	57552;57552;57552	29260;29260;29260	+						+	-0.407099	0.269079	0.538172		-0.6724	-1.95108	0.0865032	-1.23681	-1.36949	-1.64092	-1.31228
521	8	8	8	42.8	42.8	42.8	21.442	0	62.535	11691000000	13	Q68EH2;A0A2R8RXT8	Q68EH2;A0A2R8RXT8	Adenylate kinase isoenzyme 1	ak1	ak1;ak1	ZDB-GENE-040822-37;ZDB-GENE-040822-37	AK1	adenylate kinase 1	203	361								-0.404346	0.49346	0.321026		-1.13165	4.00664	4.86846	3.82419	3.6027	3.75851	4.12505
557	2	2	2	15	15	15	23.306	0	11.083	390480000	2	A1L243;A0A0R4IGU9;A0A0H2UKF5;A1L243-2	A1L243;A0A0R4IGU9;A0A0H2UKF5;A1L243-2	LDLR chaperone MESD	mesdc2	mesd;mesd;mesd	ZDB-GENE-070112-2142;ZDB-GENE-070112-2142;ZDB-GENE-070112-2142	MESD;MESD	mesoderm development LRP chaperone;mesoderm development LRP chaperone	23184;23184	13520;13520								-0.400675	0.407557	0.39124		-0.960402	1.26737	2.01362	0.91632	1.50914	0.854894	0.631249
813	2	2	2	23.6	23.6	23.6	14.193	0	12.419	647590000	2	B2GQZ0;Q6DBT3	B2GQZ0;Q6DBT3	Thioredoxin domain-containing protein 17	txndc17	txndc17;txndc17	ZDB-GENE-040801-193;ZDB-GENE-040801-193	TXNDC17	thioredoxin domain containing 17	84817	28218								-0.399079	0.424726	0.376074		-0.99495	0.770383	1.59146	0.99081	1.21127	0.125765	0.818377
937	9	2	2	9.8	1.7	1.7	115.78	0	13.14	0	2	E7EZ05;A0A2R8Q9W1;E7FGK9	E7EZ05;A0A2R8Q9W1		ogdhb	ogdhb;ogdhb	ZDB-GENE-090311-8;ZDB-GENE-090311-8	OGDH;OGDH	oxoglutarate dehydrogenase;oxoglutarate dehydrogenase	4967;4967	8124;8124	+	Known mitochondrial	+				+	-0.398021	1.0095	0.0978366		-2.15132	0.728873	0.978946	1.18929	0.766446	0.327125	0.609477
225	3	3	3	17.4	17.4	17.4	34.896	0	20.738	347470000	3	A0A2R9YJQ0;A0A0R4IWF9;F1QTR9;A0MTA1;H0WFB7;H0WED1;H0WEZ7;H0WEW8;H0WFG1	A0A2R9YJQ0;A0A0R4IWF9;F1QTR9;A0MTA1;H0WFB7;H0WED1;H0WEZ7	DNA-(apurinic or apyrimidinic site) lyase	apex1	apex1;apex1;apex1;apex1;apex1;apex1;apex1	ZDB-GENE-040426-2761;ZDB-GENE-040426-2761;ZDB-GENE-040426-2761;ZDB-GENE-040426-2761;ZDB-GENE-040426-2761;ZDB-GENE-040426-2761;ZDB-GENE-040426-2761	APEX1;APEX1	apurinic/apyrimidinic endodeoxyribonuclease 1;apurinic/apyrimidinic endodeoxyribonuclease 1	328;328	587;587		Known mitochondrial	+				+	-0.396428	0.357182	0.439358		-0.857806	1.0131	1.90349	1.71765	1.88527	0.666773	0.892918
195	2	2	2	13	13	13	19.342	0	12.073	60944000000	7	Q9PTF3;A0A0R4IS05	Q9PTF3;A0A0R4IS05	Nucleoside diphosphate kinase	nme3	nme3;nme3	ZDB-GENE-000210-34;ZDB-GENE-000210-34	NME3;NME3;NME3;NME3	NME/NM23 nucleoside diphosphate kinase 3;NME/NM23 nucleoside diphosphate kinase 3;NME/NM23 nucleoside diphosphate kinase 3;NME/NM23 nucleoside diphosphate kinase 3	4832;4832;4832;4832	7851;7851;7851;7851	+	Predicted mitochondrial	+				+	-0.395892	0.310947	0.488712		-0.76163	3.25586	3.73387	2.44085	2.15706	2.6943	3.39155
1287	3	3	3	34.1	34.1	34.1	9.8645	0	38.598	3352400000	4	Q9DGM3;F6NVJ1;Q6IQI7;F1QDM6	Q9DGM3;F6NVJ1;Q6IQI7;F1QDM6		hspe1	hspe1;hspe1;hspe1;hspe1	ZDB-GENE-000906-2;ZDB-GENE-000906-2;ZDB-GENE-000906-2;ZDB-GENE-000906-2	HSPE1;HSPE1	heat shock protein family E (Hsp10) member 1;heat shock protein family E (Hsp10) member 1	3336;3336	5269;5269	+	Known mitochondrial	+				+	-0.391565	0.485824	0.32672		-1.11657	1.89741	2.06781	1.9701	2.26997	1.35336	1.13731
1100	2	2	2	1.1	1.1	1.1	203.5	0	13.865	0	2	F1QC46	F1QC46		nup210	nup210	ZDB-GENE-050208-132	NUP210;NUP210	nucleoporin 210;nucleoporin 210	23225;23225	30052;30052								-0.391242	0.232644	0.58527		-0.592693	-0.810439	0.666372	-0.145518	0.483289	-1.20345	-0.74315
884	3	3	3	9.3	9.3	9.3	53.804	0	19.554	249480000	4	Q6DEG3;F1QHH6;B8JI44;Q1RLY6	Q6DEG3;F1QHH6;B8JI44;Q1RLY6	Kynurenine 3-monooxygenase	kmo	kmo;kmo;kmo;kmo	ZDB-GENE-030424-4;ZDB-GENE-030424-4;ZDB-GENE-030424-4;ZDB-GENE-030424-4	KMO;KMO	kynurenine 3-monooxygenase;kynurenine 3-monooxygenase	8564;8564	6381;6381	+	Predicted mitochondrial	+				+	-0.388453	0.132558	0.736958		-0.360134	-0.840419	-0.920481	0.518977	1.03258	-2.27717	-1.16269
840	20	16	16	11.6	9.6	9.6	272.76	0	114.47	1484900000	17	B3DGY6;F1QQE5;Q9DGM6	B3DGY6;F1QQE5;Q9DGM6		sptb	sptb;sptb;sptb	ZDB-GENE-000906-1;ZDB-GENE-000906-1;ZDB-GENE-000906-1	SPTB;SPTB;SPTB;SPTB;SPTB	spectrin beta, erythrocytic;spectrin beta, erythrocytic;spectrin beta, erythrocytic;spectrin beta, erythrocytic;spectrin beta, erythrocytic	6710;6710;6710;6710;6710	11274;11274;11274;11274;11274								-0.386049	0.220757	0.60151		-0.566205	1.51758	3.73811	2.5148	2.66202	1.95465	1.99567
369	6	6	6	28.5	28.5	28.5	46.52	0	61.392	1074800000	8	E7FE19;A0A2R8Q784;A0A0R4IMW7;A0A0R4IRJ5;A0A0R4IPC8;A0A0R4IU23;A0A0R4IAJ6;A0A0R4ITR6	E7FE19;A0A2R8Q784;A0A0R4IMW7;A0A0R4IRJ5;A0A0R4IPC8;A0A0R4IU23;A0A0R4IAJ6		cnp	cnp;cnp;cnp;cnp;cnp;cnp;cnp	ZDB-GENE-030521-29;ZDB-GENE-030521-29;ZDB-GENE-030521-29;ZDB-GENE-030521-29;ZDB-GENE-030521-29;ZDB-GENE-030521-29;ZDB-GENE-030521-29	CNP;CNP	2',3'-cyclic nucleotide 3' phosphodiesterase;2',3'-cyclic nucleotide 3' phosphodiesterase	1267;1267	2158;2158		Known mitochondrial	+				+	-0.383283	0.20049	0.630246		-0.520424	0.996779	1.8946	2.97968	1.90184	0.660967	2.15841
1397	3	3	3	10.1	10.1	10.1	39.864	0	18.652	619010000	4	Q4V914;A0A0R4IAE9;A0A0R4IZ93	Q4V914;A0A0R4IAE9;A0A0R4IZ93	Core histone macro-H2A	h2afy2	macroh2a2;macroh2a2;macroh2a2	ZDB-GENE-050913-114;ZDB-GENE-050913-114;ZDB-GENE-050913-114	MACROH2A2	macroH2A.2 histone	55506	14453								-0.382227	0.218875	0.604123		-0.561988	1.33017	2.33548	1.73585	2.52061	1.33677	0.397429
1862	6	6	6	29.2	29.2	29.2	38.693	0	56.621	1242500000	6	Q9PUQ6	Q9PUQ6		tmod4	tmod4	ZDB-GENE-991019-9	TMOD4;TMOD4	tropomodulin 4;tropomodulin 4	29765;29765	11874;11874								-0.379534	0.113547	0.769934		-0.312982	1.22918	4.50301	1.22405	2.84084	1.96115	1.01564
93	2	2	2	8.8	8.8	8.8	31.385	0	13.505	15492000	2	A0A0R4IEP7;A0A0R4IG42;A0A0R4IJ00;A0A0R4IXI3;A0A0G2KZ36;A0A0R4IBA4;A0A0R4IBW8;A0A0R4IW79;A0A0R4IBA7;Q7T3E5	A0A0R4IEP7;A0A0R4IG42;A0A0R4IJ00;A0A0R4IXI3;A0A0G2KZ36;A0A0R4IBA4;A0A0R4IBW8;A0A0R4IW79;A0A0R4IBA7;Q7T3E5	Kynurenine--oxoglutarate transaminase 3	ccbl2	kyat3;kyat3;kyat3;kyat3;kyat3;kyat3;kyat3;si:ch73-97h19.2;si:ch73-97h19.2	ZDB-GENE-040426-1299;ZDB-GENE-040426-1299;ZDB-GENE-040426-1299;ZDB-GENE-040426-1299;ZDB-GENE-040426-1299;ZDB-GENE-040426-1299;ZDB-GENE-040426-1299;ZDB-GENE-120214-33;ZDB-GENE-120214-33	KYAT3;KYAT3	kynurenine aminotransferase 3;kynurenine aminotransferase 3	56267;56267	33238;33238								-0.374058	0.271355	0.535359		-0.677312	-3.91664	-3.67659	-3.23949	-5.00616	-3.59686	-3.35188
787	3	3	3	10.4	10.4	10.4	55.261	0	25.37	418320000	4	B0S7W4;Q7ZVB2;B0S7W3;A0A2R8Q3R8;B0S7W5	B0S7W4;Q7ZVB2;B0S7W3;A0A2R8Q3R8;B0S7W5	Aldehyde dehydrogenase family 9 member A1-A	aldh9a1a.1;aldh9a1a;aldh9a1a.2	aldh9a1a.1;aldh9a1a.1;aldh9a1a.1;aldh9a1a.2;aldh9a1a.2	ZDB-GENE-030131-1257;ZDB-GENE-030131-1257;ZDB-GENE-030131-1257;ZDB-GENE-081104-507;ZDB-GENE-081104-507	ALDH9A1;ALDH9A1;ALDH9A1;ALDH9A1;ALDH9A1;ALDH9A1	aldehyde dehydrogenase 9 family member A1;aldehyde dehydrogenase 9 family member A1;aldehyde dehydrogenase 9 family member A1;aldehyde dehydrogenase 9 family member A1;aldehyde dehydrogenase 9 family member A1;aldehyde dehydrogenase 9 family member A1	223;223;223;223;223;223	412;412;412;412;412;412	+	Known mitochondrial	+				+	-0.372377	0.397206	0.400677		-0.939478	0.308278	0.682367	0.357475	-0.119218	-0.458239	0.808446
713	4	3	3	11.4	9.1	9.1	57.673	0	54.335	1486800000	11	Q08CC2;A8KBV1	Q08CC2;A8KBV1	Succinyl-CoA:3-ketoacid-coenzyme A transferase	oxct1b	oxct1b;oxct1b	ZDB-GENE-060929-212;ZDB-GENE-060929-212	OXCT1;OXCT1;OXCT1	3-oxoacid CoA-transferase 1;3-oxoacid CoA-transferase 1;3-oxoacid CoA-transferase 1	5019;5019;5019	8527;8527;8527	+	Known mitochondrial	+				+	-0.371019	0.040871	0.910183		-0.120115	-0.731273	-0.491895	3.13649	4.82134	-4.90331	0.882233
1250	3	3	3	4.2	4.2	4.2	102.96	0	21.396	126160000	5	Q5PRA2;F1R838;A0A2R8QSM2	Q5PRA2;F1R838	Probable 2-oxoglutarate dehydrogenase E1 component DHKTD1, mitochondrial	dhtkd1	dhtkd1;dhtkd1	ZDB-GENE-041212-44;ZDB-GENE-041212-44	DHTKD1;DHTKD1	dehydrogenase E1 and transketolase domain containing 1;dehydrogenase E1 and transketolase domain containing 1	55526;55526	23537;23537	+	Known mitochondrial	+				+	-0.364713	0.259832	0.549753		-0.65237	3.5113	1.65307	2.77395	2.07851	2.55962	2.20604
877	4	4	4	7.9	7.9	7.9	63.824	0	26.625	337190000	6	B8A5D3	B8A5D3		nars	nars1	ZDB-GENE-030131-1016	NARS1;NARS1	asparaginyl-tRNA synthetase 1;asparaginyl-tRNA synthetase 1	4677;4677	7643;7643								-0.363742	0.279727	0.525138		-0.695314	0.763863	1.6292	1.33732	1.78731	0.328943	0.52291
712	2	2	2	8	8	8	45.012	0	16.527	135600000	2	Q6GQM4;A8KBQ2	Q6GQM4;A8KBQ2		tha1	tha1;tha1	ZDB-GENE-040704-14;ZDB-GENE-040704-14	THA1P;THA1P	threonine aldolase 1, pseudogene;threonine aldolase 1, pseudogene	390816;390816	18004;18004								-0.36183	0.336163	0.461145		-0.814355	-2.79684	-1.846	-1.69532	-2.05068	-3.00398	-2.369
1190	9	9	9	28.3	28.3	28.3	44.732	0	100.62	9217600000	18	F1QXV8;Q6P003;Q7ZV29	F1QXV8;Q6P003;Q7ZV29	Phosphoglycerate kinase	pgk1	pgk1;pgk1;pgk1	ZDB-GENE-040426-2711;ZDB-GENE-040426-2711;ZDB-GENE-040426-2711	PGK1	phosphoglycerate kinase 1	5230	8896		Predicted mitochondrial	+				+	-0.361669	0.525248	0.298368		-1.19422	4.33387	4.90795	4.31345	4.0363	3.82921	4.60475
168	23	20	19	6.2	5.4	5.2	521.61	0	157.1	3080400000	23	A0A0R4INC4;A5WV02;A0A2R8QEG3;A0A2R8PVX9;A0A2R8QKW7;A0A2R8RIJ1;A0A2R8PZA9;A0A2R8QLG6;E7F8G7;A0A286YBE9;Q503P9;A5WV03;I3ISY3;A0A0R4IJ48;A0A0R4IR49	A0A0R4INC4;A5WV02;A0A2R8QEG3;A0A2R8PVX9;A0A2R8QKW7;A0A2R8RIJ1;A0A2R8PZA9;A0A2R8QLG6;E7F8G7;A0A286YBE9		pleca	pleca;pleca;pleca;pleca;pleca;pleca;pleca;pleca;pleca;pleca	ZDB-GENE-030131-8984;ZDB-GENE-030131-8984;ZDB-GENE-030131-8984;ZDB-GENE-030131-8984;ZDB-GENE-030131-8984;ZDB-GENE-030131-8984;ZDB-GENE-030131-8984;ZDB-GENE-030131-8984;ZDB-GENE-030131-8984;ZDB-GENE-030131-8984	PLEC;PLEC;PLEC	plectin;plectin;plectin	5339;5339;5339	9069;9069;9069								-0.360698	0.234178	0.583206		-0.596094	3.97323	5.70266	4.19397	4.79196	4.04589	3.94992
1476	2	2	2	10.6	10.6	10.6	19.764	0	13.031	210490000	2	Q5XJ36	Q5XJ36	Protein deglycase DJ-1zDJ-1	park7	park7	ZDB-GENE-041010-5	PARK7;PARK7	Parkinsonism associated deglycase;Parkinsonism associated deglycase	11315;11315	16369;16369	+	Known mitochondrial	+				+	-0.360243	0.385775	0.411363		-0.916283	-0.0942491	0.503627	-0.107749	-0.86534	-0.215168	0.301409
1551	2	2	2	5.7	5.7	5.7	40.263	0	11.64	19405000	2	Q6IQA7;Q7SZC8	Q6IQA7;Q7SZC8		hm13	hm13;hm13	ZDB-GENE-020802-3;ZDB-GENE-020802-3												-0.35797	0.193693	0.640187		-0.504883	-3.34039	-1.93677	-1.95728	-1.76346	-3.59157	-2.95332
435	2	2	2	12.3	12.3	12.3	24.556	0	13.464	149700000	3	Q6PBS7;A0A2R8QI50;F1QL05;E9QBN4	Q6PBS7;A0A2R8QI50;F1QL05;E9QBN4	Protein-L-isoaspartate O-methyltransferase	pcmtl	pcmtl;pcmtl;pcmtl;pcmtl	ZDB-GENE-040426-1738;ZDB-GENE-040426-1738;ZDB-GENE-040426-1738;ZDB-GENE-040426-1738												-0.354273	0.798306	0.159109		-1.72771	0.768916	1.28516	0.739234	0.620958	0.72925	0.38028
1730	2	2	2	12.7	12.7	12.7	20.653	0	12.72	122550000	3	Q6YLH9;Q6YLH8	Q6YLH9;Q6YLH8	Caveolin	cav1	cav1;cav1	ZDB-GENE-030131-2415;ZDB-GENE-030131-2415	CAV1;CAV1;CAV1;CAV1;CAV1;CAV1	caveolin 1;caveolin 1;caveolin 1;caveolin 1;caveolin 1;caveolin 1	857;857;857;857;857;857	1527;1527;1527;1527;1527;1527								-0.353027	0.227405	0.592373		-0.58105	-1.23319	0.517362	-0.239062	-0.0633857	-1.21902	-0.731572
968	16	4	3	5.4	2	1.6	224.47	0	40.99	35662000000	16	E9QF07;E7F5L1	E9QF07;E7F5L1		myh7bb	myh7bb;myh7bb	ZDB-GENE-090311-5;ZDB-GENE-090311-5	MYH7B;MYH7B;MYH7B;MYH7B;MYH7B;MYH7B	myosin heavy chain 7B;myosin heavy chain 7B;myosin heavy chain 7B;myosin heavy chain 7B;myosin heavy chain 7B;myosin heavy chain 7B	57644;57644;57644;57644;57644;57644	15906;15906;15906;15906;15906;15906								-0.3525	0.105909	0.783594		-0.293702	4.49942	7.61144	4.23667	5.93747	5.19339	4.15916
252	4	4	4	11.4	11.4	11.4	50.615	0	33.449	920000000	5	A0A140LGD5;A0A2R8Q0S1;A0A2R8PVZ4;E7FF65;A0A2R8Q430;A0A0R4II24;A0A2R8QDJ1;A0A2R8RT91;A0A2R8Q8P9;E7FFY6	A0A140LGD5;A0A2R8Q0S1;A0A2R8PVZ4;E7FF65;A0A2R8Q430;A0A0R4II24;A0A2R8QDJ1;A0A2R8RT91;A0A2R8Q8P9;E7FFY6		LOC100536173;micu3a	micu3a;micu3a;micu3a;micu3b;micu3b;micu3b;micu3b	ZDB-GENE-070713-1;ZDB-GENE-070713-1;ZDB-GENE-070713-1;ZDB-GENE-120813-5;ZDB-GENE-120813-5;ZDB-GENE-120813-5;ZDB-GENE-120813-5	MICU3;MICU3;MICU3;MICU3	mitochondrial calcium uptake family member 3;mitochondrial calcium uptake family member 3;mitochondrial calcium uptake family member 3;mitochondrial calcium uptake family member 3	286097;286097;286097;286097	27820;27820;27820;27820		Known mitochondrial	+				+	-0.352046	0.551215	0.281051		-1.24511	0.716412	0.964215	0.0268434	0.260204	0.245636	0.145493
243	5	5	5	4.9	4.9	4.9	184.03	0	43.064	187600000	5	A0A140LFP0	A0A140LFP0			obscnb	ZDB-GENE-070119-5	OBSCN	obscurin, cytoskeletal calmodulin and titin-interacting RhoGEF	84033	15719	+						+	-0.350705	0.108385	0.779139		-0.299976	-0.217042	2.98539	-0.0651156	1.60434	0.0808905	-0.0341161
1407	6	6	6	35	35	35	30.365	0	44.945	599270000	6	Q4VBV9;F1R818	Q4VBV9;F1R818	Omega-amidase NIT2	nit2	nit2;nit2	ZDB-GENE-050522-65;ZDB-GENE-050522-65	NIT2;NIT2;NIT2	nitrilase family member 2;nitrilase family member 2;nitrilase family member 2	56954;56954;56954	29878;29878;29878	+	Predicted mitochondrial	+				+	-0.349978	0.215075	0.609432		-0.553452	0.956755	0.275149	2.39566	0.738689	0.789867	1.04907
1328	3	3	3	18.6	18.6	18.6	24.46	0	18.968	170510000	4	Q6GTE7;P79735	Q6GTE7;P79735	GTP-binding nuclear protein Ran	ran	ran;ran	ZDB-GENE-990415-88;ZDB-GENE-990415-88	RAN;RAN	RAN, member RAS oncogene family;RAN, member RAS oncogene family	5901;5901	9846;9846								-0.345599	0.222227	0.599477		-0.569496	0.0943762	1.42378	0.670894	1.32144	-0.122072	-0.0471147
1062	5	5	5	8.1	8.1	8.1	80.594	0	31.66	458860000	5	F1Q555;Q0P3X1;F1R2R0;A0A2R8Q776	F1Q555;Q0P3X1;F1R2R0;A0A2R8Q776		gpd2	gpd2;gpd2;gpd2;gpd2	ZDB-GENE-030131-4869;ZDB-GENE-030131-4869;ZDB-GENE-030131-4869;ZDB-GENE-030131-4869	GPD2;GPD2;GPD2	glycerol-3-phosphate dehydrogenase 2;glycerol-3-phosphate dehydrogenase 2;glycerol-3-phosphate dehydrogenase 2	2820;2820;2820	4456;4456;4456	+	Known mitochondrial	+				+	-0.340548	0.229792	0.589125		-0.586363	0.162888	1.13707	1.0662	1.40691	-0.197094	0.134698
1103	2	2	2	21.6	21.6	21.6	17.109	0	14.19	303920000	2	Q502C8;F1QCE3	Q502C8;F1QCE3		prdx5	prdx5;prdx5	ZDB-GENE-050522-159;ZDB-GENE-050522-159	PRDX5;PRDX5	peroxiredoxin 5;peroxiredoxin 5	25824;25824	9355;9355	+	Known mitochondrial	+				+	-0.338032	0.352423	0.444198		-0.848006	0.482268	0.743806	0.803724	1.10776	-0.107102	0.0150458
662	2	2	2	10.1	10.1	10.1	15.088	0	11.954	230760000	2	Q7ZVJ0;Q6AZA1;A5WWI6	Q7ZVJ0;Q6AZA1;A5WWI6	Profilin	pfn2l	pfn2l;pfn2l;pfn2l	ZDB-GENE-030131-34;ZDB-GENE-030131-34;ZDB-GENE-030131-34												-0.337247	0.362336	0.434174		-0.868398	-0.828777	0.0327865	-0.341929	-0.253279	-1.27203	-0.624351
1291	6	6	6	18.6	18.6	18.6	46.453	0	115.93	1671500000	8	F6P2R4;Q6NWC4;Q7SZN4	F6P2R4;Q6NWC4;Q7SZN4		gcat	gcat;gcat;gcat	ZDB-GENE-060518-3;ZDB-GENE-060518-3;ZDB-GENE-060518-3												-0.33633	1.01595	0.0963948		-2.16457	2.17221	2.04255	2.43252	2.00336	1.67094	1.96399
1075	2	2	2	32.1	32.1	32.1	12.608	0	30.425	642560000	3	F1Q6Z3;Q6DGZ7	F1Q6Z3;Q6DGZ7		mpc1	mpc1;mpc1	ZDB-GENE-040718-94;ZDB-GENE-040718-94	MPC1	mitochondrial pyruvate carrier 1	51660	21606	+	Known mitochondrial	+				+	-0.334609	0.308836	0.491093		-0.757184	0.546065	0.20342	0.751607	-0.396262	0.968557	-0.0750306
1421	2	2	2	11.4	11.4	11.4	13.875	0	13.494	64200000	2	Q504B1	Q504B1		sub1a	sub1a	ZDB-GENE-050522-151	SUB1	SUB1 regulator of transcription	10923	19985								-0.334349	0.272097	0.534445		-0.678911	-2.35743	-1.64816	-1.68078	-1.39037	-2.84646	-2.45259
273	2	2	2	3.7	3.7	3.7	100.07	0	12.108	128270000	2	B1WB97;F1R6C8;A0A286Y8C1	B1WB97;F1R6C8;A0A286Y8C1		ctnnd1	ctnnd1;ctnnd1;ctnnd1	ZDB-GENE-110208-9;ZDB-GENE-110208-9;ZDB-GENE-110208-9	CTNND1;CTNND1;CTNND1	catenin delta 1;catenin delta 1;catenin delta 1	1500;1500;1500	2515;2515;2515								-0.330869	0.116713	0.76434		-0.320918	-0.984424	-2.41403	0.675474	-0.213912	-1.85513	-1.64654
729	2	2	2	13	13	13	27.509	0	13.163	1445000000	3	Q6DGS7;A8WGM1	Q6DGS7;A8WGM1		vapal	vapal;vapal	ZDB-GENE-040718-281;ZDB-GENE-040718-281	VAPA	VAMP associated protein A	9218	12648								-0.329831	0.415168	0.384443		-0.975741	0.913455	1.99176	1.12509	0.901366	0.986629	1.15282
193	2	2	2	7	7	7	30.314	0	12.086	262770000	2	A0A0R4IRS8;Q8AWW3	A0A0R4IRS8;Q8AWW3		ssr1	ssr1;ssr1	ZDB-GENE-030826-28;ZDB-GENE-030826-28	SSR1;SSR1	signal sequence receptor subunit 1;signal sequence receptor subunit 1	6745;6745	11323;11323								-0.328887	0.133998	0.734518		-0.36366	-0.148147	0.785991	0.784152	1.77025	-1.09479	-0.240129
1363	3	3	3	7.6	7.6	7.6	48.571	0	17.204	73735000	3	Q1LYC5;Q1LYC6;Q56A39	Q1LYC5;Q1LYC6		micu2	micu2;micu2	ZDB-GENE-030131-3374;ZDB-GENE-030131-3374	MICU2	mitochondrial calcium uptake 2	221154	31830	+	Known mitochondrial	+				+	-0.326729	0.202998	0.626617		-0.526133	0.133088	0.484746	0.23389	1.17841	-0.728174	-0.578693
401	2	2	2	6.9	6.9	6.9	43.915	0	15.852	335030000	3	E7F5G8;A0A2R8QLZ2;A0A2R8QCX7	E7F5G8;A0A2R8QLZ2;A0A2R8QCX7		LOC557979	aadat;aadat;aadat	ZDB-GENE-111229-1;ZDB-GENE-111229-1;ZDB-GENE-111229-1	AADAT;AADAT	aminoadipate aminotransferase;aminoadipate aminotransferase	51166;51166	17929;17929	+	Known mitochondrial	+				+	-0.323068	0.354412	0.442168		-0.852104	0.590926	0.433492	-0.00660388	-0.601176	0.547283	0.102503
1847	2	2	2	11.4	11.4	11.4	26.401	0	12.18	68969000	3	Q90Z77;B0V0W3	Q90Z77;B0V0W3		htatip2	htatip2;htatip2	ZDB-GENE-001219-1;ZDB-GENE-001219-1	HTATIP2;HTATIP2;HTATIP2	HIV-1 Tat interactive protein 2;HIV-1 Tat interactive protein 2;HIV-1 Tat interactive protein 2	10553;10553;10553	16637;16637;16637	+						+	-0.321817	0.295648	0.506235		-0.729286	-0.491529	0.861037	0.304984	0.243238	-0.45467	-0.0795244
1257	2	2	2	8.5	8.5	8.5	35.637	0	21.546	193720000	2	Q6DHK4;F1R9X2	Q6DHK4;F1R9X2	Ubiquinone biosynthesis O-methyltransferase, mitochondrial	coq3	coq3;coq3	ZDB-GENE-040718-364;ZDB-GENE-040718-364	COQ3;COQ3;COQ3;COQ3;COQ3;COQ3	coenzyme Q3, methyltransferase;coenzyme Q3, methyltransferase;coenzyme Q3, methyltransferase;coenzyme Q3, methyltransferase;coenzyme Q3, methyltransferase;coenzyme Q3, methyltransferase	51805;51805;51805;51805;51805;51805	18175;18175;18175;18175;18175;18175	+	Known mitochondrial	+				+	-0.316592	0.475043	0.334933		-1.09524	0.524405	0.219657	0.277391	-0.173257	0.564413	-0.319478
1534	8	8	6	35.2	35.2	31.2	19.733	0	55.409	9030700000	9	Q6DHU6;Q8AYB0	Q6DHU6;Q8AYB0		tnni2a.3	tnni2a.3;tnni2a.3	ZDB-GENE-040718-80;ZDB-GENE-040718-80	TNNI2;TNNI2	troponin I2, fast skeletal type;troponin I2, fast skeletal type	7136;7136	11946;11946								-0.315747	0.0587361	0.873502		-0.169674	4.25472	7.12346	1.57223	5.42803	4.36219	2.21295
606	5	5	4	20.4	20.4	15.9	20.702	0	49.573	967380000	7	Q568D0;A3KPR3;B5DDP0;B0R0K9	Q568D0;A3KPR3;B5DDP0		histh1l	histh1l;histh1l;histh1l	ZDB-GENE-050417-145;ZDB-GENE-050417-145;ZDB-GENE-050417-145												-0.305971	0.115876	0.765814		-0.318824	1.78754	3.15566	2.11076	3.68861	1.69956	0.747874
935	23	23	22	20.8	20.8	20.1	166.32	0	163.83	4258300000	27	E7EYD0;F8W488	E7EYD0		myom1a	myom1a	ZDB-GENE-030131-2856	MYOM1;MYOM1;MYOM1	myomesin 1;myomesin 1;myomesin 1	8736;8736;8736	7613;7613;7613								-0.305045	0.0753503	0.840717		-0.214407	2.91007	6.49958	2.29434	4.4856	3.71859	2.58466
1371	2	2	2	10.4	10.4	10.4	38.117	0	11.646	65755000	2	Q1RLR9	Q1RLR9	Core histone macro-H2A	h2afy	macroh2a1	ZDB-GENE-060421-4796	MACROH2A1;MACROH2A1	macroH2A.1 histone;macroH2A.1 histone	9555;9555	4740;4740								-0.302907	0.132759	0.736616		-0.360627	-1.66198	-0.741595	-1.58004	-0.215573	-1.7426	-2.93416
1857	13	13	9	87.2	87.2	57.8	11.622	0	249.08	360510000000	54	Q9I8V0	Q9I8V0	Parvalbumin-2	pvalb2	pvalb2	ZDB-GENE-000322-4	PVALB;PVALB	parvalbumin;parvalbumin	5816;5816	9704;9704								-0.298096	0.360072	0.436443		-0.863749	7.42533	7.88443	6.73683	6.90027	7.04413	7.2079
1576	8	8	8	42	42	42	30.626	0	103.18	1554000000	10	Q6NWC1	Q6NWC1		vdac1	vdac1	ZDB-GENE-030131-6514	VDAC1;VDAC1;VDAC1;VDAC1	voltage dependent anion channel 1;voltage dependent anion channel 1;voltage dependent anion channel 1;voltage dependent anion channel 1	7416;7416;7416;7416	12669;12669;12669;12669	+	Known mitochondrial	+				+	-0.296919	0.459885	0.346828		-1.06516	1.58085	2.32642	2.30386	1.88037	1.93139	1.50861
1770	6	6	5	24	24	20.1	36.219	0	40.419	1846500000	7	Q7ZSY2	Q7ZSY2	Malate dehydrogenase	mdh1ab	mdh1ab	ZDB-GENE-030131-7655	MDH1;MDH1;MDH1	malate dehydrogenase 1;malate dehydrogenase 1;malate dehydrogenase 1	4190;4190;4190	6970;6970;6970	+						+	-0.296623	0.181175	0.658908		-0.475998	2.3919	3.85881	2.85691	2.2294	2.35539	3.63296
1217	6	6	5	11.1	11.1	9.5	74.678	0	44.713	1038600000	8	F1R2C3;Q7T140	F1R2C3;Q7T140		jph1a	jph1a;jph1a	ZDB-GENE-040724-233;ZDB-GENE-040724-233	JPH1;JPH1	junctophilin 1;junctophilin 1	56704;56704	14201;14201								-0.296355	0.131631	0.738532		-0.357862	1.58851	3.88273	1.26605	1.77976	2.02675	2.04171
948	25	25	22	13.1	13.1	12	291.65	0	200.03	5221500000	30	E7F1L7;A0A0R4IUS4;Q5CZV6;F1QGL5	E7F1L7;A0A0R4IUS4		flnca	flnca;flnca	ZDB-GENE-070503-1;ZDB-GENE-070503-1	FLNC;FLNC;FLNC;FLNC;FLNC	filamin C;filamin C;filamin C;filamin C;filamin C	2318;2318;2318;2318;2318	3756;3756;3756;3756;3756								-0.29326	0.129694	0.741833		-0.353105	3.88109	6.16378	3.94002	5.06124	3.89536	4.1485
595	8	8	8	29.7	29.7	29.7	34.166	0	55.024	5886300000	9	A3KNV0;Q6DBW7;A8E5M2;F1QX93;Q7SXW5	A3KNV0;Q6DBW7;A8E5M2;F1QX93;Q7SXW5		eci1	eci1;eci1;eci1;eci1;eci1	ZDB-GENE-030131-6033;ZDB-GENE-030131-6033;ZDB-GENE-030131-6033;ZDB-GENE-030131-6033;ZDB-GENE-030131-6033	ECI1;ECI1	enoyl-CoA delta isomerase 1;enoyl-CoA delta isomerase 1	1632;1632	2703;2703	+	Known mitochondrial	+				+	-0.289022	0.224523	0.596316		-0.574626	4.85769	4.11402	3.49803	3.81751	4.43438	3.35079
114	2	2	2	3.2	3.2	3.2	107.79	0	19.371	70532000	2	A0A0R4IH79;A0A0R4IPW4	A0A0R4IH79;A0A0R4IPW4			lonp1;lonp1	ZDB-GENE-030131-4006;ZDB-GENE-030131-4006	LONP1	lon peptidase 1, mitochondrial	9361	9479	+	Known mitochondrial	+				+	-0.288231	0.392971	0.404603		-0.930895	-0.934913	0.044038	-0.711426	-0.645774	-0.878079	-0.943141
164	2	2	2	3.4	3.4	3.4	97.466	0	13.822	36845000	2	A0A0R4IMZ8;Q3B7R1	A0A0R4IMZ8;Q3B7R1		kpnb1	kpnb1;kpnb1	ZDB-GENE-030131-2579;ZDB-GENE-030131-2579	KPNB1;KPNB1	karyopherin subunit beta 1;karyopherin subunit beta 1	3837;3837	6400;6400								-0.286342	0.252145	0.559571		-0.635618	-2.57719	-1.97544	-1.68256	-1.80604	-3.05236	-2.23582
832	7	7	7	13.7	13.7	13.7	65.905	0	47.743	500140000	8	Q9W6T5;B3DFN3	Q9W6T5;B3DFN3		lmnb2	lmnb2;lmnb2	ZDB-GENE-990630-13;ZDB-GENE-990630-13	LMNB2	lamin B2	84823	6638								-0.285695	0.154922	0.699968		-0.414211	1.03988	2.27991	1.38006	2.38721	1.04205	0.413506
256	5	5	5	10.3	10.3	10.3	66.831	0	32.57	983690000	6	A0A140LGU1;E7FAZ5	A0A140LGU1;E7FAZ5		hp1bp3	hp1bp3;hp1bp3	ZDB-GENE-060810-79;ZDB-GENE-060810-79	HP1BP3;HP1BP3	heterochromatin protein 1 binding protein 3;heterochromatin protein 1 binding protein 3	50809;50809	24973;24973								-0.285031	0.11796	0.762148		-0.324033	1.80254	3.25252	2.10216	3.54997	1.77619	0.975968
1807	2	2	2	6.9	6.9	6.9	43.849	0	12.715	220960000	2	Q7ZWC9;A8E571;B8A4Q5;B8A4Q4	Q7ZWC9;A8E571;B8A4Q5;B8A4Q4		agpat3	agpat3;agpat3;agpat3;agpat3	ZDB-GENE-040426-2765;ZDB-GENE-040426-2765;ZDB-GENE-040426-2765;ZDB-GENE-040426-2765	AGPAT3;AGPAT3	1-acylglycerol-3-phosphate O-acyltransferase 3;1-acylglycerol-3-phosphate O-acyltransferase 3	56894;56894	326;326								-0.278347	0.228351	0.591083		-0.583158	-0.219068	1.08557	0.0712655	0.560117	-0.145807	-0.311586
1004	4	4	4	6.3	6.3	6.3	104.14	0	26.055	121720000	4	E7FD66	E7FD66		aass	aass	ZDB-GENE-061220-8	AASS;AASS	aminoadipate-semialdehyde synthase;aminoadipate-semialdehyde synthase	10157;10157	17366;17366	+	Known mitochondrial	+				+	-0.276275	0.636355	0.231018		-1.41121	0.535258	0.668201	0.17036	0.367418	0.239307	-0.0617307
396	2	2	2	7.4	7.4	7.4	32.806	0	11.594	403370000	2	A0A2R8QBD3;F8W2Q8;F8W3F7;Q7SYN4;F8W2G1;F8W416	A0A2R8QBD3;F8W2Q8;F8W3F7;Q7SYN4;F8W2G1;F8W416	5-nucleotidase;Cytosolic 5-nucleotidase 3	nt5c3a;nt5c3	nt5c3a;nt5c3a;nt5c3a;nt5c3a;nt5c3a;nt5c3a	ZDB-GENE-030131-439;ZDB-GENE-030131-439;ZDB-GENE-030131-439;ZDB-GENE-030131-439;ZDB-GENE-030131-439;ZDB-GENE-030131-439	NT5C3A;NT5C3A;NT5C3A	5'-nucleotidase, cytosolic IIIA;5'-nucleotidase, cytosolic IIIA;5'-nucleotidase, cytosolic IIIA	51251;51251;51251	17820;17820;17820								-0.271814	0.578624	0.263862		-1.29868	1.72572	1.30947	1.84067	1.44071	1.09167	1.52804
482	17	17	17	95.8	95.8	95.8	18.734	0	180.58	637090000000	94	A0A2R8QTL0;O93409;E9QJI5;Q66I73;E9QG51;E7FG54	A0A2R8QTL0;O93409;E9QJI5;Q66I73;E9QG51		mylpfa;mylpfb	mylpfb;mylpfb;mylpfa;mylpfa;mylpfa	ZDB-GENE-040912-115;ZDB-GENE-040912-115;ZDB-GENE-990712-15;ZDB-GENE-990712-15;ZDB-GENE-990712-15	MYLPF;MYLPF;MYLPF;MYLPF	myosin light chain, phosphorylatable, fast skeletal muscle;myosin light chain, phosphorylatable, fast skeletal muscle;myosin light chain, phosphorylatable, fast skeletal muscle;myosin light chain, phosphorylatable, fast skeletal muscle	29895;29895;29895;29895	29824;29824;29824;29824								-0.27169	0.0687409	0.853609		-0.196759	7.78718	11.1514	7.02548	9.29275	8.45642	7.39978
569	4	4	4	9.5	9.5	9.5	68.401	0	24.645	838020000	4	A2BGW3;E9QDQ2;A0A0R4IQT3;F1QW17;A0A286YAD2;Q4V9P8;A0A2R8QIR1;A1L281;A0A2R8PWY6;F1Q7Q1;F1QGL7;A0A0R4I9B3;F1QL80;Q6DEH3;A0A2U3TVF6;A0A286Y8I7;A0A0R4IVW3;Q6DEH3-2;Q6DGS3-3;Q6DGS3-2;Q6DGS3;E7F2G0;U3JAY8;I3IT67;F1RAL9;Q32PV2	A2BGW3;E9QDQ2;A0A0R4IQT3;F1QW17;A0A286YAD2;Q4V9P8;A0A2R8QIR1;A1L281;A0A2R8PWY6;F1Q7Q1;F1QGL7;A0A0R4I9B3;F1QL80;Q6DEH3;A0A2U3TVF6;A0A286Y8I7;A0A0R4IVW3;Q6DEH3-2;Q6DGS3-3;Q6DGS3-2;Q6DGS3	Calcium/calmodulin-dependent protein kinase type II delta 1 chain;Calcium/calmodulin-dependent protein kinase type II delta 2 chain	camk2b1;camk2g1;camk2d2;camk2d1	camk2b1;camk2b1;camk2b1;camk2d2;camk2d2;camk2d2;camk2d1;camk2d1;camk2d1;camk2g1;camk2g1;camk2g2;camk2g2;camk2g2;camk2g2;camk2g2;camk2b2;camk2b2	ZDB-GENE-030131-9588;ZDB-GENE-030131-9588;ZDB-GENE-030131-9588;ZDB-GENE-040718-277;ZDB-GENE-040718-277;ZDB-GENE-040718-277;ZDB-GENE-040801-121;ZDB-GENE-040801-121;ZDB-GENE-040801-121;ZDB-GENE-050913-146;ZDB-GENE-050913-146;ZDB-GENE-070323-2;ZDB-GENE-070323-2;ZDB-GENE-070323-2;ZDB-GENE-070323-2;ZDB-GENE-070323-2;ZDB-GENE-090312-34;ZDB-GENE-090312-34	CAMK2B;CAMK2D;CAMK2D;CAMK2D;CAMK2D;CAMK2D;CAMK2G;CAMK2G;CAMK2G;CAMK2G;CAMK2G;CAMK2B;CAMK2B	calcium/calmodulin dependent protein kinase II beta;calcium/calmodulin dependent protein kinase II delta;calcium/calmodulin dependent protein kinase II delta;calcium/calmodulin dependent protein kinase II delta;calcium/calmodulin dependent protein kinase II delta;calcium/calmodulin dependent protein kinase II delta;calcium/calmodulin dependent protein kinase II gamma;calcium/calmodulin dependent …	816;817;817;817;817;817;818;818;818;818;818;816;816	1461;1462;1462;1462;1462;1462;1463;1463;1463;1463;1463;1461;1461								-0.270512	0.135325	0.732277		-0.366903	0.887929	2.8623	0.703967	1.60164	1.31456	0.72646
1785	9	5	5	25.7	15.6	15.6	46.706	0	58.125	708360000	5	Q7ZUN7;E9QB96	Q7ZUN7		ckmt1	ckmt1	ZDB-GENE-030131-611												-0.269227	0.286585	0.51691		-0.709989	-0.841979	0.268819	0.150615	-0.131188	-0.520205	-0.578832
244	3	3	3	25.6	25.6	25.6	21.343	0	21.384	173070000	4	A0A140LFP6	A0A140LFP6			obscnb	ZDB-GENE-070119-5	OBSCN	obscurin, cytoskeletal calmodulin and titin-interacting RhoGEF	84033	15719	+						+	-0.268584	0.0897723	0.813257		-0.252281	-0.0822786	2.79855	-0.133727	1.44679	0.35457	-0.0245717
1912	7	7	3	7	7	2.8	164.16	0	45.31	1080300000	8	X1WFS0	X1WFS0		obscnb	obscnb	ZDB-GENE-070119-5	OBSCN	obscurin, cytoskeletal calmodulin and titin-interacting RhoGEF	84033	15719	+						+	-0.265746	0.0787722	0.834119		-0.22347	1.8632	4.77487	1.24037	3.21929	2.29074	1.57116
1653	4	4	4	33	33	33	21.535	0	26.201	6341000000	5	Q6P5L5	Q6P5L5		ndufb8	ndufb8	ZDB-GENE-040426-1858	NDUFB8;NDUFB8	NADH:ubiquinone oxidoreductase subunit B8;NADH:ubiquinone oxidoreductase subunit B8	4714;4714	7703;7703	+	Known mitochondrial	+				+	-0.265477	0.537043	0.290373		-1.21736	2.74907	2.04121	2.59136	2.1206	2.25265	2.21195
568	2	2	2	7.7	7.7	7.7	37.106	0	15.935	53722000	3	A2BGU9	A2BGU9	Serine hydrolase-like protein	serhl	serhl	ZDB-GENE-030131-1368	SERHL	serine hydrolase like (pseudogene)	94009	14408								-0.259871	0.194489	0.639015		-0.506708	-2.14242	-3.53518	-2.71154	-2.43692	-3.26072	-3.4711
1215	2	2	2	17.8	17.8	17.8	25.759	0	11.599	142070000	2	F1R263;Q6NV04	F1R263;Q6NV04	Acetolactate synthase-like protein	ilvbl	ilvbl;ilvbl	ZDB-GENE-040426-1623;ZDB-GENE-040426-1623												-0.257875	0.161391	0.689619		-0.429596	-4.65273	-3.20452	-3.70351	-3.312	-4.75697	-4.26543
1848	8	8	7	60.4	60.4	50.4	28.677	0	61.057	2037800000	9	Q92051	Q92051	Carbonic anhydrase	cahz	cahz	ZDB-GENE-980526-39	CA2;CA2;CA2	carbonic anhydrase 2;carbonic anhydrase 2;carbonic anhydrase 2	760;760;760	1373;1373;1373								-0.254156	0.209992	0.616607		-0.541989	1.61341	2.51072	3.18711	2.38583	2.00651	2.15644
1484	5	5	4	14.1	14.1	12.4	60.006	0	35.666	1368400000	5	Q66HW2;A3KNQ2;Q08BA9;A7MBP1;F1QZ37	Q66HW2		ehd1b	ehd1b	ZDB-GENE-030131-2069	EHD1;EHD1	EH domain containing 1;EH domain containing 1	10938;10938	3242;3242								-0.254112	0.171907	0.673121		-0.454379	2.28545	2.59975	3.10849	3.31893	1.57307	2.33935
1610	2	2	2	5.8	5.8	5.8	40.803	0	13.531	158940000	2	Q803A9;Q6NYZ0	Q803A9;Q6NYZ0		dnajb11	dnajb11;dnajb11	ZDB-GENE-031113-9;ZDB-GENE-031113-9	DNAJB11;DNAJB11	DnaJ heat shock protein family (Hsp40) member B11;DnaJ heat shock protein family (Hsp40) member B11	51726;51726	14889;14889								-0.248267	0.0938743	0.805612		-0.262903	-0.889057	-0.115359	-0.299449	1.01194	-2.12829	-0.932323
1701	2	2	2	21.5	21.5	21.5	11.834	0	12.61	5372000000	4	Q6PGY7	Q6PGY7		cisd1	cisd1	ZDB-GENE-040426-1162	CISD1;CISD1	CDGSH iron sulfur domain 1;CDGSH iron sulfur domain 1	55847;55847	30880;30880	+	Known mitochondrial	+				+	-0.244482	0.419197	0.380893		-0.983846	1.62145	1.78555	1.28643	1.17157	1.07169	1.71672
1320	4	4	4	10.9	10.9	10.9	62.484	0	84.6	710610000	4	K4KG66;Q7ZTV9;F1Q5B5;E9QCQ8;Q8AXY4;H9GX67	K4KG66;Q7ZTV9;F1Q5B5	Alkaline phosphatase	alpl	alpl;alpl;alpl	ZDB-GENE-040420-1;ZDB-GENE-040420-1;ZDB-GENE-040420-1	ALPL;ALPL;ALPL;ALPL	alkaline phosphatase, biomineralization associated;alkaline phosphatase, biomineralization associated;alkaline phosphatase, biomineralization associated;alkaline phosphatase, biomineralization associated	249;249;249;249	438;438;438;438								-0.244079	0.069292	0.852527		-0.198237	-0.145316	-1.94811	2.14869	0.413469	-0.704828	-0.385616
1109	2	2	2	6.8	6.8	6.8	41.823	0	13.363	36153000	2	Q08BW1;F1QDN6	Q08BW1;F1QDN6		agpat5	agpat5;agpat5	ZDB-GENE-060929-914;ZDB-GENE-060929-914	AGPAT5;AGPAT5	1-acylglycerol-3-phosphate O-acyltransferase 5;1-acylglycerol-3-phosphate O-acyltransferase 5	55326;55326	20886;20886	+	Known mitochondrial	+				+	-0.243382	0.195591	0.637396		-0.509232	-2.21381	-1.06112	-2.20084	-1.4951	-2.37987	-2.33095
1265	4	2	2	28.8	17.6	17.6	17.294	0	13.286	2699200000	6	Q9PTF5;Q9IAD3;Q7SXG5;F1RBS6	Q9PTF5;Q9IAD3;Q7SXG5;F1RBS6	Nucleoside diphosphate kinase	nme2b.1;nme2b.2	nme2b.1;nme2b.1;nme2b.1;nme2b.1	ZDB-GENE-000210-32;ZDB-GENE-000210-32;ZDB-GENE-000210-32;ZDB-GENE-000210-32	NME2;NME2;NME2;NME2;NME2	NME/NM23 nucleoside diphosphate kinase 2;NME/NM23 nucleoside diphosphate kinase 2;NME/NM23 nucleoside diphosphate kinase 2;NME/NM23 nucleoside diphosphate kinase 2;NME/NM23 nucleoside diphosphate kinase 2	4831;4831;4831;4831;4831	7850;7850;7850;7850;7850		Predicted mitochondrial	+				+	-0.242171	0.211627	0.614289		-0.545682	3.18411	3.34918	3.68309	3.81728	2.38301	3.28956
397	2	2	2	16	16	16	20.59	0	16.808	541200000	3	Q802G3;A0A2R8QC13;F6NYT7;B0V1T0;Q5XJ48	Q802G3;A0A2R8QC13;F6NYT7;B0V1T0;Q5XJ48	Glutathione peroxidase	gpx1a	gpx1a;gpx1a;gpx1a;gpx1a;gpx1a	ZDB-GENE-030410-1;ZDB-GENE-030410-1;ZDB-GENE-030410-1;ZDB-GENE-030410-1;ZDB-GENE-030410-1	GPX1;GPX1;GPX1	glutathione peroxidase 1;glutathione peroxidase 1;glutathione peroxidase 1	2876;2876;2876	4553;4553;4553	+	Known mitochondrial	+				+	-0.23836	0.134971	0.732873		-0.36604	0.852666	0.647273	2.23599	1.53933	0.181362	1.30015
1550	2	2	2	18	18	18	18.436	0	39.713	416530000	2	Q6IQ64;Q800V7;Q5XJB2	Q6IQ64;Q800V7;Q5XJB2		tnnc1b;tnnc1a	tnnc1a;tnnc1a;tnnc1b	ZDB-GENE-030523-1;ZDB-GENE-030523-1;ZDB-GENE-040625-62	TNNC1;TNNC1;TNNC1;TNNC1;TNNC1	troponin C1, slow skeletal and cardiac type;troponin C1, slow skeletal and cardiac type;troponin C1, slow skeletal and cardiac type;troponin C1, slow skeletal and cardiac type;troponin C1, slow skeletal and cardiac type	7134;7134;7134;7134;7134	11943;11943;11943;11943;11943								-0.237935	0.10238	0.789987		-0.284726	-2.50498	-1.14004	-3.24601	-1.55172	-2.5483	-3.50481
438	15	15	15	11.2	11.2	11.2	445.33	0	120.55	2429500000	19	A0A2R8QI77	A0A2R8QI77			prx	ZDB-GENE-030131-5790	PRX;PRX	periaxin;periaxin	57716;57716	13797;13797	+						+	-0.237046	0.10383	0.787355		-0.288419	3.27397	5.75533	3.78025	4.66901	3.77653	3.65286
1185	2	2	2	10.6	10.6	10.6	28.85	0	13.263	95479000	2	Q7ZWJ6;F1QWR0	Q7ZWJ6;F1QWR0		nipsnap3a	nipsnap3a;nipsnap3a	ZDB-GENE-040426-1037;ZDB-GENE-040426-1037	NIPSNAP3A;NIPSNAP3A	nipsnap homolog 3A;nipsnap homolog 3A	25934;25934	23619;23619	+	Known mitochondrial	+				+	-0.235176	0.360947	0.435565		-0.865546	-1.47628	-1.21729	-1.48941	-1.29959	-1.45344	-2.13548
737	27	13	7	26.4	12	8.9	109.52	0	89.837	8461900000	21	A9C3Q5;A9C3Q4;Q7ZW18;B2GRT2	A9C3Q5;A9C3Q4;Q7ZW18;B2GRT2	Calcium-transporting ATPase	atp2a2a	atp2a2a;atp2a2a;atp2a2a;atp2a2a	ZDB-GENE-040426-702;ZDB-GENE-040426-702;ZDB-GENE-040426-702;ZDB-GENE-040426-702	ATP2A2;ATP2A2	ATPase sarcoplasmic/endoplasmic reticulum Ca2+ transporting 2;ATPase sarcoplasmic/endoplasmic reticulum Ca2+ transporting 2	488;488	812;812								-0.232758	0.130055	0.741216		-0.353993	3.89296	4.10685	4.01583	2.49262	4.6511	4.17365
1218	7	7	6	26.2	26.2	24.2	45.416	0	53.676	270800000	7	F1R2D9;Q08CH4;A3KNY2	F1R2D9;Q08CH4;A3KNY2		si:ch211-51c14.1	si:ch211-51c14.1;si:ch211-51c14.1;si:ch211-51c14.1	ZDB-GENE-120215-48;ZDB-GENE-120215-48;ZDB-GENE-120215-48												-0.231635	0.0920273	0.809045		-0.258128	0.133534	2.57478	0.185176	1.49205	0.548412	0.15812
1135	2	2	2	3.6	3.6	3.6	49.012	0	13.79	77095000	3	F1QJK2;Q642H3	F1QJK2;Q642H3	Septin-8-A	sept8a	sept8a;sept8a	ZDB-GENE-030131-309;ZDB-GENE-030131-309	SEPTIN8;SEPTIN8;SEPTIN8	septin 8;septin 8;septin 8	23176;23176;23176	16511;16511;16511								-0.227788	0.356139	0.440414		-0.85566	-1.17394	-0.738966	-0.793458	-0.676968	-1.40725	-1.30551
230	23	23	23	8.6	8.6	8.6	414.35	0	188.66	3603300000	26	A0A0R4IXX0;F1R0H8;Q6YBR7;A0A0R4IF13;Q90ZT1;F1QXP9;F1QVF5;Q90ZT0;Q503T6;F1QDK4;A0A2R8QPD1;A0A140LGL3	A0A0R4IXX0;F1R0H8		dmd	dmd;dmd	ZDB-GENE-010426-1;ZDB-GENE-010426-1	DMD;DMD;DMD;DMD;DMD;DMD	dystrophin;dystrophin;dystrophin;dystrophin;dystrophin;dystrophin	1756;1756;1756;1756;1756;1756	2928;2928;2928;2928;2928;2928								-0.227549	0.114367	0.768481		-0.31504	3.39112	5.80476	4.28466	4.58306	4.1306	4.08423
983	101	27	11	56.5	21.3	10.2	187.32	0	264.28	50322000000	65	E7FAD0	E7FAD0		myhz1.1	myhz1.1	ZDB-GENE-000322-5												-0.22578	0.0947662	0.803959		-0.265204	5.52884	7.80908	5.98642	7.19472	5.70834	5.74394
121	13	13	13	35.7	35.7	35.7	59.687	0	118.04	18199000000	26	Q7ZTT1;A0A0R4II89;A0A0R4IGK9;Q9PT92	Q7ZTT1;A0A0R4II89;A0A0R4IGK9;Q9PT92	Catalase	cat	cat;cat;cat;cat	ZDB-GENE-000210-20;ZDB-GENE-000210-20;ZDB-GENE-000210-20;ZDB-GENE-000210-20	CAT;CAT;CAT	catalase;catalase;catalase	847;847;847	1516;1516;1516	+						+	-0.22353	0.0639244	0.863129		-0.183777	4.73461	3.90983	5.99074	6.71192	3.21817	4.0345
1236	3	3	3	17.3	17.3	17.3	25.036	0	25.671	969450000	3	F1R4S7;Q7T333;A8KBS5	F1R4S7;Q7T333;A8KBS5	GTP:AMP phosphotransferase AK3, mitochondrial	ak3	ak3;ak3;ak3	ZDB-GENE-040426-2142;ZDB-GENE-040426-2142;ZDB-GENE-040426-2142	AK3;AK3	adenylate kinase 3;adenylate kinase 3	50808;50808	17376;17376	+	Known mitochondrial	+				+	-0.222119	0.126656	0.74704		-0.34562	0.131848	-0.328111	1.2939	0.876109	-0.593924	0.149089
1099	4	4	4	16	16	16	51.925	0	31.798	335190000	7	Q7ZVB4;F1QC05	Q7ZVB4;F1QC05		ephx1	ephx1;ephx1	ZDB-GENE-040426-913;ZDB-GENE-040426-913	EPHX1;EPHX1	epoxide hydrolase 1;epoxide hydrolase 1	2052;2052	3401;3401								-0.221149	0.0877402	0.817071		-0.246995	0.274405	1.53054	1.72628	2.3088	-0.362084	0.921063
1488	4	4	4	32.1	32.1	32.1	15.116	0	46.573	2314200000	6	Q66I80	Q66I80		fabp11a	fabp4a	ZDB-GENE-040912-132	FABP4;FABP4;FABP4;FABP4;FABP4	fatty acid binding protein 4;fatty acid binding protein 4;fatty acid binding protein 4;fatty acid binding protein 4;fatty acid binding protein 4	2167;2167;2167;2167;2167	3559;3559;3559;3559;3559								-0.218815	0.212058	0.61368		-0.546654	0.740121	1.38434	1.79639	0.782348	0.88447	1.59758
27	2	2	2	9.3	9.3	9.3	41.854	0	36.036	172430000	3	A0A0G2KQU1	A0A0G2KQU1																-0.217335	0.10279	0.789241		-0.285772	-1.03024	0.763568	0.97941	0.821351	-0.571787	-0.188835
395	9	9	9	61	61	61	17.536	0	97.487	11203000000	26	A0A2R8QB55;Q9I8U8;E9QBF1;A0A2R8QMW7;E9QFE7	A0A2R8QB55;Q9I8U8;E9QBF1		tnnc2	tnnc2;tnnc2;tnnc2	ZDB-GENE-000322-2;ZDB-GENE-000322-2;ZDB-GENE-000322-2												-0.216818	0.0518422	0.887478		-0.150738	2.45417	6.03063	1.96819	4.46785	3.11944	2.21525
156	2	2	2	2.9	2.9	2.9	89.877	0	12.569	197920000	2	A0A0R4ILV8	A0A0R4ILV8			col18a1b	ZDB-GENE-110411-288	COL18A1;COL18A1;COL18A1	collagen type XVIII alpha 1 chain;collagen type XVIII alpha 1 chain;collagen type XVIII alpha 1 chain	80781;80781;80781	2195;2195;2195								-0.209715	0.127688	0.745267		-0.348166	-0.68979	1.00088	-0.586575	0.181178	-0.41836	-0.667449
1063	4	4	4	8.2	8.2	8.2	66.601	0	25.478	431080000	4	Q6NUV5;Q9PU57;Q803N8;F1QHC4;F1Q5F3;E9QCX6;E9QIC9	Q6NUV5;Q9PU57;Q803N8;F1QHC4;F1Q5F3;E9QCX6;E9QIC9		lmnb1	lmnb1;lmnb1;lmnb1;lmnb1;lmnb1;lmnb1;lmnb1	ZDB-GENE-020424-2;ZDB-GENE-020424-2;ZDB-GENE-020424-2;ZDB-GENE-020424-2;ZDB-GENE-020424-2;ZDB-GENE-020424-2;ZDB-GENE-020424-2	LMNB1	lamin B1	4001	6637								-0.206105	0.109181	0.777713		-0.301986	-0.898456	0.4584	-0.582719	0.316085	-0.400166	-1.55701
506	2	2	2	9	9	9	31.156	0	19.397	67058000	2	A0A2R8RS96;A0A0R4IGV9	A0A2R8RS96;A0A0R4IGV9			palm2akap2;palm2akap2	ZDB-GENE-050208-62;ZDB-GENE-050208-62	PALM2;PALM2;PALM2AKAP2;PALM2AKAP2	paralemmin 2;paralemmin 2;PALM2 and AKAP2 fusion;PALM2 and AKAP2 fusion	114299;114299;445815;445815	15845;15845;33529;33529								-0.20597	0.134291	0.734022		-0.364377	-2.84309	-1.00627	-2.23577	-1.9039	-2.36882	-2.43033
1306	2	2	2	6.6	6.6	6.6	43.01	0	13.387	768620000	3	F8W4K0	F8W4K0		sgca	sgca	ZDB-GENE-041111-121	SGCA;SGCA;SGCA	sarcoglycan alpha;sarcoglycan alpha;sarcoglycan alpha	6442;6442;6442	10805;10805;10805								-0.205463	0.13157	0.738635		-0.357713	0.662854	2.61665	1.58479	1.51224	1.20216	1.5335
1230	2	2	2	0.7	0.7	0.7	342.68	0	14.228	128190000	2	F1R3X9	F1R3X9		si:ch211-195m20.1	spegb	ZDB-GENE-081104-517	SPEG;SPEG	striated muscle enriched protein kinase;striated muscle enriched protein kinase	10290;10290	16901;16901								-0.203427	0.0877928	0.816972		-0.247132	-0.580896	1.31667	-1.39113	-0.130404	-0.761122	-0.374111
1790	6	6	6	28.8	28.8	28.8	45.982	0	65.965	1807000000	10	Q7ZUW8;F1QMC6	Q7ZUW8;F1QMC6	Aspartate aminotransferase	got1	got1;got1	ZDB-GENE-040426-2003;ZDB-GENE-040426-2003	GOT1;GOT1;GOT1;GOT1	glutamic-oxaloacetic transaminase 1;glutamic-oxaloacetic transaminase 1;glutamic-oxaloacetic transaminase 1;glutamic-oxaloacetic transaminase 1	2805;2805;2805;2805	4432;4432;4432;4432								-0.202439	0.186273	0.651219		-0.487803	1.99645	2.56282	2.06464	1.26292	2.29036	2.46331
1403	5	5	5	13.9	13.9	13.9	50.779	0	32.2	406870000	6	Q4VBU0	Q4VBU0		bckdha	bckdha	ZDB-GENE-050522-376	BCKDHA;BCKDHA	branched chain keto acid dehydrogenase E1 subunit alpha;branched chain keto acid dehydrogenase E1 subunit alpha	593;593	986;986	+	Known mitochondrial	+				+	-0.200882	0.269467	0.537692		-0.673238	0.0889651	0.206338	0.422862	-0.376614	0.57646	-0.0843252
1010	2	2	2	7	7	7	33.773	0	15.346	106650000	3	F8W494;E7FE91	F8W494;E7FE91		si:dkey-201c1.2	slc25a22a;slc25a22a	ZDB-GENE-110408-61;ZDB-GENE-110408-61	SLC25A22;SLC25A22;SLC25A22	solute carrier family 25 member 22;solute carrier family 25 member 22;solute carrier family 25 member 22	79751;79751;79751	19954;19954;19954	+	Known mitochondrial	+				+	-0.20047	0.0755531	0.840324		-0.214945	-1.27484	-1.15463	0.404302	0.569848	-2.00485	-1.19158
1611	3	3	3	6	6	6	63.859	0	26.403	163140000	3	Q6NZ07-2;Q6NZ07	Q6NZ07-2;Q6NZ07	Nicalin-1	ncl1	ncln	ZDB-GENE-030131-8788	NCLN;NCLN;NCLN	nicalin;nicalin;nicalin	56926;56926;56926	26923;26923;26923								-0.199568	0.263773	0.544788		-0.660922	-0.799699	0.136167	-0.345193	-0.273804	-0.721779	-0.611844
216	5	5	5	13.5	13.5	13.5	35.121	0	35.504	2055200000	6	A0A0R4IUL1;Q502T3;Q5RH04;Q6TNU1	A0A0R4IUL1;Q502T3;Q5RH04;Q6TNU1		chchd3a	chchd3a;chchd3a;chchd3a;chchd3a	ZDB-GENE-030131-5005;ZDB-GENE-030131-5005;ZDB-GENE-030131-5005;ZDB-GENE-030131-5005	CHCHD3;CHCHD3	coiled-coil-helix-coiled-coil-helix domain containing 3;coiled-coil-helix-coiled-coil-helix domain containing 3	54927;54927	21906;21906	+	Known mitochondrial	+				+	-0.199117	0.285179	0.518586		-0.706986	1.17127	1.71607	0.929187	1.05702	1.35556	0.806594
1074	2	2	2	1.4	1.4	1.4	193.46	0	12.972	40725000	2	F1Q6R2;A0A0R4IJ39	F1Q6R2;A0A0R4IJ39		si:dkey-8k3.2	c4b;c4b	ZDB-GENE-100805-2;ZDB-GENE-100805-2	C4B;C4B	complement C4B (Chido blood group);complement C4B (Chido blood group)	721;721	1324;1324								-0.196601	0.0504313	0.890366		-0.146834	-3.43918	-2.31024	-2.3297	-0.39417	-4.67593	-3.59883
259	5	5	5	21.3	21.3	21.3	38.556	0	62.771	1990100000	6	Q6PFU0;A5WW18;A0A146JRC0;A0A146JR96;A0A146JR86;Q6A3P5	Q6PFU0;A5WW18;A0A146JRC0;A0A146JR96;A0A146JR86;Q6A3P5		ndrg1a	ndrg1a;ndrg1a;ndrg1a;ndrg1a;ndrg1a;ndrg1a	ZDB-GENE-030826-34;ZDB-GENE-030826-34;ZDB-GENE-030826-34;ZDB-GENE-030826-34;ZDB-GENE-030826-34;ZDB-GENE-030826-34	NDRG1;NDRG1;NDRG1	N-myc downstream regulated 1;N-myc downstream regulated 1;N-myc downstream regulated 1	10397;10397;10397	7679;7679;7679								-0.195813	0.101372	0.791823		-0.282153	3.47463	2.08037	4.2757	3.21886	2.56895	3.45544
831	2	2	2	21.2	21.2	21.2	5.9009	0	22.265	6086900000	4	B3DFK4	B3DFK4		LOC557217	zgc:193541	ZDB-GENE-081022-15												-0.192494	0.165006	0.683902		-0.438147	4.23133	4.13957	4.12765	3.88361	4.77354	3.26391
702	2	2	2	9.1	9.1	9.1	34.279	0	12.438	319590000	2	A8E5K3;Q6NW45;Q6PHF5;F1R0J8	A8E5K3;Q6NW45;Q6PHF5;F1R0J8		pdhx	pdhx;pdhx;pdhx;pdhx	ZDB-GENE-040426-1539;ZDB-GENE-040426-1539;ZDB-GENE-040426-1539;ZDB-GENE-040426-1539	PDHX;PDHX	pyruvate dehydrogenase complex component X;pyruvate dehydrogenase complex component X	8050;8050	21350;21350	+	Known mitochondrial	+				+	-0.192372	0.20232	0.627596		-0.524591	-0.320304	-0.586888	-0.602233	-1.27305	-0.0487901	-0.764697
738	2	2	2	4.9	4.9	4.9	44.742	0	11.928	164530000	2	Q5XJA4;A9C3Q7	Q5XJA4;A9C3Q7	Aminomethyltransferase	amt	amt;amt	ZDB-GENE-041010-114;ZDB-GENE-041010-114	AMT;AMT	aminomethyltransferase;aminomethyltransferase	275;275	473;473	+	Known mitochondrial	+				+	-0.191964	0.0658117	0.859386		-0.188876	0.169772	-1.14341	1.79186	1.0975	-0.829701	-0.0254682
938	4	4	4	32.6	32.6	32.6	20.192	0	64.047	1005900000	5	E9QFP4;E7EZ94	E9QFP4;E7EZ94		gstt1a	gstt1a;gstt1a	ZDB-GENE-031001-13;ZDB-GENE-031001-13	GSTT1;GSTT1;GSTT1;GSTT1;GSTT1;GSTT1	glutathione S-transferase theta 1;glutathione S-transferase theta 1;glutathione S-transferase theta 1;glutathione S-transferase theta 1;glutathione S-transferase theta 1;glutathione S-transferase theta 1	2952;2952;2952;2952;2952;2952	4641;4641;4641;4641;4641;4641								-0.191701	0.0594794	0.872008		-0.171702	-0.244426	-1.16594	1.05015	1.36313	-1.77869	-0.519761
1430	4	3	3	12.5	9.5	9.5	49.719	0	18.165	353130000	3	Q568F6	Q568F6	Adenylosuccinate synthetase isozyme 2	adss	adss2	ZDB-GENE-050417-337	ADSS2;ADSS2	adenylosuccinate synthase 2;adenylosuccinate synthase 2	159;159	292;292								-0.190854	0.337092	0.460159		-0.816285	-0.0070413	0.551343	0.0332616	-0.295213	0.180521	0.119692
1493	2	2	2	11.4	11.4	11.4	16.973	0	11.309	226860000	2	Q68FN7	Q68FN7	Succinate dehydrogenase [ubiquinone] cytochrome b small subunit B, mitochondrial	sdhdb	sdhdb	ZDB-GENE-040822-17	SDHD;SDHD;SDHD	succinate dehydrogenase complex subunit D;succinate dehydrogenase complex subunit D;succinate dehydrogenase complex subunit D	6392;6392;6392	10683;10683;10683	+	Known mitochondrial	+				+	-0.190255	0.186809	0.650416		-0.489041	0.399689	-0.197194	0.428483	-0.157914	0.66181	-0.443681
1604	2	2	2	4.6	4.6	4.6	44.797	0	12.352	127980000	2	Q6NYQ3;Q7ZYY0	Q6NYQ3;Q7ZYY0		acad8	acad8;acad8	ZDB-GENE-040426-828;ZDB-GENE-040426-828	ACAD8;ACAD8;ACAD8	acyl-CoA dehydrogenase family member 8;acyl-CoA dehydrogenase family member 8;acyl-CoA dehydrogenase family member 8	27034;27034;27034	87;87;87	+	Known mitochondrial	+				+	-0.190137	0.403706	0.394724		-0.952626	-0.730369	-0.696337	-0.652598	-1.14236	-0.493614	-1.01374
1224	6	6	6	21	21	21	46.001	0	61.393	1388500000	9	F1R362;Q9DFU9;Q568U9	F1R362;Q9DFU9;Q568U9	Ferrochelatase	fech	fech;fech;fech	ZDB-GENE-000928-1;ZDB-GENE-000928-1;ZDB-GENE-000928-1	FECH;FECH;FECH;FECH	ferrochelatase;ferrochelatase;ferrochelatase;ferrochelatase	2235;2235;2235;2235	3647;3647;3647;3647	+	Known mitochondrial	+				+	-0.189443	0.334803	0.462591		-0.811528	2.66921	3.05689	2.73734	2.99733	2.59165	2.30613
1133	2	2	2	9.4	9.4	9.4	35.685	0	17.089	267080000	3	Q6PBR3;F1QJC1	Q6PBR3;F1QJC1		dhrs9	dhrs9;dhrs9	ZDB-GENE-030131-1249;ZDB-GENE-030131-1249	DHRS9;DHRS9	dehydrogenase/reductase 9;dehydrogenase/reductase 9	10170;10170	16888;16888								-0.188928	0.0420332	0.907751		-0.123388	-1.65614	-0.439673	0.225257	1.8455	-3.04953	-1.23331
896	4	4	4	16.7	16.7	16.7	19.835	0	31.821	2994300000	5	B8JL30;Q32PT3;B8JL29;B8JL31	B8JL30;Q32PT3;B8JL29;B8JL31		hmgb2a	hmgb2a;hmgb2a;hmgb2a;hmgb2a	ZDB-GENE-051120-126;ZDB-GENE-051120-126;ZDB-GENE-051120-126;ZDB-GENE-051120-126	HMGB2;HMGB2;HMGB2;HMGB2	high mobility group box 2;high mobility group box 2;high mobility group box 2;high mobility group box 2	3148;3148;3148;3148	5000;5000;5000;5000								-0.184166	0.0990301	0.796104		-0.276163	3.30798	4.77302	3.60962	4.57361	2.85819	3.70633
1046	2	2	2	42.4	42.4	42.4	9.6158	0	12.777	767180000	2	E9QFI5;Q7ZVC7;Q6P5L2	E9QFI5;Q7ZVC7;Q6P5L2		dbi	dbi;dbi;dbi	ZDB-GENE-040426-1861;ZDB-GENE-040426-1861;ZDB-GENE-040426-1861	DBI;DBI	diazepam binding inhibitor, acyl-CoA binding protein;diazepam binding inhibitor, acyl-CoA binding protein	1622;1622	2690;2690	+	Known mitochondrial	+				+	-0.183131	0.195125	0.63808		-0.508165	1.56235	2.1125	2.3378	2.35035	1.41362	1.69929
1384	9	9	9	36.8	36.8	36.8	33.714	0	73.962	22148000000	20	Q3B7R0;Q68EI6;F1R377	Q3B7R0;Q68EI6		cyc1	cyc1;cyc1	ZDB-GENE-031105-2;ZDB-GENE-031105-2	CYC1	cytochrome c1	1537	2579		Known mitochondrial	+				+	-0.182033	0.125233	0.749492		-0.342104	4.44903	4.24498	4.16327	3.05522	4.57136	4.6846
559	3	3	3	13	13	13	35.326	0	22.522	3135900000	11	A1L257;A0A2R8Q818;B8JJ32	A1L257;A0A2R8Q818;B8JJ32	Sideroflexin	sfxn3	sfxn3;sfxn3;sfxn3	ZDB-GENE-070112-2092;ZDB-GENE-070112-2092;ZDB-GENE-070112-2092	SFXN3;SFXN3	sideroflexin 3;sideroflexin 3	81855;81855	16087;16087	+	Known mitochondrial	+				+	-0.180008	0.261462	0.547694		-0.655909	3.50662	3.38413	4.18606	3.73939	3.37343	3.42396
1372	3	3	3	20.8	20.8	20.8	19.996	0	47.207	677270000	4	Q1RM09	Q1RM09	Brain acid soluble protein 1 homolog	basp1	basp1	ZDB-GENE-070424-158	BASP1;BASP1	brain abundant membrane attached signal protein 1;brain abundant membrane attached signal protein 1	10409;10409	957;957								-0.176479	0.175583	0.667448		-0.462977	2.22634	2.04818	1.40746	1.27231	1.62111	2.25914
173	3	3	3	9.6	9.6	9.6	58.337	0	27.867	1566900000	8	A0A0R4INZ8;Q5BKV3;A0A2R8Q4A3	A0A0R4INZ8;Q5BKV3;A0A2R8Q4A3		dbt	dbt;dbt;dbt	ZDB-GENE-050320-85;ZDB-GENE-050320-85;ZDB-GENE-050320-85	DBT;DBT	dihydrolipoamide branched chain transacylase E2;dihydrolipoamide branched chain transacylase E2	1629;1629	2698;2698	+	Known mitochondrial	+				+	-0.176322	0.629878	0.234489		-1.3986	2.5262	2.64515	2.60587	2.49304	2.57652	2.1787
1661	2	2	2	11.5	11.5	11.5	29.212	0	12.966	93333000	2	Q6P963-2;Q6P963	Q6P963-2;Q6P963	Hydroxyacylglutathione hydrolase, mitochondrial	hagh	hagh	ZDB-GENE-030131-8921	HAGH;HAGH	hydroxyacylglutathione hydrolase;hydroxyacylglutathione hydrolase	3029;3029	4805;4805	+	Known mitochondrial	+				+	-0.176299	0.0860416	0.820273		-0.242564	-2.58634	-1.50963	-1.19712	-0.812871	-2.82028	-2.18883
90	10	3	2	35.3	15.6	13	50.158	0	22.062	1007000000	3	A7YYA5;A2VCX2;A0A0R4IE10;Q4KMK1;Q6P969;Q568F0;A8WGK7;E9QGR4;Q6DHT2;A0A2R8RKC7	A7YYA5;A2VCX2;A0A0R4IE10;Q4KMK1;Q6P969;Q568F0;A8WGK7	Elongation factor 1-alpha	eef1a1l2;eef1a1a;eef1a1b	eef1a1a;eef1a1b;eef1a1b;eef1a1l2;eef1a1l2;eef1a1l2;eef1a1l2;eef1a1l2;eef1a1l1	ZDB-GENE-030131-8278;ZDB-GENE-050417-327;ZDB-GENE-050417-327;ZDB-GENE-050706-188;ZDB-GENE-050706-188;ZDB-GENE-050706-188;ZDB-GENE-050706-188;ZDB-GENE-050706-188;ZDB-GENE-990415-52	EEF1A1;EEF1A1;EEF1A1;EEF1A1	eukaryotic translation elongation factor 1 alpha 1;eukaryotic translation elongation factor 1 alpha 1;eukaryotic translation elongation factor 1 alpha 1;eukaryotic translation elongation factor 1 alpha 1	1915;1915;1915;1915	3189;3189;3189;3189								-0.169299	0.0609807	0.868999		-0.17579	2.17233	4.13096	0.834058	2.41739	2.07844	2.13362
362	5	5	5	17	17	17	52.091	0	34.563	1407200000	6	A0A2R8Q6S9;F1RAX8	A0A2R8Q6S9;F1RAX8	Ubiquinone biosynthesis monooxygenase COQ6, mitochondrial	coq6	coq6;coq6	ZDB-GENE-060825-297;ZDB-GENE-060825-297	COQ6;COQ6;COQ6	coenzyme Q6, monooxygenase;coenzyme Q6, monooxygenase;coenzyme Q6, monooxygenase	51004;51004;51004	20233;20233;20233	+	Known mitochondrial	+				+	-0.167274	0.302125	0.498741		-0.743014	2.93696	2.55379	2.76458	2.29658	2.95878	2.49815
448	2	2	2	23.4	23.4	23.4	10.693	0	13.6	41073000	2	A0A2R8QK55;Q0P436	A0A2R8QK55;Q0P436	Transmembrane protein 14C	tmem14c	tmem14ca;tmem14ca	ZDB-GENE-060825-156;ZDB-GENE-060825-156	TMEM14B;TMEM14B;TMEM14C;TMEM14C	transmembrane protein 14B;transmembrane protein 14B;transmembrane protein 14C;transmembrane protein 14C	81853;81853;51522;51522	21384;21384;20952;20952	+	Predicted mitochondrial	+				+	-0.166701	0.129952	0.741393		-0.353738	-0.692249	-0.953873	-1.15358	-1.25605	-0.250878	-1.79288
1620	2	2	2	11.8	11.8	11.8	27.445	0	17.058	946540000	2	Q6P0D4;A0A0R4IUV0;Q6P6Y6	Q6P0D4;A0A0R4IUV0;Q6P6Y6		vapa	vapa;vapa;top1mt	ZDB-GENE-030131-6540;ZDB-GENE-030131-6540;ZDB-GENE-040624-2	VAPA;VAPA;TOP1MT;TOP1MT	VAMP associated protein A;VAMP associated protein A;DNA topoisomerase I mitochondrial;DNA topoisomerase I mitochondrial	9218;9218;116447;116447	12648;12648;29787;29787	+	Known mitochondrial	+				+	-0.165596	0.162871	0.687273		-0.433101	-0.464555	0.577903	-0.644795	-0.283259	-0.387331	-0.357644
130	5	5	4	11.6	11.6	9.3	57.202	0	50.696	3492100000	13	Q6AZB2;A0A0R4IJ61;F1REG7;B0S6X0	Q6AZB2;A0A0R4IJ61;F1REG7	Succinyl-CoA:3-ketoacid-coenzyme A transferase	oxct1a	oxct1a;oxct1a;oxct1a	ZDB-GENE-040723-3;ZDB-GENE-040723-3;ZDB-GENE-040723-3	OXCT1;OXCT1;OXCT1;OXCT1	3-oxoacid CoA-transferase 1;3-oxoacid CoA-transferase 1;3-oxoacid CoA-transferase 1;3-oxoacid CoA-transferase 1	5019;5019;5019;5019	8527;8527;8527;8527	+	Known mitochondrial	+				+	-0.164515	0.160124	0.691634		-0.426592	3.57508	2.40168	3.11511	2.51408	3.10263	2.98162
1319	6	6	6	20.7	20.7	20.7	42.864	0	57.274	1180600000	6	Q08BI9;K0A5D6;F1QT29	Q08BI9;K0A5D6;F1QT29	Calcium uniporter protein, mitochondrial	mcu	mcu;mcu;mcu	ZDB-GENE-061013-24;ZDB-GENE-061013-24;ZDB-GENE-061013-24	MCU;MCU	mitochondrial calcium uniporter;mitochondrial calcium uniporter	90550;90550	23526;23526	+	Known mitochondrial	+				+	-0.164477	0.232325	0.585699		-0.591988	2.88518	2.97497	2.28427	2.87561	2.2819	2.49347
1159	13	13	13	29.8	29.8	29.8	59.086	0	124.36	3367000000	18	F1QR17;Q803R9	F1QR17;Q803R9		aldh7a1	aldh7a1;aldh7a1	ZDB-GENE-030131-6129;ZDB-GENE-030131-6129	ALDH7A1;ALDH7A1;ALDH7A1;ALDH7A1;ALDH7A1	aldehyde dehydrogenase 7 family member A1;aldehyde dehydrogenase 7 family member A1;aldehyde dehydrogenase 7 family member A1;aldehyde dehydrogenase 7 family member A1;aldehyde dehydrogenase 7 family member A1	501;501;501;501;501	877;877;877;877;877	+	Known mitochondrial	+				+	-0.162793	0.399742	0.398344		-0.944611	3.83193	3.52455	3.7031	3.33856	3.81521	3.41743
1357	4	4	4	45	45	45	12.029	0	30.386	8256300000	6	Q804W2;Q1LWD7;Q1LWE4	Q804W2;Q1LWD7	Parvalbumin-7	pvalb7	pvalb7;pvalb7	ZDB-GENE-040718-285;ZDB-GENE-040718-285	PVALB;PVALB;PVALB;PVALB;PVALB	parvalbumin;parvalbumin;parvalbumin;parvalbumin;parvalbumin	5816;5816;5816;5816;5816	9704;9704;9704;9704;9704								-0.161873	0.114276	0.768641		-0.314814	4.77387	3.98512	4.18852	3.28326	4.8278	4.35083
461	5	5	5	20.9	20.9	20.9	28.204	0	36.138	1500900000	6	F8W278;Q66I38;F1QRX4;A0A2R8QMI5;F8W5X7;F8W5F8	F8W278;Q66I38;F1QRX4;A0A2R8QMI5		bin1b	bin1b;bin1b;bin1b;bin1b	ZDB-GENE-030425-1;ZDB-GENE-030425-1;ZDB-GENE-030425-1;ZDB-GENE-030425-1	BIN1	bridging integrator 1	274	1052								-0.161149	0.0843088	0.823552		-0.238032	1.66856	3.28895	1.90059	3.01515	1.56692	1.79258
337	20	19	19	25	24.3	24.3	117.89	0	153.28	8290900000	25	A0A2R8Q449	A0A2R8Q449																-0.16107	0.0497208	0.891824		-0.144864	3.03586	5.79116	2.46204	3.85828	4.17531	2.77226
86	3	3	3	7	7	7	85.861	0	35.444	249660000	4	A0A0R4IGQ0;A0A0R4IDC7;Q1LY46	A0A0R4IGQ0;A0A0R4IDC7;Q1LY46	LETM1 and EF-hand domain-containing protein 1, mitochondrial	letm1	letm1;letm1;letm1	ZDB-GENE-050522-154;ZDB-GENE-050522-154;ZDB-GENE-050522-154	LETM1;LETM1	leucine zipper and EF-hand containing transmembrane protein 1;leucine zipper and EF-hand containing transmembrane protein 1	3954;3954	6556;6556	+	Known mitochondrial	+				+	-0.159548	0.151791	0.705033		-0.406724	-1.3657	-1.39783	-0.397017	-0.96621	-1.64053	-1.03246
1535	3	3	3	12.7	12.7	12.7	47.33	0	24.425	717090000	7	Q6DI16	Q6DI16	Calsequestrin	casq2	casq2	ZDB-GENE-010724-12	CASQ2;CASQ2;CASQ2;CASQ2	calsequestrin 2;calsequestrin 2;calsequestrin 2;calsequestrin 2	845;845;845;845	1513;1513;1513;1513								-0.159434	0.158953	0.6935		-0.423812	1.72266	2.38942	2.28303	1.41329	2.50055	2.00297
500	4	4	3	3.5	3.5	2.8	194.04	0	31.447	344200000	6	F1QNB3;A0A2R8RN38;A0A2R8RUP4;F1QNB1;F8W572	F1QNB3;A0A2R8RN38;A0A2R8RUP4;F1QNB1		ank3b;ank3a	ank3a;ank3a	ZDB-GENE-060621-1;ZDB-GENE-060621-1	ANK3;ANK3;ANK3	ankyrin 3;ankyrin 3;ankyrin 3	288;288;288	494;494;494								-0.159386	0.071222	0.848747		-0.203406	0.743991	3.41447	1.73011	1.69379	1.9558	1.76083
1649	20	20	9	45.6	45.6	27.3	59.977	0	182.02	22628000000	41	Q6P3L9;Q803T3	Q6P3L9;Q803T3		glud1b	glud1b;glud1b	ZDB-GENE-030828-1;ZDB-GENE-030828-1	GLUD1;GLUD1	glutamate dehydrogenase 1;glutamate dehydrogenase 1	2746;2746	4335;4335	+	Known mitochondrial	+				+	-0.159233	0.235712	0.58115		-0.59949	4.95187	4.84961	5.12648	5.31607	4.49594	4.63825
1260	2	2	2	5.9	5.9	5.9	26.841	0	20.706	28898000	2	Q6IQF0;Q568E7;F1RAM4	Q6IQF0;Q568E7;F1RAM4		zgc:110339	zgc:110339;zgc:110339;zgc:110339	ZDB-GENE-050417-323;ZDB-GENE-050417-323;ZDB-GENE-050417-323												-0.158705	0.179684	0.661175		-0.472532	-2.25728	-2.27964	-1.27517	-1.99582	-2.10297	-2.18943
1515	3	3	3	25.9	25.9	25.9	16.279	0	19.356	743360000	5	Q6DGK4;Q6ZM12;Q4V9B0	Q6DGK4;Q6ZM12		zgc:92880;OTTDARP00000002003	hbba2;hbba2	ZDB-GENE-040801-164;ZDB-GENE-040801-164												-0.158687	0.124558	0.750659		-0.340432	1.7677	1.57216	2.91604	1.56103	2.26577	1.95303
240	3	3	3	3.9	3.9	3.9	110.02	0	19.53	50283000	3	A4FUN4;A0A0R4IZV6	A4FUN4;A0A0R4IZV6		anpepb	anpepb;anpepb	ZDB-GENE-030131-1253;ZDB-GENE-030131-1253	ANPEP;ANPEP;ANPEP;ANPEP	alanyl aminopeptidase, membrane;alanyl aminopeptidase, membrane;alanyl aminopeptidase, membrane;alanyl aminopeptidase, membrane	290;290;290;290	500;500;500;500								-0.155044	0.105906	0.783599		-0.293696	0.384185	-0.504872	1.00349	0.652923	-0.369194	0.133938
1186	4	4	4	11.2	11.2	11.2	63.447	0	32.167	1001700000	4	F1QWW6;Q802X9;Q7SZY3	F1QWW6;Q802X9;Q7SZY3		dnajc11	dnajc11a;dnajc11a;dnajc11a	ZDB-GENE-030131-1673;ZDB-GENE-030131-1673;ZDB-GENE-030131-1673	DNAJC11;DNAJC11	DnaJ heat shock protein family (Hsp40) member C11;DnaJ heat shock protein family (Hsp40) member C11	55735;55735	25570;25570	+	Known mitochondrial	+				+	-0.155011	0.187345	0.649614		-0.490278	1.7501	1.86675	2.01157	2.12473	1.92004	1.11863
152	2	2	2	7.4	7.4	7.4	24.276	0	11.211	991780000	2	F1QHE9;A0A0R4ILG5	F1QHE9;A0A0R4ILG5		ndufs7	ndufs7;ndufs7	ZDB-GENE-041111-261;ZDB-GENE-041111-261	NDUFS7;NDUFS7	NADH:ubiquinone oxidoreductase core subunit S7;NADH:ubiquinone oxidoreductase core subunit S7	374291;374291	7714;7714	+	Known mitochondrial	+				+	-0.152557	0.57034	0.268943		-1.2825	1.44395	1.07356	1.17555	0.990247	1.12524	1.1199
959	2	2	2	6.1	6.1	6.1	65.991	0	15.372	543490000	2	E7F3G8	E7F3G8		si:ch211-113j14.1	si:ch211-113j14.1	ZDB-GENE-120215-110												-0.15174	0.0577224	0.875543		-0.166904	-0.460132	1.09454	-0.010945	1.61676	-0.611647	-0.83687
1494	11	11	11	31.2	31.2	31.2	44.342	0	81.473	2763800000	15	Q6AZA0	Q6AZA0	Acetyl-CoA acetyltransferase, mitochondrial	acat1	acat1	ZDB-GENE-040808-68	ACAT1	acetyl-CoA acetyltransferase 1	38	93	+	Known mitochondrial	+				+	-0.151626	0.428148	0.373123		-1.00181	2.91751	2.91713	3.05868	2.61113	3.09129	2.73603
1120	12	12	12	23.6	23.6	23.6	73.893	0	96.329	3647100000	20	Q7ZYY3;Q5XJ12;F1QFC0	Q7ZYY3;Q5XJ12;F1QFC0		hspa9	hspa9;hspa9;hspa9	ZDB-GENE-030828-12;ZDB-GENE-030828-12;ZDB-GENE-030828-12	HSPA9;HSPA9;HSPA9;HSPA9;HSPA9;HSPA9	heat shock protein family A (Hsp70) member 9;heat shock protein family A (Hsp70) member 9;heat shock protein family A (Hsp70) member 9;heat shock protein family A (Hsp70) member 9;heat shock protein family A (Hsp70) member 9;heat shock protein family A (Hsp70) member 9	3313;3313;3313;3313;3313;3313	5244;5244;5244;5244;5244;5244	+	Known mitochondrial	+				+	-0.149213	0.211306	0.614743		-0.544958	4.00003	3.95449	4.13791	4.40951	3.69992	3.53536
763	2	2	2	11.8	11.8	11.8	37.447	0	12.857	355360000	3	Q7T175;Q503Q9;F1R5C2;F1R961;B7ZUV2;B0JZK4;A0A2R8QMR4;Q32PS1;F1R1X8	Q7T175;Q503Q9;F1R5C2;F1R961;B7ZUV2;B0JZK4;A0A2R8QMR4;Q32PS1;F1R1X8		acot9.1;acot9.2	acot9.1;acot9.1;acot9.1;acot9.1;acot9.1;acot9.1;acot9.1;acot9.2;acot9.2	ZDB-GENE-040724-139;ZDB-GENE-040724-139;ZDB-GENE-040724-139;ZDB-GENE-040724-139;ZDB-GENE-040724-139;ZDB-GENE-040724-139;ZDB-GENE-040724-139;ZDB-GENE-051113-136;ZDB-GENE-051113-136	ACOT9;ACOT9;ACOT9;ACOT9	acyl-CoA thioesterase 9;acyl-CoA thioesterase 9;acyl-CoA thioesterase 9;acyl-CoA thioesterase 9	23597;23597;23597;23597	17152;17152;17152;17152	+	Known mitochondrial	+				+	-0.145972	0.1481	0.711049		-0.397866	-0.764711	-0.026368	-0.596953	-0.103837	-1.11182	-0.610288
1156	3	3	3	5.4	5.4	5.4	65.108	0	18.109	937770000	3	Q6PBY6;F1QQI6	Q6PBY6;F1QQI6		tomm70a	tomm70a;tomm70a	ZDB-GENE-030131-8173;ZDB-GENE-030131-8173	TOMM70;TOMM70;TOMM70	translocase of outer mitochondrial membrane 70;translocase of outer mitochondrial membrane 70;translocase of outer mitochondrial membrane 70	9868;9868;9868	11985;11985;11985								-0.140285	0.108145	0.77957		-0.299368	0.855014	1.95364	0.390888	0.977338	1.01343	0.787919
715	3	3	3	11.4	11.4	11.4	54.574	0	24.207	639630000	4	A8KBY9;Q7ZVE8;Q6TH50;Q6IQR1;F1R293;A0A2R8RJH3;A0A2R8QND3;E9QH78	A8KBY9;Q7ZVE8;Q6TH50;Q6IQR1;F1R293;A0A2R8RJH3;A0A2R8QND3	Adenylosuccinate lyase	adsl	adsl;adsl;adsl;adsl;adsl;adsl;adsl	ZDB-GENE-030131-6363;ZDB-GENE-030131-6363;ZDB-GENE-030131-6363;ZDB-GENE-030131-6363;ZDB-GENE-030131-6363;ZDB-GENE-030131-6363;ZDB-GENE-030131-6363	ADSL;ADSL	adenylosuccinate lyase;adenylosuccinate lyase	158;158	291;291								-0.139119	0.11215	0.772413		-0.309472	0.333062	0.50298	-0.280482	-0.5659	-0.042309	0.746411
1736	3	3	3	9.4	9.4	9.4	53.39	0	25.176	410640000	4	Q7SXI0;A0A0R4IK35;A0A0G2KYZ5	Q7SXI0;A0A0R4IK35		ephx5	ephx5;ephx5	ZDB-GENE-030131-1050;ZDB-GENE-030131-1050												-0.135966	0.0664186	0.858186		-0.190512	-0.124767	-0.267041	1.43516	0.68568	-0.709072	0.658841
1105	6	6	6	39.2	39.2	39.2	27.064	0	80.754	4993500000	15	Q567H2;F1QCN0	Q567H2;F1QCN0		zgc:112056	gatd3a;gatd3a	ZDB-GENE-050417-147;ZDB-GENE-050417-147	GATD3A;GATD3A	glutamine amidotransferase like class 1 domain containing 3A;glutamine amidotransferase like class 1 domain containing 3A	8209;8209	1273;1273								-0.129962	0.661803	0.21787		-1.46077	4.26746	4.1471	4.12988	3.91706	4.18633	4.05116
1866	2	2	2	6.7	6.7	6.7	53.329	0	12.184	96614000	2	R4GDS9	R4GDS9		slc25a23a	slc25a23a	ZDB-GENE-121214-154	SLC25A23;SLC25A23;SLC25A41;SLC25A41	solute carrier family 25 member 23;solute carrier family 25 member 23;solute carrier family 25 member 41;solute carrier family 25 member 41	79085;79085;284427;284427	19375;19375;28533;28533	+	Known mitochondrial	+				+	-0.129137	0.22416	0.596816		-0.573814	-0.383336	-0.0127343	-0.593068	-0.227536	-0.734072	-0.414943
613	2	2	2	5.3	5.3	5.3	57.642	0	12.692	38654000	2	Q7SXG8;A3QJX4	Q7SXG8;A3QJX4		sars2	sars2;sars2	ZDB-GENE-040426-1616;ZDB-GENE-040426-1616	SARS2	seryl-tRNA synthetase 2, mitochondrial	54938	17697	+	Known mitochondrial	+				+	-0.125446	0.191153	0.643943		-0.49905	-2.60787	-2.82565	-3.15135	-3.09219	-3.26078	-2.60823
94	31	31	30	26.7	26.7	26.2	148.75	0	323.31	20199000000	51	A0A2R8RQR8;A0A0R4IER4;A0A2R8RZT9;A0A0R4INP3;E7EYE1;A0A0R4IPK3;A0A0R4IJB9	A0A2R8RQR8;A0A0R4IER4;A0A2R8RZT9;A0A0R4INP3;E7EYE1		CR847973.1	myom2a;myom2a;myom2a;myom2a;myom2a	ZDB-GENE-030131-6201;ZDB-GENE-030131-6201;ZDB-GENE-030131-6201;ZDB-GENE-030131-6201;ZDB-GENE-030131-6201	MYOM2;MYOM2	myomesin 2;myomesin 2	9172;9172	7614;7614		Predicted mitochondrial	+				+	-0.124749	0.0345608	0.923505		-0.102215	4.60901	7.57198	3.77195	5.68959	5.48932	4.39977
1182	2	2	2	4.4	4.4	4.4	52.853	0	12.509	92169000	2	F1QVT8;B2GSM4;Q5BKW7	F1QVT8;B2GSM4;Q5BKW7	Ectonucleotide pyrophosphatase/phosphodiesterase family member 6	enpp6	enpp6;enpp6;enpp6	ZDB-GENE-031205-1;ZDB-GENE-031205-1;ZDB-GENE-031205-1	ENPP6;ENPP6	ectonucleotide pyrophosphatase/phosphodiesterase 6;ectonucleotide pyrophosphatase/phosphodiesterase 6	133121;133121	23409;23409								-0.122693	0.0425871	0.906594		-0.124946	-1.76538	-1.62884	1.22909	-0.798274	-1.04735	-0.687589
1759	3	3	3	11	11	11	36.208	0	23.655	365130000	3	Q7T314;E9QHS7;E9QGZ2	Q7T314;E9QHS7		tomm40	tomm40;tomm40	ZDB-GENE-030131-1365;ZDB-GENE-030131-1365	TOMM40;TOMM40	translocase of outer mitochondrial membrane 40;translocase of outer mitochondrial membrane 40	10452;10452	18001;18001	+	Known mitochondrial	+				+	-0.121906	1.01271	0.0971153		-2.15792	-0.393804	-0.275325	-0.4026	-0.505265	-0.402764	-0.529418
762	6	6	6	13.7	13.7	13.7	76.688	0	40.551	1195100000	8	F1QYS7;B0JZJ9;A0A2R8Q6S1;Q5BLJ0;A1L2A3;A0A2R8QUR7	F1QYS7;B0JZJ9;A0A2R8Q6S1;Q5BLJ0	Acetyl-coenzyme A synthetase	acss1	acss1;acss1;acss1;acss1	ZDB-GENE-050320-139;ZDB-GENE-050320-139;ZDB-GENE-050320-139;ZDB-GENE-050320-139	ACSS1;ACSS1	acyl-CoA synthetase short chain family member 1;acyl-CoA synthetase short chain family member 1	84532;84532	16091;16091	+	Known mitochondrial	+				+	-0.121733	0.0432514	0.905208		-0.126812	1.14445	2.05603	1.71932	3.33612	0.338257	0.880223
705	6	6	6	36.4	36.4	36.4	26.866	0	40.064	8991700000	11	Q5BJB9;Q568I5;A8E7G6;A8E7G7	Q5BJB9;Q568I5;A8E7G6;A8E7G7		prdx3	prdx3;prdx3;prdx3;prdx3	ZDB-GENE-030826-18;ZDB-GENE-030826-18;ZDB-GENE-030826-18;ZDB-GENE-030826-18	PRDX3;PRDX3	peroxiredoxin 3;peroxiredoxin 3	10935;10935	9354;9354	+	Known mitochondrial	+				+	-0.119842	0.216108	0.607984		-0.555774	3.45432	3.47139	3.28908	2.97899	3.6812	3.19507
1746	18	18	14	50.7	50.7	35	47.586	0	177.39	16765000000	22	Q7SYK7	Q7SYK7	Aspartate aminotransferase	got2a	got2a	ZDB-GENE-040426-2703	GOT2;GOT2	glutamic-oxaloacetic transaminase 2;glutamic-oxaloacetic transaminase 2	2806;2806	4433;4433	+	Known mitochondrial	+				+	-0.118929	0.0913789	0.810254		-0.256449	5.01824	4.88014	4.43786	3.80146	5.11546	5.06253
951	2	2	2	9.4	9.4	9.4	31.602	0	17.077	968490000	3	Q7ZWA7;E7F238	Q7ZWA7;E7F238		slc25a10;CABZ01059390.1	slc25a10;slc25a10	ZDB-GENE-040426-1095;ZDB-GENE-040426-1095	SLC25A10;SLC25A10	solute carrier family 25 member 10;solute carrier family 25 member 10	1468;1468	10980;10980	+	Known mitochondrial	+				+	-0.116783	0.060156	0.870651		-0.173546	1.78501	1.46434	3.30856	2.59673	2.22836	1.38247
187	10	10	10	14.2	14.2	14.2	104.68	0	60.501	1532400000	13	A0A0R4IQN8;A0A2R8QLG5;E9QCS9;B2GPE2;F1RE85;Q8JIU7	A0A0R4IQN8;A0A2R8QLG5;E9QCS9		naca	naca;naca;naca	ZDB-GENE-020423-4;ZDB-GENE-020423-4;ZDB-GENE-020423-4	NACA;NACA;NACA	nascent polypeptide associated complex subunit alpha;nascent polypeptide associated complex subunit alpha;nascent polypeptide associated complex subunit alpha	4666;4666;4666	7629;7629;7629								-0.114817	0.0557912	0.879445		-0.161613	3.16962	3.51549	1.4879	2.33813	3.27668	2.21375
1760	19	19	19	78.3	78.3	78.3	35.42	0	287.29	57881000000	49	Q7T334	Q7T334	Malate dehydrogenase	mdh2	mdh2	ZDB-GENE-040426-2143	MDH2	malate dehydrogenase 2	4191	6971	+	Known mitochondrial	+				+	-0.114438	0.08166	0.828591		-0.231081	7.45642	6.8194	6.56767	6.02153	7.41704	7.0616
1516	3	3	3	32.7	32.7	32.7	11.587	0	18.198	2344000000	4	Q6DGM9	Q6DGM9		ndufa7	ndufa7	ZDB-GENE-040801-169	NDUFA7;NDUFA7	NADH:ubiquinone oxidoreductase subunit A7;NADH:ubiquinone oxidoreductase subunit A7	4701;4701	7691;7691	+	Known mitochondrial	+				+	-0.110509	0.0760449	0.839373		-0.21625	0.102151	-1.46899	-0.116807	-0.882685	-0.427715	-0.504773
1841	2	2	2	14.8	14.8	14.8	25.931	0	15.338	25847000	2	Q8WM94	Q8WM94		si:busm1-48c11.3														-0.108592	0.0353202	0.921892		-0.104381	-3.41247	-0.735474	-1.62031	-0.850522	-3.20573	-2.03777
1837	2	2	2	1.4	1.4	1.4	180.26	0	23.332	0	2	Q8JG61	Q8JG61		epb41b	epb41b	ZDB-GENE-030130-1	EPB41;EPB41	erythrocyte membrane protein band 4.1;erythrocyte membrane protein band 4.1	2035;2035	3377;3377								-0.107837	0.127462	0.745655		-0.347608	0.121983	0.218867	0.943494	0.617437	0.0270003	0.316395
666	2	2	2	16.4	16.4	16.4	19.168	0	12.801	511660000	2	A6H8T4;X1WDG2;X1WFI9;X1WHQ3	A6H8T4;X1WDG2;X1WFI9;X1WHQ3		hmgb1b	hmgb1b;hmgb1b;hmgb1b;hmgb1b	ZDB-GENE-030131-8480;ZDB-GENE-030131-8480;ZDB-GENE-030131-8480;ZDB-GENE-030131-8480	HMGB1;HMGB1	high mobility group box 1;high mobility group box 1	3146;3146	4983;4983								-0.106174	0.0751003	0.841201		-0.213743	-0.850292	0.4992	0.125282	0.354474	-0.647864	-0.250942
902	4	4	4	9.5	9.5	9.5	56.878	0	25.622	734870000	4	B8JMZ1;Q6NWJ8;F1QDY2;A0A0R4IBN4;Q7SYB1	B8JMZ1		ugp2a	ugp2a	ZDB-GENE-090311-46	UGP2;UGP2	UDP-glucose pyrophosphorylase 2;UDP-glucose pyrophosphorylase 2	7360;7360	12527;12527								-0.106082	0.117835	0.762369		-0.32372	0.672238	0.478616	0.230924	0.383725	-0.182192	0.861998
1297	2	2	2	10	10	10	27.43	0	12.246	246520000	3	F8W2T7;F8W2P6;Q08BL7;F8W582;F8W2D8	F8W2T7;F8W2P6;Q08BL7;F8W582;F8W2D8	Glycerate kinase	glyctk	glyctk;glyctk;glyctk;glyctk;glyctk	ZDB-GENE-061013-308;ZDB-GENE-061013-308;ZDB-GENE-061013-308;ZDB-GENE-061013-308;ZDB-GENE-061013-308	GLYCTK	glycerate kinase	132158	24247	+	Known mitochondrial	+				+	-0.105933	0.0760568	0.83935		-0.216282	0.026673	-0.0584153	0.95907	0.903537	-0.329119	0.0351092
179	3	2	2	25.8	18.8	18.8	13.567	0	27.889	2143900000	4	Q0Z946;A2BFY9;A0A0R4IPN8;Q7ZU59;Q71PD7;A2BFY8;Q7ZTT0;Q7SXY3	Q0Z946;A2BFY9;A0A0R4IPN8;Q7ZU59;Q71PD7	Histone H2A;Histone H2A.V	h2afvb;h2afva;h2afv	h2az2a;h2az2a;h2az2b;h2az2b;h2az2b	ZDB-GENE-020717-1;ZDB-GENE-020717-1;ZDB-GENE-050506-24;ZDB-GENE-050506-24;ZDB-GENE-050506-24	H2AZ2;H2AZ2;H2AZ2;H2AZ2	H2A.Z variant histone 2;H2A.Z variant histone 2;H2A.Z variant histone 2;H2A.Z variant histone 2	94239;94239;94239;94239	20664;20664;20664;20664								-0.105727	0.0434324	0.904831		-0.12732	1.72305	3.24031	2.52116	3.73277	2.08963	1.34494
270	2	2	2	3.4	3.4	3.4	88.627	0	13.742	196790000	2	Q1MTA9;A0A1L1U0X8	Q1MTA9;A0A1L1U0X8		cpt1a	cpt1aa;cpt1aa	ZDB-GENE-060503-925;ZDB-GENE-060503-925	CPT1A;CPT1A;CPT1A	carnitine palmitoyltransferase 1A;carnitine palmitoyltransferase 1A;carnitine palmitoyltransferase 1A	1374;1374;1374	2328;2328;2328	+	Known mitochondrial	+				+	-0.105618	0.0466034	0.898249		-0.136192	-2.14497	-2.30918	-0.962626	-0.629073	-2.3744	-2.73016
1119	3	3	3	13.4	13.4	13.4	31.527	0	26.233	206240000	3	Q08BL2;F1QF85	Q08BL2;F1QF85		tfam	tfam;tfam	ZDB-GENE-061013-552;ZDB-GENE-061013-552	TFAM;TFAM	transcription factor A, mitochondrial;transcription factor A, mitochondrial	7019;7019	11741;11741	+	Known mitochondrial	+				+	-0.103454	0.0926727	0.807844		-0.259798	0.811228	0.725896	0.634	1.2998	0.629085	-0.0681222
1057	2	2	2	13.8	13.8	13.8	26.398	0	12.365	128920000	2	E9QJM7;Q567E4;Q1LVA0	E9QJM7;Q567E4;Q1LVA0		ccdc127b	ccdc127b;ccdc127b;ccdc127b	ZDB-GENE-060503-656;ZDB-GENE-060503-656;ZDB-GENE-060503-656	CCDC127;CCDC127	coiled-coil domain containing 127;coiled-coil domain containing 127	133957;133957	30520;30520	+	Known mitochondrial	+				+	-0.101701	0.172257	0.672578		-0.4552	-1.13483	-0.481507	-0.483687	-0.884623	-0.707415	-0.813085
1566	6	6	6	14.2	14.2	14.2	58.764	0	72.913	1383800000	8	Q6NSN2	Q6NSN2	Amine oxidase [flavin-containing]	mao	mao	ZDB-GENE-040329-3	MAOA;MAOA;MAOA	monoamine oxidase A;monoamine oxidase A;monoamine oxidase A	4128;4128;4128	6833;6833;6833	+	Known mitochondrial	+				+	-0.100862	0.0283123	0.936888		-0.0842737	1.61188	0.987451	4.1961	0.809467	2.67833	3.00505
1025	2	2	2	5.1	5.1	5.1	43.515	0	13.422	213620000	2	E9QFU8;E9QCQ6;Q6DG83	E9QFU8;E9QCQ6;Q6DG83	Branched-chain-amino-acid aminotransferase	bcat2	bcat2;bcat2;bcat2	ZDB-GENE-040718-425;ZDB-GENE-040718-425;ZDB-GENE-040718-425	BCAT2;BCAT2	branched chain amino acid transaminase 2;branched chain amino acid transaminase 2	587;587	977;977	+	Known mitochondrial	+				+	-0.100659	0.108201	0.77947		-0.299509	0.396262	-0.300328	0.0503476	-0.473887	0.4489	-0.13071
1208	2	2	2	2.3	2.3	2.3	74.044	0	19.841	18425000	2	Q5XIZ4;Q4QRE2;F1R3V9;F1R071	Q5XIZ4;Q4QRE2;F1R3V9;F1R071	Acyl-coenzyme A oxidase	acox1	acox1;acox1;acox1;acox1	ZDB-GENE-041010-219;ZDB-GENE-041010-219;ZDB-GENE-041010-219;ZDB-GENE-041010-219	ACOX1;ACOX1;ACOX1	acyl-CoA oxidase 1;acyl-CoA oxidase 1;acyl-CoA oxidase 1	51;51;51	119;119;119	+						+	-0.098747	0.0413823	0.909113		-0.121556	-2.84669	-4.10927	-2.52879	-1.95676	-3.99253	-3.8317
227	2	2	2	5.3	5.3	5.3	73.491	0	24.983	141570000	2	A0A0R4IX64	A0A0R4IX64			si:ch73-132f6.5	ZDB-GENE-030131-9581												-0.0978818	0.0935415	0.806229		-0.262043	-1.3876	-0.199982	-1.23035	-0.982838	-1.04931	-1.07943
1222	6	6	6	26.3	26.3	26.3	33.854	0	47.673	1084900000	7	Q6IQ89;F1R319	Q6IQ89;F1R319		slc25a11	slc25a11;slc25a11	ZDB-GENE-040625-79;ZDB-GENE-040625-79	SLC25A11;SLC25A11	solute carrier family 25 member 11;solute carrier family 25 member 11	8402;8402	10981;10981	+	Known mitochondrial	+				+	-0.0978639	0.0726189	0.846021		-0.207136	0.430291	1.04733	0.0582574	-0.278138	1.00659	0.513827
76	2	2	2	7.6	7.6	7.6	33.005	0	51.021	371840000	2	Q08C46;A0A0R4IBT7	Q08C46;A0A0R4IBT7		sdr39u1	sdr39u1;sdr39u1	ZDB-GENE-060929-104;ZDB-GENE-060929-104	SDR39U1;SDR39U1	short chain dehydrogenase/reductase family 39U member 1;short chain dehydrogenase/reductase family 39U member 1	56948;56948	20275;20275	+	Predicted mitochondrial	+				+	-0.0918266	0.107892	0.780025		-0.298727	-0.495283	0.2396	0.114057	-0.551257	0.0282458	0.105906
287	2	2	2	0.7	0.7	0.7	402.95	0	13.532	15669000	2	A0A286YAF6;Q5TZ29	A0A286YAF6;Q5TZ29		apobb.1	apobb.1;apobb.1	ZDB-GENE-030131-9732;ZDB-GENE-030131-9732	APOB;APOB;APOB;APOB	apolipoprotein B;apolipoprotein B;apolipoprotein B;apolipoprotein B	338;338;338;338	603;603;603;603								-0.0912531	0.0583808	0.874217		-0.168704	0.151179	0.336354	-1.16503	-0.709893	-0.423796	0.182433
1176	5	5	5	9.1	9.1	9.1	109.91	0	34.627	1040200000	5	F1QUQ0	F1QUQ0		iars2	iars2	ZDB-GENE-030616-608	IARS2;IARS2;IARS2	isoleucyl-tRNA synthetase 2, mitochondrial;isoleucyl-tRNA synthetase 2, mitochondrial;isoleucyl-tRNA synthetase 2, mitochondrial	55699;55699;55699	29685;29685;29685	+	Known mitochondrial	+				+	-0.0912423	0.539259	0.288895		-1.2217	2.61688	2.74722	2.67597	2.46652	2.68545	2.61437
1829	6	4	4	71.6	53.2	53.2	11.428	0	76.926	20952000000	12	Q804W0	Q804W0		pvalb1	pvalb1	ZDB-GENE-040625-57												-0.0886547	0.0445626	0.90248		-0.130488	2.9621	3.7156	1.43211	2.70242	2.41203	2.72941
1219	3	3	3	19.1	19.1	19.1	26.123	0	51.02	453550000	5	F8W501;Q5XJU1;F1R2G5	F8W501;Q5XJU1;F1R2G5		zgc:101569	zgc:101569;zgc:101569;zgc:101569	ZDB-GENE-041010-72;ZDB-GENE-041010-72;ZDB-GENE-041010-72												-0.0844718	0.0715687	0.848069		-0.204333	0.138583	1.43338	0.86559	1.03739	0.433014	0.713731
992	2	2	2	4.8	4.8	4.8	63.934	0	21.661	41177000	3	E7FC09	E7FC09		cars2	cars2	ZDB-GENE-030131-5564	CARS2;CARS2;CARS2;CARS2	cysteinyl-tRNA synthetase 2, mitochondrial;cysteinyl-tRNA synthetase 2, mitochondrial;cysteinyl-tRNA synthetase 2, mitochondrial;cysteinyl-tRNA synthetase 2, mitochondrial	79587;79587;79587;79587	25695;25695;25695;25695	+	Known mitochondrial	+				+	-0.0831316	0.105604	0.784144		-0.292929	-0.624511	-0.268809	-0.699656	-0.13975	-0.710318	-0.992303
251	18	18	18	38.3	38.3	38.3	61.506	0	144.55	4313000000	27	A0A140LG76;Q7SY23	A0A140LG76;Q7SY23	Delta-1-pyrroline-5-carboxylate dehydrogenase, mitochondrial	aldh4a1	aldh4a1;aldh4a1	ZDB-GENE-040426-1179;ZDB-GENE-040426-1179	ALDH4A1;ALDH4A1;ALDH4A1	aldehyde dehydrogenase 4 family member A1;aldehyde dehydrogenase 4 family member A1;aldehyde dehydrogenase 4 family member A1	8659;8659;8659	406;406;406	+	Known mitochondrial	+				+	-0.0821939	0.0757596	0.839925		-0.215493	3.39893	2.57649	3.81756	2.97445	3.21216	3.35979
170	6	6	6	18.4	18.4	18.4	57.25	0	68.201	661890000	11	A0A0R4INN3;Q4V8R2	A0A0R4INN3;Q4V8R2		agxt2	agxt2;agxt2	ZDB-GENE-050913-100;ZDB-GENE-050913-100	AGXT2;AGXT2	alanine--glyoxylate aminotransferase 2;alanine--glyoxylate aminotransferase 2	64902;64902	14412;14412	+	Known mitochondrial	+				+	-0.0819986	0.0270206	0.939679		-0.0805369	-0.129461	-0.608632	2.27359	1.23129	-0.46374	0.521943
743	4	4	4	7	7	7	97.447	0	25.984	391030000	4	A9JRE6;A0A0R4IQE9;F1QKH2	A9JRE6;A0A0R4IQE9;F1QKH2		dmgdh	dmgdh;dmgdh;dmgdh	ZDB-GENE-080227-8;ZDB-GENE-080227-8;ZDB-GENE-080227-8	DMGDH;DMGDH	dimethylglycine dehydrogenase;dimethylglycine dehydrogenase	29958;29958	24475;24475	+	Known mitochondrial	+				+	-0.0811677	0.0355645	0.921373		-0.105077	0.115168	0.628215	0.98755	1.94831	-0.355089	-0.105787
1619	14	6	6	46.7	23.9	23.9	39.525	0	41.141	2566900000	7	Q6P043;F1QC70;A0A2R8QMC2;Q4KMC8	Q6P043	Fructose-bisphosphate aldolase	aldoab	aldoab	ZDB-GENE-040426-2299	ALDOA;ALDOA;ALDOA	aldolase, fructose-bisphosphate A;aldolase, fructose-bisphosphate A;aldolase, fructose-bisphosphate A	226;226;226	414;414;414								-0.0805478	0.0560542	0.878913		-0.162335	2.42398	3.56708	2.0005	2.39245	2.44513	2.91234
520	2	2	2	25	25	25	10.785	0	14.249	529060000	2	A0A2R8RXC7;F1QBJ3;A8KB87	A0A2R8RXC7;F1QBJ3;A8KB87	Cytochrome c oxidase assembly factor 3 homolog, mitochondrial	coa3	coa3a;coa3a;coa3a	ZDB-GENE-060810-187;ZDB-GENE-060810-187;ZDB-GENE-060810-187	COA3;COA3	cytochrome c oxidase assembly factor 3;cytochrome c oxidase assembly factor 3	28958;28958	24990;24990	+	Known mitochondrial	+				+	-0.079699	0.0649669	0.861059		-0.186595	-0.304767	-1.00376	-0.623549	-0.656264	-1.40663	-0.10828
1132	4	4	4	22.4	22.4	22.4	20.215	0	25.401	3991100000	7	F1QJ56;Q6PC16	F1QJ56;Q6PC16		ndufb10	ndufb10;ndufb10	ZDB-GENE-040426-1691;ZDB-GENE-040426-1691								+			+	-0.0788979	0.0590293	0.872912		-0.170474	2.65676	1.75693	1.26498	1.40584	1.87836	2.15779
1199	5	5	5	19.9	19.9	19.9	42.772	0	61.542	544810000	11	F1QZA4;A0A2R8QHB1;Q566P0;A0A2R8S0K0;Q567A6	F1QZA4;A0A2R8QHB1;Q566P0	Isocitrate dehydrogenase [NAD] subunit, mitochondrial	idh3g	idh3g;idh3g	ZDB-GENE-050417-435;ZDB-GENE-050417-435	IDH3G;IDH3G	isocitrate dehydrogenase (NAD(+)) 3 non-catalytic subunit gamma;isocitrate dehydrogenase (NAD(+)) 3 non-catalytic subunit gamma	3421;3421	5386;5386	+	Known mitochondrial	+				+	-0.0769028	0.722116	0.18962		-1.57838	0.546178	0.527471	0.605384	0.432451	0.448204	0.56767
620	2	2	2	3.7	3.7	3.7	78.714	0	11.056	146300000	2	F1QD40;A4IG41	F1QD40;A4IG41	Translation initiation factor IF-2	mtif2	mtif2;mtif2	ZDB-GENE-030131-1092;ZDB-GENE-030131-1092	MTIF2;MTIF2;MTIF2	mitochondrial translational initiation factor 2;mitochondrial translational initiation factor 2;mitochondrial translational initiation factor 2	4528;4528;4528	7441;7441;7441	+	Known mitochondrial	+				+	-0.0765926	0.0751347	0.841134		-0.213834	0.997569	0.306632	1.25267	1.15973	0.397386	0.769978
315	5	5	5	15.2	15.2	15.2	42.379	0	92.017	161060000	7	A0A2R8PXX3;B3DJY5;F1Q868	A0A2R8PXX3;B3DJY5;F1Q868		letmd1	letmd1;letmd1;letmd1	ZDB-GENE-080723-8;ZDB-GENE-080723-8;ZDB-GENE-080723-8	LETMD1;LETMD1	LETM1 domain containing 1;LETM1 domain containing 1	25875;25875	24241;24241	+	Predicted mitochondrial	+				+	-0.0736584	0.164738	0.684324		-0.437516	-0.15328	0.183908	0.0965494	0.215627	-0.247936	-0.0614885
1475	11	11	11	45.6	45.6	45.6	35.784	0	189.37	72243000000	66	Q5XJ10;E9QGA9;E9QIH5	Q5XJ10;E9QGA9;E9QIH5	Glyceraldehyde-3-phosphate dehydrogenase	gapdh	gapdh;gapdh;gapdh	ZDB-GENE-030115-1;ZDB-GENE-030115-1;ZDB-GENE-030115-1	GAPDH;GAPDH	glyceraldehyde-3-phosphate dehydrogenase;glyceraldehyde-3-phosphate dehydrogenase	2597;2597	4141;4141	+	Predicted mitochondrial	+				+	-0.0719431	0.0387215	0.9147		-0.114042	5.97177	7.0968	5.31192	5.63985	5.76216	6.76265
288	3	3	3	5.5	5.5	5.5	84.388	0	21.094	303310000	3	Q6IQM6;B0S709;Q1LVL2;A1A5T1;A0A2R8RMW6;A0A286YAH8;B0S708;Q1LVL3	Q6IQM6;B0S709;Q1LVL2;A1A5T1;A0A2R8RMW6;A0A286YAH8;B0S708;Q1LVL3	Alanine--tRNA ligase, cytoplasmic	aars	aars1;aars1;aars1;aars1;aars1;aars1	ZDB-GENE-030131-3663;ZDB-GENE-030131-3663;ZDB-GENE-030131-3663;ZDB-GENE-030131-3663;ZDB-GENE-030131-3663;ZDB-GENE-030131-3663	AARS1;AARS1;AARS1;AARS1;AARS1	alanyl-tRNA synthetase 1;alanyl-tRNA synthetase 1;alanyl-tRNA synthetase 1;alanyl-tRNA synthetase 1;alanyl-tRNA synthetase 1	16;16;16;16;16	20;20;20;20;20								-0.0719049	0.113833	0.769427		-0.3137	0.803052	1.03917	0.895065	1.27609	0.65691	0.58857
57	8	8	7	18.8	18.8	17.1	66.986	0	129.39	1306300000	10	A0A0R4I9G5;Q5RGU1;Q5RGU1-2	A0A0R4I9G5;Q5RGU1	Atypical kinase ADCK3, mitochondrial	adck3	coq8aa;coq8aa	ZDB-GENE-040718-487;ZDB-GENE-040718-487	COQ8A;COQ8A	coenzyme Q8A;coenzyme Q8A	56997;56997	16812;16812								-0.0713181	0.0803962	0.831005		-0.227754	1.29705	1.71532	1.02142	0.888021	1.71243	1.21939
1533	13	13	13	41.7	41.7	41.7	57.119	0	155.69	2848500000	22	Q6DHT4	Q6DHT4		aldh6a1	aldh6a1	ZDB-GENE-030131-9192	ALDH6A1;ALDH6A1;ALDH6A1	aldehyde dehydrogenase 6 family member A1;aldehyde dehydrogenase 6 family member A1;aldehyde dehydrogenase 6 family member A1	4329;4329;4329	7179;7179;7179	+	Known mitochondrial	+				+	-0.0698444	0.0872644	0.817967		-0.245755	2.92404	2.67353	3.58404	3.11538	3.02543	2.83127
1180	3	3	3	8.5	8.5	8.5	44.913	0	32.537	668610000	5	F1QV62;F8W5L3	F1QV62;F8W5L3		oat	oat;oat	ZDB-GENE-110411-148;ZDB-GENE-110411-148	OAT;OAT	ornithine aminotransferase;ornithine aminotransferase	4942;4942	8091;8091	+	Known mitochondrial	+				+	-0.067622	0.0145756	0.966995		-0.0440239	2.31767	-2.25937	2.17604	0.209726	1.28579	0.535964
1410	4	4	4	29.3	29.3	29.3	28.939	0	32.273	139270000	4	Q502B9;Q5PNM4;A2BHT9	Q502B9;Q5PNM4	ATP-dependent Clp protease proteolytic subunit	clpp	clpp;clpp	ZDB-GENE-030131-7860;ZDB-GENE-030131-7860	CLPP;CLPP	caseinolytic mitochondrial matrix peptidase proteolytic subunit;caseinolytic mitochondrial matrix peptidase proteolytic subunit	8192;8192	2084;2084	+	Known mitochondrial	+				+	-0.0638877	0.059727	0.871511		-0.172377	-0.81742	0.0172226	-0.249873	0.106687	-0.838976	-0.509445
146	3	3	3	10.7	10.7	10.7	31.68	0	18.737	126060000	3	Q6DBS0;F1R3X7;A0A0R4IKV3	Q6DBS0;F1R3X7;A0A0R4IKV3		nadk2	nadk2;nadk2;nadk2	ZDB-GENE-040801-202;ZDB-GENE-040801-202;ZDB-GENE-040801-202	NADK2;NADK2	NAD kinase 2, mitochondrial;NAD kinase 2, mitochondrial	133686;133686	26404;26404	+	Known mitochondrial	+				+	-0.0632011	0.172979	0.671461		-0.45689	-0.313596	-0.245354	-0.634326	-0.468705	-0.33783	-0.576345
1239	3	3	3	12.1	12.1	12.1	35.493	0	25.165	1497200000	7	Q6DC00;F1R5W5	Q6DC00;F1R5W5	Sideroflexin	sfxn1	sfxn1;sfxn1	ZDB-GENE-040801-45;ZDB-GENE-040801-45								+			+	-0.0600145	0.0196176	0.955834		-0.0589308	1.8791	0.723214	3.15785	3.28767	0.830562	1.46189
493	15	15	14	25.4	25.4	24.5	94.106	0	108.84	4730300000	19	A0A2R8RKK2;Q7ZUM3;Q6NX09	A0A2R8RKK2;Q7ZUM3;Q6NX09	Hexokinase	hk1	hk1;hk1;hk1	ZDB-GENE-040426-2848;ZDB-GENE-040426-2848;ZDB-GENE-040426-2848	HK1;HK1;HK1	hexokinase 1;hexokinase 1;hexokinase 1	3098;3098;3098	4922;4922;4922	+	Predicted mitochondrial	+				+	-0.0596215	0.175986	0.666829		-0.463918	4.16689	4.276	3.99579	3.89851	4.23602	4.12529
825	13	13	13	34.2	34.2	34.2	51.751	0	129.97	38533000000	23	B2GT34;B2GTW6;Q7ZVY5	B2GT34;B2GTW6;Q7ZVY5	Citrate synthase;Citrate synthase, mitochondrial	cs	cs;cs;cs	ZDB-GENE-030131-1058;ZDB-GENE-030131-1058;ZDB-GENE-030131-1058	CS;CS	citrate synthase;citrate synthase	1431;1431	2422;2422	+	Known mitochondrial	+				+	-0.0587672	0.0888064	0.815067		-0.249771	4.87735	4.80087	4.75023	4.3198	5.11689	4.81546
425	5	5	4	18.4	18.4	16.5	39.26	0	147.34	1193400000	8	Q7ZW73;A0A2R8QH08;Q8JH71;E9QBQ4;E9QF34;A0A0R4IU94	Q7ZW73;A0A2R8QH08;Q8JH71;E9QBQ4;E9QF34	Fructose-bisphosphate aldolase;Fructose-bisphosphate aldolase B	aldob	aldob;aldob;aldob;aldob;aldob	ZDB-GENE-030131-383;ZDB-GENE-030131-383;ZDB-GENE-030131-383;ZDB-GENE-030131-383;ZDB-GENE-030131-383	ALDOB;ALDOB	aldolase, fructose-bisphosphate B;aldolase, fructose-bisphosphate B	229;229	417;417								-0.0570969	0.0140375	0.968194		-0.0424235	0.26339	-0.475331	2.57307	2.5987	-0.739357	0.330491
400	2	2	2	31.7	31.7	31.7	11.23	0	16.421	621230000	2	A0A2R8QCR5	A0A2R8QCR5			slc35a4	ZDB-GENE-061103-595	SLC35A4;SLC35A4	solute carrier family 35 member A4;solute carrier family 35 member A4	113829;113829	20753;20753								-0.0564593	0.060604	0.869753		-0.174766	0.870063	0.988839	0.399026	0.659887	0.250868	1.1778
531	5	4	4	21.3	17	17	33.417	0	27.763	1621200000	4	Q7T3D9;Q801E6;A0A2R9YJL1;H0WE86	Q7T3D9;Q801E6;A0A2R9YJL1	Malate dehydrogenase	mdh1aa	mdh1aa;mdh1aa;mdh1aa	ZDB-GENE-040204-1;ZDB-GENE-040204-1;ZDB-GENE-040204-1	MDH1;MDH1;MDH1;MDH1	malate dehydrogenase 1;malate dehydrogenase 1;malate dehydrogenase 1;malate dehydrogenase 1	4190;4190;4190;4190	6970;6970;6970;6970	+						+	-0.0549232	0.0599601	0.871044		-0.173012	1.0135	1.92704	1.3475	1.18391	1.22179	1.71756
651	7	7	7	15.1	15.1	15.1	64.931	0	55.12	2226800000	8	A5PN55;Q6DBY1;A0A0R4ITK4	A5PN55;Q6DBY1	Malic enzyme	me2	me2;me2	ZDB-GENE-040801-147;ZDB-GENE-040801-147	ME2;ME2	malic enzyme 2;malic enzyme 2	4200;4200	6984;6984		Known mitochondrial	+				+	-0.0522523	0.316371	0.482646		-0.77303	3.36559	3.23641	3.32098	3.25521	3.15854	3.35247
1247	577	12	8	30.8	0.7	0.5	2921	0	94.965	1628600000	15	F1R7N8	F1R7N8		ttna	ttn.2	ZDB-GENE-030113-2	TTN;TTN;TTN;TTN;TTN;TTN;TTN;TTN	titin;titin;titin;titin;titin;titin;titin;titin	7273;7273;7273;7273;7273;7273;7273;7273	12403;12403;12403;12403;12403;12403;12403;12403								-0.0493391	0.0166499	0.962388		-0.0501758	0.538445	3.36159	0.337127	1.59626	1.26448	1.2284
1585	18	18	9	58.4	58.4	29.5	32.688	0	193.18	377860000000	70	Q6NX10	Q6NX10		slc25a4	slc25a4	ZDB-GENE-030131-5275	SLC25A4;SLC25A4;SLC25A4	solute carrier family 25 member 4;solute carrier family 25 member 4;solute carrier family 25 member 4	291;291;291	10990;10990;10990	+	Known mitochondrial	+				+	-0.048985	0.0341546	0.924369		-0.101056	8.15689	7.7984	7.54852	6.88514	8.29278	8.17894
1751	7	7	6	32.2	32.2	28.4	31.035	0	65.229	661170000	7	Q7T1D9;Q7ZZ04	Q7T1D9;Q7ZZ04		echs1	echs1;echs1	ZDB-GENE-030616-617;ZDB-GENE-030616-617	ECHS1;ECHS1	enoyl-CoA hydratase, short chain 1;enoyl-CoA hydratase, short chain 1	1892;1892	3151;3151	+	Known mitochondrial	+				+	-0.0473313	0.0836295	0.824841		-0.236252	1.81016	1.47779	2.03729	1.52804	1.93398	1.72122
529	5	5	5	7.1	7.1	7.1	101.33	0	49.758	2535500000	10	A0A2R9YJH2;Q7ZZJ7;B3DKQ1;Q8JFT9;Q7ZZV6;A7MD95;A4QN38;Q08CS0	A0A2R9YJH2;Q7ZZJ7;B3DKQ1;Q8JFT9;Q7ZZV6;A7MD95;A4QN38	Anion exchange protein	slc4a1a	slc4a1a;slc4a1a;slc4a1a;slc4a1a;slc4a1a;slc4a1a;slc4a1a	ZDB-GENE-010525-1;ZDB-GENE-010525-1;ZDB-GENE-010525-1;ZDB-GENE-010525-1;ZDB-GENE-010525-1;ZDB-GENE-010525-1;ZDB-GENE-010525-1	SLC4A1;SLC4A1;SLC4A1;SLC4A1	solute carrier family 4 member 1 (Diego blood group);solute carrier family 4 member 1 (Diego blood group);solute carrier family 4 member 1 (Diego blood group);solute carrier family 4 member 1 (Diego blood group)	6521;6521;6521;6521	11027;11027;11027;11027								-0.0453521	0.0359254	0.920608		-0.106104	1.5042	1.29004	2.40204	2.09305	1.20758	1.7596
1658	3	3	3	24.3	24.3	24.3	11.315	0	20.903	6750800000	5	Q6P6E0;Q6PBQ7	Q6P6E0;Q6PBQ7		atp5l	atp5l;atp5l	ZDB-GENE-030131-5177;ZDB-GENE-030131-5177								+			+	-0.0446889	0.0493755	0.892534		-0.143906	3.64637	3.68847	3.45358	3.12917	4.1366	3.38859
1663	3	3	3	19.2	19.2	19.2	25.008	0	34.209	2667200000	7	Q6P980;Q2TV65	Q6P980;Q2TV65	Superoxide dismutase	sod2	sod2;sod2	ZDB-GENE-030131-7742;ZDB-GENE-030131-7742	SOD2;SOD2	superoxide dismutase 2;superoxide dismutase 2	6648;6648	11180;11180	+	Known mitochondrial	+				+	-0.0399721	0.0869052	0.818644		-0.244818	1.26902	1.60524	1.24412	1.1732	1.55471	1.27056
821	6	6	6	36.4	36.4	36.4	12.157	0	44.515	4124300000	11	B2GSH9;Q1LYB6	B2GSH9;Q1LYB6	ATPase inhibitor B, mitochondrial	atpif1b	atp5if1b;atp5if1b	ZDB-GENE-050506-113;ZDB-GENE-050506-113	ATP5IF1	ATP synthase inhibitory factor subunit 1	93974	871								-0.0386751	0.031936	0.929103		-0.0947055	3.55356	3.84377	3.09884	2.92273	4.10658	3.35083
340	6	6	6	16.9	16.9	16.9	45.25	0	56.495	784980000	7	Q6PHH4;A0A2R8Q4D3;F1R7X5;A0A2R8Q7E9	Q6PHH4;A0A2R8Q4D3;F1R7X5;A0A2R8Q7E9	Succinyl-CoA ligase subunit beta	suclg2	suclg2;suclg2	ZDB-GENE-030114-3;ZDB-GENE-030114-3	SUCLG2;SUCLG2;SUCLG2	succinate-CoA ligase GDP-forming beta subunit;succinate-CoA ligase GDP-forming beta subunit;succinate-CoA ligase GDP-forming beta subunit	8801;8801;8801	11450;11450;11450	+	Known mitochondrial	+				+	-0.0372421	0.0106504	0.975775		-0.0323072	0.449181	-0.175645	1.94881	2.61021	-0.510233	0.0106417
1562	2	2	2	18.1	18.1	18.1	14.464	0	14.51	713770000	3	Q7ZUJ3;Q6IQT9	Q7ZUJ3;Q6IQT9		mpc2	mpc2;mpc2	ZDB-GENE-030131-330;ZDB-GENE-030131-330	MPC2	mitochondrial pyruvate carrier 2	25874	24515	+	Known mitochondrial	+				+	-0.0364505	0.0273288	0.939012		-0.0814296	0.785012	0.964137	0.202222	-0.140099	1.11719	0.864926
1546	3	2	2	8	6.2	6.2	54.569	0	10.759	1437300000	2	Q6GMJ2;Q6PHF8;Q6NW94	Q6GMJ2;Q6PHF8;Q6NW94		mybpha	mybpha;mybpha;mybpha	ZDB-GENE-040426-1531;ZDB-GENE-040426-1531;ZDB-GENE-040426-1531	MYBPH;MYBPH	myosin binding protein H;myosin binding protein H	4608;4608	7552;7552								-0.0363021	0.0139783	0.968326		-0.0422474	-1.52708	0.485292	-1.63949	0.00731969	-1.04303	-1.75448
1469	36	11	10	35.9	13.8	11.2	110.16	0	145.86	7664400000	22	Q5U3A4;Q642Z0;E9QF60;E9QGF0	Q5U3A4;Q642Z0	Calcium-transporting ATPase	atp2a1	atp2a1;atp2a1	ZDB-GENE-020905-1;ZDB-GENE-020905-1	ATP2A1;ATP2A1;ATP2A1	ATPase sarcoplasmic/endoplasmic reticulum Ca2+ transporting 1;ATPase sarcoplasmic/endoplasmic reticulum Ca2+ transporting 1;ATPase sarcoplasmic/endoplasmic reticulum Ca2+ transporting 1	487;487;487	811;811;811								-0.0361086	0.0181569	0.959054		-0.0546285	3.10134	3.56773	3.88963	2.25961	3.92147	4.2693
1438	8	8	8	23.7	23.7	23.7	49.244	0	61.047	5582900000	16	Q5BJ17	Q5BJ17	Elongation factor Tu	tufm	tufm	ZDB-GENE-050320-73	TUFM	Tu translation elongation factor, mitochondrial	7284	12420	+	Known mitochondrial	+				+	-0.0308543	0.0603909	0.87018		-0.174186	4.43053	4.20634	4.09825	4.27252	4.43572	3.93431
1348	2	2	2	5.5	5.5	5.5	52.331	0	12.37	78759000	2	Q5EB15;Q1L8E2	Q5EB15;Q1L8E2		pmpcb	pmpcb;pmpcb	ZDB-GENE-050220-10;ZDB-GENE-050220-10	PMPCB;PMPCB	peptidase, mitochondrial processing beta subunit;peptidase, mitochondrial processing beta subunit	9512;9512	9119;9119	+	Known mitochondrial	+				+	-0.0304462	0.0589622	0.873047		-0.170291	-0.442357	-0.107879	-0.613105	-0.220383	-0.494955	-0.53934
487	2	2	2	4.9	4.9	4.9	43.027	0	14.075	1266400000	2	E7FDU0;A1L2C0;A0A2R8QUY1	E7FDU0;A1L2C0;A0A2R8QUY1		bckdhb	bckdhb;bckdhb;bckdhb	ZDB-GENE-030124-2;ZDB-GENE-030124-2;ZDB-GENE-030124-2	BCKDHB;BCKDHB	branched chain keto acid dehydrogenase E1 subunit beta;branched chain keto acid dehydrogenase E1 subunit beta	594;594	987;987	+	Known mitochondrial	+				+	-0.030314	0.025731	0.942473		-0.0767968	2.11773	1.28277	2.06783	1.30044	2.29644	1.7805
39	65	38	5	35	24.5	4.4	223.29	0	323.31	28972000000	74	B6IDE1;A0A0G2L6C1;A0A0N4STT5;Q7T2Y2;F1QE01	B6IDE1;A0A0G2L6C1;A0A0N4STT5		smyhc2	smyhc2;smyhc2;smyhc2	ZDB-GENE-070822-12;ZDB-GENE-070822-12;ZDB-GENE-070822-12												-0.0298479	0.0129049	0.970723		-0.039049	4.58812	6.5413	4.19156	5.48745	5.08244	4.66156
306	2	2	2	5.5	5.5	5.5	54.674	0	39.027	59933000	2	Q90ZZ8;Q6DHU0;A7YYF4;A0A2R8PW97;E9QFF0	Q90ZZ8;Q6DHU0;A7YYF4;A0A2R8PW97;E9QFF0	Aldehyde dehydrogenase	aldh3a2a	aldh3a2a;aldh3a2a;aldh3a2a;aldh3a2a;aldh3a2a	ZDB-GENE-040718-74;ZDB-GENE-040718-74;ZDB-GENE-040718-74;ZDB-GENE-040718-74;ZDB-GENE-040718-74	ALDH3A2;ALDH3A2;ALDH3A2	aldehyde dehydrogenase 3 family member A2;aldehyde dehydrogenase 3 family member A2;aldehyde dehydrogenase 3 family member A2	224;224;224	403;403;403	+	Known mitochondrial	+				+	-0.0290201	0.0369889	0.918356		-0.109129	0.29424	0.700349	0.878553	0.979841	0.295431	0.51081
7	2	2	2	11.5	11.5	11.5	25.092	0	13.994	1301200000	3	A0A0A0VDB1;A0A0U2NKZ2;Q9MIY5	A0A0A0VDB1;A0A0U2NKZ2;Q9MIY5	ATP synthase subunit a	ATP6;mt-atp6	mt-atp6;mt-atp6	ZDB-GENE-011205-18;ZDB-GENE-011205-18								+	+	+	+	-0.0269494	0.024753	0.944598		-0.0739536	-0.575616	-1.45997	-1.04047	-1.55452	-0.684908	-0.917468
573	6	6	6	18.2	18.2	18.2	55.368	0	52.534	1389100000	9	A2BIC6	A2BIC6		lap3	lap3	ZDB-GENE-060719-1	LAP3;LAP3	leucine aminopeptidase 3;leucine aminopeptidase 3	51056;51056	18449;18449		Known mitochondrial	+				+	-0.0227342	0.0313372	0.930385		-0.0929869	2.42063	2.6675	2.17255	2.68026	2.49718	2.01505
641	6	6	6	25	25	25	31.74	0	48.864	4551100000	6	A5PL98	A5PL98	Succinate dehydrogenase [ubiquinone] iron-sulfur subunit, mitochondrial	sdhb	sdhb	ZDB-GENE-030131-8005	SDHB;SDHB;SDHB	succinate dehydrogenase complex iron sulfur subunit B;succinate dehydrogenase complex iron sulfur subunit B;succinate dehydrogenase complex iron sulfur subunit B	6390;6390;6390	10681;10681;10681	+	Known mitochondrial	+				+	-0.021818	0.0305287	0.932119		-0.0906631	2.96377	2.85929	2.81615	2.43556	3.25398	2.88422
1625	11	11	10	46.1	46.1	39.9	27.294	0	79.293	198940000000	74	Q6P0T7;Q7ZZW4;A0A1D5NSI6;B7ZVL6;A8WGA6;E9QDI4;A0A1D5NS25;E9QIW4;E9QEG1;A0A1D5NSE8;A0A1D5NSK1;Q9I8U9	Q6P0T7;Q7ZZW4;A0A1D5NSI6;B7ZVL6;A8WGA6;E9QDI4;A0A1D5NS25;E9QIW4;E9QEG1;A0A1D5NSE8		tnnt3b	tnnt3b;tnnt3b;tnnt3b;tnnt3b;tnnt3b;tnnt3b;tnnt3b;tnnt3b;tnnt3b;tnnt3b	ZDB-GENE-030520-2;ZDB-GENE-030520-2;ZDB-GENE-030520-2;ZDB-GENE-030520-2;ZDB-GENE-030520-2;ZDB-GENE-030520-2;ZDB-GENE-030520-2;ZDB-GENE-030520-2;ZDB-GENE-030520-2;ZDB-GENE-030520-2	TNNT3	troponin T3, fast skeletal type	7140	11950								-0.0217811	0.00428407	0.990184		-0.0130884	6.42035	9.27762	4.09053	7.82293	6.57418	5.32605
630	3	3	3	12.5	12.5	12.5	32.787	0	19.399	482360000	4	Q6GMJ8;A4QP04;F1Q9K6;Q32PK8;A8E5G7	Q6GMJ8;A4QP04;F1Q9K6;Q32PK8;A8E5G7	Sulfurtransferase	zgc:162544	zgc:162544;zgc:162544;zgc:162544;zgc:162544;zgc:162544	ZDB-GENE-030131-9020;ZDB-GENE-030131-9020;ZDB-GENE-030131-9020;ZDB-GENE-030131-9020;ZDB-GENE-030131-9020												-0.0199755	0.011556	0.973742		-0.0350194	2.79744	1.88722	3.75552	3.14319	2.51115	2.72591
1708	8	8	8	23.3	23.3	23.3	51.026	0	70.221	1456300000	9	Q6PHG2	Q6PHG2	Hemopexin	hpx	hpxa	ZDB-GENE-030131-5773	HPX;HPX	hemopexin;hemopexin	3263;3263	5171;5171								-0.0190483	0.00227497	0.994775		-0.00696623	2.93547	-0.506673	2.80313	-3.18759	3.455	4.90737
116	17	3	2	40.8	6.8	4.1	63.369	0	22.808	517410000	5	A0A0R4IHN7;Q7SXN9;A0A2R8PYV3	A0A0R4IHN7;Q7SXN9		zgc:66156	zgc:66156;zgc:66156	ZDB-GENE-040426-1554;ZDB-GENE-040426-1554												-0.0149121	0.00490765	0.988763		-0.0149829	-1.47639	0.745721	-1.03703	0.715677	-0.734493	-1.79361
235	2	2	2	7.2	7.2	7.2	37.444	0	14.013	102210000	2	Q803H6;A0A2R8Q0N1;A0A0R4IYX1;Q6P3J9	Q803H6;A0A2R8Q0N1;A0A0R4IYX1;Q6P3J9		adka	adka;adka;adka;adka	ZDB-GENE-030425-3;ZDB-GENE-030425-3;ZDB-GENE-030425-3;ZDB-GENE-030425-3	ADK;ADK	adenosine kinase;adenosine kinase	132;132	257;257								-0.0144117	0.00469135	0.989256		-0.0143261	-1.90525	-1.90511	-0.884841	0.11045	-3.16408	-1.6848
526	3	3	3	24.1	24.1	24.1	36.48	0	26.181	382300000	4	Q6DHD5;A0A2R8RZR0	Q6DHD5;A0A2R8RZR0		akr7a3	akr7a3;akr7a3	ZDB-GENE-040718-62;ZDB-GENE-040718-62	AKR7A3;AKR7A3	aldo-keto reductase family 7 member A3;aldo-keto reductase family 7 member A3	22977;22977	390;390								-0.0137998	0.0170329	0.961539		-0.0513089	-1.27445	-0.765873	-0.374041	-0.855119	-0.910738	-0.689903
1157	2	2	2	13.3	13.3	13.3	20.058	0	13.176	263810000	2	F1QQM8	F1QQM8		si:ch211-161h7.8	si:ch211-161h7.8	ZDB-GENE-091204-302												-0.00815022	0.00206033	0.995267		-0.00631051	0.528033	-1.62332	2.49773	-0.521727	0.766081	1.13364
558	2	2	2	8.7	8.7	8.7	35.492	0	12.072	473300000	2	F1QUE8;A5WUL6;A1L248	F1QUE8;A5WUL6;A1L248		surf1	surf1;surf1;surf1	ZDB-GENE-041108-2;ZDB-GENE-041108-2;ZDB-GENE-041108-2	SURF1;SURF1;SURF1	SURF1 cytochrome c oxidase assembly factor;SURF1 cytochrome c oxidase assembly factor;SURF1 cytochrome c oxidase assembly factor	6834;6834;6834	11474;11474;11474	+	Known mitochondrial	+				+	-0.00335866	0.010979	0.975037		-0.033292	-0.248687	-0.298728	-0.483687	-0.489434	-0.27854	-0.273204
1492	6	6	6	15.5	15.5	15.5	53.355	0	40.444	2079800000	6	Q66L49	Q66L49	Calcium-binding mitochondrial carrier protein SCaMC-1	slc25a24	slc25a24	ZDB-GENE-040912-183	SLC25A24	solute carrier family 25 member 24	29957	20662	+	Known mitochondrial	+				+	-0.00306686	0.00238746	0.994518		-0.00730974	2.76532	2.84098	2.91691	3.6048	2.16937	2.73984
1816	18	18	18	41.2	41.2	41.2	61.196	0	173.99	14296000000	36	Q803B0;Q8JGM5;Q8JGM6	Q803B0;Q8JGM5		hspd1	hspd1;hspd1	ZDB-GENE-021206-1;ZDB-GENE-021206-1	HSPD1;HSPD1	heat shock protein family D (Hsp60) member 1;heat shock protein family D (Hsp60) member 1	3329;3329	5261;5261	+	Known mitochondrial	+				+	-0.00114234	0.00118676	0.997271		-0.00363852	5.31333	5.20733	5.42175	5.92614	4.95893	5.05392
1365	2	2	2	6.2	6.2	6.2	50.228	0	14.371	238920000	2	Q1LYQ9	Q1LYQ9		nfs1	nfs1	ZDB-GENE-060405-1	NFS1;NFS1	NFS1 cysteine desulfurase;NFS1 cysteine desulfurase	9054;9054	15910;15910	+	Known mitochondrial	+				+	0.00108419	0.000945977	0.997824		0.0029011	-0.246684	0.0808651	0.289728	0.499919	-0.620981	0.248223
1491	3	3	3	12.6	12.6	12.6	24.253	0	19.344	1221600000	3	Q66IB6;A7YYD4	Q66IB6		hmgb2b	hmgb2b	ZDB-GENE-040912-122	HMGB2;HMGB2	high mobility group box 2;high mobility group box 2	3148;3148	5000;5000								0.00192471	0.00114332	0.997371		0.00350552	2.14085	2.78269	2.60356	3.38398	1.60216	2.54673
941	2	2	2	16.3	16.3	16.3	19.134	0	23.378	160560000	3	Q66IA8;E7F0H8;Q567G0;F1Q895	Q66IA8;E7F0H8;Q567G0;F1Q895		hmgb3b	hmgb3b;hmgb3b;hmgb3b;hmgb3b	ZDB-GENE-050417-290;ZDB-GENE-050417-290;ZDB-GENE-050417-290;ZDB-GENE-050417-290	HMGB3;HMGB3;HMGB3	high mobility group box 3;high mobility group box 3;high mobility group box 3	3149;3149;3149	5004;5004;5004								0.00486266	0.0049684	0.988625		0.0151673	-0.0142206	0.341792	-0.210269	0.570865	-0.0718061	-0.367168
1632	2	2	2	22.3	22.3	22.3	10.778	0	14.495	368180000	3	Q6P119	Q6P119		ndufb3	ndufb3	ZDB-GENE-091204-407	NDUFB3;NDUFB3	NADH:ubiquinone oxidoreductase subunit B3;NADH:ubiquinone oxidoreductase subunit B3	4709;4709	7698;7698	+	Known mitochondrial	+				+	0.00505211	0.00676121	0.984552		0.0205988	0.883218	0.400869	0.565913	0.355781	0.495222	1.01415
849	9	9	9	22.1	22.1	22.1	69.267	0	87.87	6940600000	20	Q804C3;B3DIV6	Q804C3;B3DIV6	Acetyltransferase component of pyruvate dehydrogenase complex	dlat	dlat;dlat	ZDB-GENE-030131-2921;ZDB-GENE-030131-2921	DLAT;DLAT;DLAT	dihydrolipoamide S-acetyltransferase;dihydrolipoamide S-acetyltransferase;dihydrolipoamide S-acetyltransferase	1737;1737;1737	2896;2896;2896	+	Known mitochondrial	+				+	0.00718911	0.00494121	0.988687		0.0150848	3.76923	4.0296	3.50264	2.971	4.5337	3.81834
418	2	2	2	9.3	9.3	9.3	48.65	0	14.859	72219000	2	A0A2R8QFH1;A2BEP0;Q90ZH0	A0A2R8QFH1;A2BEP0;Q90ZH0		mrps31	mrps31;mrps31;mrps31	ZDB-GENE-030131-3715;ZDB-GENE-030131-3715;ZDB-GENE-030131-3715	MRPS31;MRPS31	mitochondrial ribosomal protein S31;mitochondrial ribosomal protein S31	10240;10240	16632;16632	+	Known mitochondrial	+				+	0.00770084	0.00631175	0.985572		0.0192391	-1.6273	-1.92727	-2.02415	-1.10831	-2.37588	-2.07143
1274	2	2	2	7.1	7.1	7.1	34.739	0	12.97	1168600000	5	Q6DC25;F1RDX1	Q6DC25;F1RDX1		auh	auh;auh	ZDB-GENE-040801-95;ZDB-GENE-040801-95	AUH;AUH	AU RNA binding methylglutaconyl-CoA hydratase;AU RNA binding methylglutaconyl-CoA hydratase	549;549	890;890	+	Known mitochondrial	+				+	0.0112414	0.0237119	0.946865		0.0709207	2.4888	2.22303	2.05073	2.08754	2.30018	2.40856
1420	3	3	3	7.1	7.1	7.1	48.601	0	16.941	418980000	3	Q5SPG8;Q503M6;F6NNZ1	Q5SPG8;Q503M6		si:dkey-11e23.4	acot20;acot20	ZDB-GENE-041001-182;ZDB-GENE-041001-182												0.0126167	0.0134267	0.969557		0.0406047	1.07077	1.5847	1.45826	1.65792	1.64882	0.844832
1312	3	3	3	51.9	51.9	51.9	11.111	0	92.592	988840000	6	H0WE38;Q6VN46	H0WE38;Q6VN46	Myoglobin	mb	mb;mb	ZDB-GENE-040426-1430;ZDB-GENE-040426-1430	MB;MB	myoglobin;myoglobin	4151;4151	6915;6915								0.0127196	0.00560484	0.987177		0.017098	-0.330871	-0.455914	1.01921	-1.0035	0.943809	0.330269
308	3	3	3	13.5	13.5	13.5	36.671	0	18.008	322560000	4	A0A2R8PX28;F1QCW3;Q6NY49	A0A2R8PX28;F1QCW3;Q6NY49		si:ch211-107o10.3;LOC407663	si:ch211-107o10.3;si:ch211-107o10.3;si:ch211-107o10.3	ZDB-GENE-030131-4716;ZDB-GENE-030131-4716;ZDB-GENE-030131-4716												0.0136091	0.00411662	0.990566		0.0125792	0.129014	-0.172196	0.725301	2.1817	-1.4207	-0.0380567
753	8	8	8	16.6	16.6	16.6	77.39	0	63.234	2298500000	12	Q499A9;B8JK22;A9JT73;B8JK23	Q499A9;B8JK22;A9JT73		acsl1a	acsl1a;acsl1a;acsl1a	ZDB-GENE-050809-115;ZDB-GENE-050809-115;ZDB-GENE-050809-115	ACSL1;ACSL1;ACSL1;ACSL1	acyl-CoA synthetase long chain family member 1;acyl-CoA synthetase long chain family member 1;acyl-CoA synthetase long chain family member 1;acyl-CoA synthetase long chain family member 1	2180;2180;2180;2180	3569;3569;3569;3569	+	Known mitochondrial	+				+	0.0157359	0.0108613	0.975301		0.0329394	4.10748	3.45823	3.43859	2.90043	4.35746	3.79361
118	25	25	25	55.3	55.3	55.3	72.862	0	268.12	24082000000	39	A0A0R4II73;Q6PFM3;A0A0R4IHT0;A0A0R4IB76	A0A0R4II73;Q6PFM3;A0A0R4IHT0		slc25a12	slc25a12;slc25a12;slc25a12	ZDB-GENE-031006-11;ZDB-GENE-031006-11;ZDB-GENE-031006-11	SLC25A12;SLC25A12	solute carrier family 25 member 12;solute carrier family 25 member 12	8604;8604	10982;10982	+	Known mitochondrial	+				+	0.0158942	0.0104057	0.976325		0.0315736	5.15865	4.95158	4.75837	3.99315	5.42394	5.49919
490	2	2	2	14	14	14	20.394	0	11.984	987530000	2	F1R8I1;A0A2R8RK19	F1R8I1;A0A2R8RK19		si:ch211-243c14.4	card19;card19	ZDB-GENE-041008-5;ZDB-GENE-041008-5	CARD19;CARD19	caspase recruitment domain family member 19;caspase recruitment domain family member 19	84270;84270	28148;28148								0.0165655	0.0168626	0.961917		0.0508053	0.904502	1.64204	1.04014	0.887977	1.08089	1.66751
1720	17	17	6	45.5	45.5	21.1	56.549	0	150.88	6878500000	20	Q6TH48;Q1JPX8;F1QZU7;Q32PU9;A0A0G2KZR6;Q0H2G3	Q6TH48;Q1JPX8;F1QZU7;Q32PU9;A0A0G2KZR6		aldh2.2	aldh2.2;aldh2.2;aldh2.2;aldh2.2	ZDB-GENE-030326-5;ZDB-GENE-030326-5;ZDB-GENE-030326-5;ZDB-GENE-030326-5	ALDH2;ALDH2;ALDH2;ALDH2;ALDH2	aldehyde dehydrogenase 2 family member;aldehyde dehydrogenase 2 family member;aldehyde dehydrogenase 2 family member;aldehyde dehydrogenase 2 family member;aldehyde dehydrogenase 2 family member	217;217;217;217;217	404;404;404;404;404	+	Known mitochondrial	+				+	0.0166829	0.00903528	0.97941		0.0274571	3.08271	3.04496	4.3321	4.23652	2.72705	3.54626
283	2	2	2	7.6	7.6	7.6	39.495	0	11.089	290900000	2	F1QK02;A7E2M7;A5PLF9;A0A286YA24;A0A0R4IMS6	F1QK02;A7E2M7;A5PLF9;A0A286YA24;A0A0R4IMS6		mrps22	mrps22;mrps22;mrps22;mrps22;mrps22	ZDB-GENE-070615-31;ZDB-GENE-070615-31;ZDB-GENE-070615-31;ZDB-GENE-070615-31;ZDB-GENE-070615-31	MRPS22;MRPS22;MRPS22	mitochondrial ribosomal protein S22;mitochondrial ribosomal protein S22;mitochondrial ribosomal protein S22	56945;56945;56945	14508;14508;14508	+	Known mitochondrial	+				+	0.0168513	0.0116241	0.97359		0.0352229	-0.107551	-1.37926	-0.194329	-0.0917518	-0.939038	-0.599798
457	5	5	3	42.7	42.7	31.7	9.4279	0	36.967	7871400000	11	Q7ZTT8;A0A2R8QLN3;A0A286YA77;E7F8X1	Q7ZTT8;A0A2R8QLN3		ndufa4l	ndufa4l;ndufa4l	ZDB-GENE-040426-2756;ZDB-GENE-040426-2756								+			+	0.0180608	0.0114168	0.974054		0.0346027	2.92819	2.44569	2.85726	1.84658	3.56756	2.87118
1523	2	2	2	17.2	17.2	17.2	18.907	0	11.867	113960000	2	Q6DGX4;Q5I6X8	Q6DGX4;Q5I6X8		gcshb	gcshb;gcshb	ZDB-GENE-040718-319;ZDB-GENE-040718-319	GCSH;GCSH	glycine cleavage system protein H;glycine cleavage system protein H	2653;2653	4208;4208	+	Known mitochondrial	+				+	0.0194052	0.00571329	0.986931		0.0174267	-2.79069	-3.87564	-0.972783	-1.10198	-3.45279	-3.02613
1361	2	2	2	9.8	9.8	9.8	26.965	0	13.646	368510000	3	Q561S1;Q1LWX6;I3ISC0;Q9W7B1;Q8AW16	Q561S1;Q1LWX6;I3ISC0;Q9W7B1;Q8AW16		hsd17b8	hsd17b8;hsd17b8;hsd17b8;hsd17b8;hsd17b8	ZDB-GENE-010110-1;ZDB-GENE-010110-1;ZDB-GENE-010110-1;ZDB-GENE-010110-1;ZDB-GENE-010110-1	HSD17B8;HSD17B8;HSD17B8	hydroxysteroid 17-beta dehydrogenase 8;hydroxysteroid 17-beta dehydrogenase 8;hydroxysteroid 17-beta dehydrogenase 8	7923;7923;7923	3554;3554;3554	+	Known mitochondrial	+				+	0.0206339	0.0372194	0.917869		0.109783	0.479813	0.335385	0.428729	0.405864	0.766155	0.133811
1206	2	2	2	8.5	8.5	8.5	42.389	0	11.927	223320000	2	F1QZY9;Q7T3C7	F1QZY9;Q7T3C7	Reticulon-4-interacting protein 1 homolog, mitochondrial	rtn4ip1	rtn4ip1;rtn4ip1	ZDB-GENE-040426-1314;ZDB-GENE-040426-1314	RTN4IP1;RTN4IP1;RTN4IP1	reticulon 4 interacting protein 1;reticulon 4 interacting protein 1;reticulon 4 interacting protein 1	84816;84816;84816	18647;18647;18647	+	Known mitochondrial	+				+	0.0227581	0.0315125	0.93001		0.0934902	0.935069	1.04681	0.613542	0.976003	1.1922	0.49549
1578	9	9	9	31.4	31.4	31.4	45.922	0	66.504	7695200000	12	Q6NWD0;Q6PHK4	Q6NWD0;Q6PHK4	Serine--pyruvate aminotransferase	agxtb	agxtb;agxtb	ZDB-GENE-010302-3;ZDB-GENE-010302-3	AGXT;AGXT	alanine--glyoxylate and serine--pyruvate aminotransferase;alanine--glyoxylate and serine--pyruvate aminotransferase	189;189	341;341	+	Predicted mitochondrial	+				+	0.0241235	0.00625992	0.985689		0.0190823	1.7725	2.05735	5.25392	4.12612	2.07604	2.95398
460	2	2	2	2.4	2.4	2.4	112.97	0	12.768	98803000	2	A0A2R8QM38;E7FDW7	A0A2R8QM38;E7FDW7		nlrx1	nlrx1;nlrx1	ZDB-GENE-071119-3;ZDB-GENE-071119-3	NLRX1;NLRX1;NLRX1	NLR family member X1;NLR family member X1;NLR family member X1	79671;79671;79671	29890;29890;29890	+	Known mitochondrial	+				+	0.0246686	0.0597936	0.871378		0.172559	-0.0576089	-0.0403202	-0.321776	-0.1764	0.0987109	-0.26801
100	3	3	3	7.7	7.7	7.7	57.531	0	44.175	456020000	3	Q5U3T6;A0A0R4IFK9	Q5U3T6;A0A0R4IFK9		pmpca	pmpca;pmpca	ZDB-GENE-030131-5809;ZDB-GENE-030131-5809	PMPCA;PMPCA;PMPCA	peptidase, mitochondrial processing alpha subunit;peptidase, mitochondrial processing alpha subunit;peptidase, mitochondrial processing alpha subunit	23203;23203;23203	18667;18667;18667	+	Known mitochondrial	+				+	0.0259923	0.0464586	0.898548		0.135788	1.70638	1.08088	1.46971	1.56001	1.40349	1.37145
228	2	2	2	1.4	1.4	1.4	142.47	0	12.325	85395000	2	A0A2R8Q4U0;T1ECS5;A0A2R8QQI2;A0A0R4IXG5;A0A2R8QQ65;E7F568	A0A2R8Q4U0;T1ECS5;A0A2R8QQI2;A0A0R4IXG5;A0A2R8QQ65;E7F568	Protein cordon-bleu	cobl	cobl;cobl;cobl;cobl;cobl;cobl	ZDB-GENE-091020-11;ZDB-GENE-091020-11;ZDB-GENE-091020-11;ZDB-GENE-091020-11;ZDB-GENE-091020-11;ZDB-GENE-091020-11	COBL;COBL;COBL	cordon-bleu WH2 repeat protein;cordon-bleu WH2 repeat protein;cordon-bleu WH2 repeat protein	23242;23242;23242	22199;22199;22199								0.0262555	0.00913312	0.97919		0.0277514	-0.789226	1.70077	-1.04074	0.696418	-0.288422	-0.458427
1573	3	3	3	9	9	9	71.197	0	20.692	199140000	3	Q6NVC5;A0A0R4ILB0;A0A0R4ISG5	Q6NVC5;A0A0R4ILB0	Mitochondrial Rho GTPase 1-A	rhot1a	rhot1a;rhot1a	ZDB-GENE-030131-5354;ZDB-GENE-030131-5354	RHOT1;RHOT1;RHOT1;RHOT1;RHOT1	ras homolog family member T1;ras homolog family member T1;ras homolog family member T1;ras homolog family member T1;ras homolog family member T1	55288;55288;55288;55288;55288	21168;21168;21168;21168;21168	+	Known mitochondrial	+				+	0.027825	0.0450814	0.901402		0.13194	-1.20019	-1.48842	-0.886143	-1.18193	-1.36068	-0.948671
1774	6	6	6	23	23	23	45.844	0	70.313	4149400000	9	Q8AW60;Q7ZTH9;A0A286Y9D4;E7FGP9;E9QEY6	Q8AW60;Q7ZTH9;A0A286Y9D4;E7FGP9		ivd	ivd;ivd;ivd;ivd	ZDB-GENE-030616-262;ZDB-GENE-030616-262;ZDB-GENE-030616-262;ZDB-GENE-030616-262	IVD;IVD;IVD	isovaleryl-CoA dehydrogenase;isovaleryl-CoA dehydrogenase;isovaleryl-CoA dehydrogenase	3712;3712;3712	6186;6186;6186	+	Known mitochondrial	+				+	0.0312292	0.0602995	0.870363		0.173937	3.1028	2.86219	2.96063	2.89979	3.33095	2.78856
1370	2	2	2	8.1	8.1	8.1	35.564	0	37.829	370920000	2	Q7ZUP3;Q6NYD2;Q1MTE6;F1R4J2;F6NQF0;Q4V945	Q7ZUP3;Q6NYD2;Q1MTE6;F1R4J2;F6NQF0;Q4V945	Sideroflexin	sfxn2	sfxn2;sfxn2;sfxn2;sfxn2;sfxn2;sfxn2	ZDB-GENE-040426-2831;ZDB-GENE-040426-2831;ZDB-GENE-040426-2831;ZDB-GENE-040426-2831;ZDB-GENE-040426-2831;ZDB-GENE-040426-2831	SFXN2;SFXN2	sideroflexin 2;sideroflexin 2	118980;118980	16086;16086	+	Predicted mitochondrial	+				+	0.0321861	0.0310555	0.930989		0.0921776	0.0647761	0.256845	0.623485	0.963128	0.0131129	0.0654227
749	3	3	3	13.1	13.1	13.1	58.512	0	45.316	312060000	4	A9JRU2	A9JRU2		pdp1	pdp1	ZDB-GENE-060810-70	PDP1;PDP1	pyruvate dehyrogenase phosphatase catalytic subunit 1;pyruvate dehyrogenase phosphatase catalytic subunit 1	54704;54704	9279;9279	+	Known mitochondrial	+				+	0.0329643	0.0225345	0.949435		0.0674833	1.1803	-0.295892	1.15658	0.699849	0.748405	0.691628
1783	4	4	3	16.4	16.4	11.8	39.986	0	22.914	1356600000	4	Q7ZUJ7;A8E541;Q6NV33;F1QI80	Q7ZUJ7;A8E541;Q6NV33;F1QI80	Isocitrate dehydrogenase [NAD] subunit, mitochondrial	idh3a	idh3a;idh3a;idh3a;idh3a	ZDB-GENE-040426-1007;ZDB-GENE-040426-1007;ZDB-GENE-040426-1007;ZDB-GENE-040426-1007	IDH3A;IDH3A;IDH3A	isocitrate dehydrogenase (NAD(+)) 3 catalytic subunit alpha;isocitrate dehydrogenase (NAD(+)) 3 catalytic subunit alpha;isocitrate dehydrogenase (NAD(+)) 3 catalytic subunit alpha	3419;3419;3419	5384;5384;5384	+	Known mitochondrial	+				+	0.0356943	0.0500204	0.891209		0.145695	2.12809	2.79324	2.00818	2.38534	2.33013	2.32113
6	3	3	3	5	5	5	68.045	0	29.968	357220000	7	A0A0U2PLW3;A0A0U2NRI4;A0A0U2NDH7;A0A0U2JEX3;A0A0A0VDA7;Q9MIY0	A0A0U2PLW3;A0A0U2NRI4;A0A0U2NDH7;A0A0U2JEX3;A0A0A0VDA7;Q9MIY0	NADH-ubiquinone oxidoreductase chain 5	ND5;mt-nd5	mt-nd5	ZDB-GENE-011205-12								+	+	+	+	0.0379609	0.0458744	0.899758		0.134157	0.8536	0.279437	0.423604	0.242431	0.436861	0.991233
1688	9	9	9	49.7	49.7	49.7	18.258	0	97.737	39485000000	18	Q6PC77	Q6PC77		atp5h	atp5pd	ZDB-GENE-040426-1658	ATP5PD;ATP5PD	ATP synthase peripheral stalk subunit d;ATP synthase peripheral stalk subunit d	10476;10476	845;845								0.0434133	0.0537329	0.883623		0.155954	4.67889	4.30753	4.48575	4.08636	4.9762	4.53984
1510	2	2	2	2.7	2.7	2.7	103.85	0	14.176	62039000	2	Q6DGE9	Q6DGE9	Protein unc-45 homolog B	unc45b	unc45b	ZDB-GENE-020919-3	UNC45B;UNC45B;UNC45B;UNC45B	unc-45 myosin chaperone B;unc-45 myosin chaperone B;unc-45 myosin chaperone B;unc-45 myosin chaperone B	146862;146862;146862;146862	14304;14304;14304;14304								0.045473	0.0371719	0.917969		0.109648	-1.73768	-1.33652	-2.6777	-1.9829	-1.99749	-1.6351
628	3	2	2	25.4	17.5	17.5	11.732	0	11.346	235450000	3	E7F225;A4QN90	E7F225;A4QN90		zgc:163061	zgc:163061;zgc:163061	ZDB-GENE-070410-132;ZDB-GENE-070410-132												0.0466298	0.0260856	0.941704		0.0778262	-0.729738	0.14504	-0.771481	0.621629	-0.784859	-1.05306
411	3	3	3	13.6	13.6	13.6	47.313	0	54.21	257330000	3	A0A2R8QES3;Q58EI3;Q6GQP1;F1Q7J1	A0A2R8QES3;Q58EI3;Q6GQP1;F1Q7J1		apool	apool;apool;apool;apool	ZDB-GENE-050327-76;ZDB-GENE-050327-76;ZDB-GENE-050327-76;ZDB-GENE-050327-76	APOOL;APOOL	apolipoprotein O like;apolipoprotein O like	139322;139322	24009;24009	+	Known mitochondrial	+				+	0.0471136	0.0848942	0.822443		0.239565	-0.729196	-0.257691	-0.806399	-0.425658	-0.486311	-0.739976
1435	3	3	2	7.5	7.5	5.4	60.302	0	45.419	1132200000	4	Q58EB2	Q58EB2		igfn1.1	igfn1.1	ZDB-GENE-050327-30	IGFN1	immunoglobulin like and fibronectin type III domain containing 1	91156	24607								0.0473974	0.00891083	0.979691		0.0270827	1.53496	3.22526	-1.61646	3.04764	0.659	-0.420696
575	8	8	8	22.3	22.3	22.3	61.721	0	64.946	1979500000	8	A2BIN5;Q6NWI5	A2BIN5;Q6NWI5		mccc2	mccc2;mccc2	ZDB-GENE-040426-2493;ZDB-GENE-040426-2493	MCCC2;MCCC2	methylcrotonoyl-CoA carboxylase 2;methylcrotonoyl-CoA carboxylase 2	64087;64087	6937;6937	+	Known mitochondrial	+				+	0.0485911	0.148712	0.710048		0.399337	1.81371	2.06259	1.85352	1.9074	2.14089	1.8273
658	2	2	2	10.4	10.4	10.4	37.245	0	18.702	272580000	3	A5WW99;Q66L51	A5WW99;Q66L51	2-methoxy-6-polyprenyl-1,4-benzoquinol methylase, mitochondrial	coq5	coq5;coq5	ZDB-GENE-040912-5;ZDB-GENE-040912-5	COQ5	coenzyme Q5, methyltransferase	84274	28722	+	Known mitochondrial	+				+	0.049089	0.0963731	0.80099		0.269342	1.67686	2.04314	1.50636	1.65209	1.9603	1.76124
489	28	28	28	50.9	50.9	50.9	84.804	0	323.31	44648000000	50	A0A2R8RID5;Q6PEI6;F8W4M7	A0A2R8RID5;Q6PEI6;F8W4M7		aco2	aco2;aco2;aco2	ZDB-GENE-030131-1390;ZDB-GENE-030131-1390;ZDB-GENE-030131-1390	ACO2;ACO2;ACO2;ACO2;ACO2;ACO2	aconitase 2;aconitase 2;aconitase 2;aconitase 2;aconitase 2;aconitase 2	50;50;50;50;50;50	118;118;118;118;118;118	+	Known mitochondrial	+				+	0.0491125	0.048323	0.894699		0.140982	5.75711	5.37681	5.31847	4.93516	6.02988	5.63469
1495	8	8	8	27.6	27.6	27.6	53.69	0	51.223	12254000000	10	Q6AZA2;Q2YDP9	Q6AZA2		ndufv1	ndufv1	ZDB-GENE-040808-73	NDUFV1	NADH:ubiquinone oxidoreductase core subunit V1	4723	7716	+	Known mitochondrial	+				+	0.0493051	0.0820903	0.82777		0.232212	3.91643	3.29666	3.82653	3.55498	3.79803	3.83452
530	23	23	15	62.8	62.8	50.1	46.895	0	289.78	630760000000	132	A0A2R9YJH5;A0A0R4IFJ7;Q7ZUU6;A0A2R8Q084	A0A2R9YJH5;A0A0R4IFJ7			ckmt2a;ckmt2a	ZDB-GENE-030131-5717;ZDB-GENE-030131-5717	CKMT2;CKMT2	creatine kinase, mitochondrial 2;creatine kinase, mitochondrial 2	1160;1160	1996;1996	+	Known mitochondrial	+				+	0.0497999	0.0218951	0.950834		0.065613	7.55184	7.81044	6.94144	6.05661	8.18304	8.21346
1795	2	2	2	17.8	17.8	17.8	16.159	0	14.191	391360000	3	Q7ZV59	Q7ZV59		synj2bp	synj2bp	ZDB-GENE-030131-6531	SYNJ2BP;SYNJ2BP	synaptojanin 2 binding protein;synaptojanin 2 binding protein	55333;55333	18955;18955	+	Known mitochondrial	+				+	0.0514446	0.110439	0.775463		0.305161	1.62235	1.51869	1.60162	1.85964	1.31011	1.72724
1029	17	16	16	28.6	27.2	27.2	83.924	0	159.8	42573000000	31	E9QDE7;A0A2R8Q9E6;A0A2R8Q5X4	E9QDE7		si:ch1073-139a18.1	nnt2	ZDB-GENE-091204-5	NNT;NNT	nicotinamide nucleotide transhydrogenase;nicotinamide nucleotide transhydrogenase	23530;23530	7863;7863	+	Known mitochondrial	+				+	0.0533322	0.0271418	0.939416		0.0808881	5.6662	5.8055	5.23246	4.36489	6.425	6.07426
1740	4	4	4	53.5	53.5	53.5	10.087	0	29.196	8006100000	13	Q7SXM1	Q7SXM1		cox6b2	cox6b2	ZDB-GENE-040426-1566	COX6B2;COX6B2	cytochrome c oxidase subunit 6B2;cytochrome c oxidase subunit 6B2	125965;125965	24380;24380	+	Known mitochondrial	+				+	0.0541898	0.0273663	0.938931		0.0815381	2.54114	2.88869	2.43311	1.41132	3.57242	3.04177
483	3	3	3	14.2	14.2	14.2	23.197	0	19.288	136330000	5	F1QEP1;A0A2R8QTN3;F1R4U0;A8WFQ6;Q6PGY3	F1QEP1;A0A2R8QTN3;F1R4U0;A8WFQ6		si:dkey-178e17.1;slc25a1b	si:dkey-178e17.1;si:dkey-178e17.1;slc25a1b;slc25a1b	ZDB-GENE-081104-41;ZDB-GENE-081104-41;ZDB-GENE-130114-1;ZDB-GENE-130114-1	SLC25A1;SLC25A1	solute carrier family 25 member 1;solute carrier family 25 member 1	6576;6576	10979;10979	+	Known mitochondrial	+				+	0.0552993	0.0143041	0.9676		0.0432166	-0.502046	-1.88906	1.52551	1.37397	-1.19707	-0.876605
98	10	10	10	12.4	12.4	12.4	129.87	0	63.52	1974700000	11	A0A0R4IFJ4;Q9DDT1;F1QYZ6;B3DGZ9;Q32LQ9;Q5PR38;Q7ZZ22;Q58EN6;B0S5R6	A0A0R4IFJ4			pcxa	ZDB-GENE-090908-3	PC;PC	pyruvate carboxylase;pyruvate carboxylase	5091;5091	8636;8636		Known mitochondrial	+				+	0.0555555	0.0153299	0.965317		0.0462642	1.98839	1.83394	3.46573	4.38976	0.641907	2.42305
203	11	11	11	34.6	34.6	34.6	43.741	0	77.755	13216000000	14	Q6P948;A0A0R4IT09;A0A2R8QAA8;A0A2R8Q5C3;Q6DGZ9;F1QBT9;E7F9W7;E9QBJ0	Q6P948;A0A0R4IT09;A0A2R8QAA8	Pyruvate dehydrogenase E1 component subunit alpha	pdha1a	pdha1a;pdha1a;pdha1a	ZDB-GENE-040426-2719;ZDB-GENE-040426-2719;ZDB-GENE-040426-2719	PDHA1;PDHA1	pyruvate dehydrogenase E1 alpha 1 subunit;pyruvate dehydrogenase E1 alpha 1 subunit	5160;5160	8806;8806	+	Known mitochondrial	+				+	0.0582328	0.0505882	0.890045		0.147269	3.47031	3.40872	2.9481	2.68854	3.9309	3.38239
300	4	4	4	6.5	6.5	6.5	76.056	0	34.032	714640000	5	A0A2R8PV58;Q6DGE2;F1QPL7;B0S5E3;B0S5E2	A0A2R8PV58;Q6DGE2;F1QPL7		pcca	pcca;pcca;pcca	ZDB-GENE-040718-246;ZDB-GENE-040718-246;ZDB-GENE-040718-246	PCCA;PCCA	propionyl-CoA carboxylase subunit alpha;propionyl-CoA carboxylase subunit alpha	5095;5095	8653;8653	+	Known mitochondrial	+				+	0.064014	0.0793569	0.832996		0.225014	1.65225	1.23162	1.59114	1.05085	1.80516	1.81103
675	2	2	2	14.8	14.8	14.8	17.709	0	12.313	2459200000	3	Q6DH81;F1R611;A7MCG7	Q6DH81;F1R611;A7MCG7	Acyl carrier protein	ndufab1a	ndufab1a;ndufab1a;ndufab1a	ZDB-GENE-040801-1;ZDB-GENE-040801-1;ZDB-GENE-040801-1	NDUFAB1;NDUFAB1	NADH:ubiquinone oxidoreductase subunit AB1;NADH:ubiquinone oxidoreductase subunit AB1	4706;4706	7694;7694	+	Known mitochondrial	+				+	0.0642283	0.157646	0.69559		0.420704	1.86389	1.65501	1.35815	1.62867	1.6703	1.77076
1393	14	14	12	52.3	52.3	44.9	30.284	0	162.38	45563000000	41	Q8AWD0;Q4JHL7	Q8AWD0;Q4JHL7		vdac2	vdac2;vdac2	ZDB-GENE-030131-845;ZDB-GENE-030131-845	VDAC2;VDAC2;VDAC2;VDAC2	voltage dependent anion channel 2;voltage dependent anion channel 2;voltage dependent anion channel 2;voltage dependent anion channel 2	7417;7417;7417;7417	12672;12672;12672;12672	+	Known mitochondrial	+				+	0.0688294	0.0637259	0.863523		0.18324	5.89477	5.98888	5.52962	5.17625	6.21324	6.23027
514	2	2	2	18.8	18.8	18.8	11.969	0	12.064	232600000	2	K7DYN8;E7F2K4;K7DYJ9;K7DYH4;A0A2R8RW11	K7DYN8;E7F2K4;K7DYJ9;K7DYH4;A0A2R8RW11		si:ch211-140m22.7	si:ch211-140m22.7;si:ch211-140m22.7;si:ch211-140m22.7;si:ch211-140m22.7;si:ch211-140m22.7	ZDB-GENE-070912-73;ZDB-GENE-070912-73;ZDB-GENE-070912-73;ZDB-GENE-070912-73;ZDB-GENE-070912-73												0.0693768	0.0565901	0.877829		0.163804	-0.0761865	0.835996	0.17036	1.02126	-0.0223295	0.139371
51	3	3	3	2.9	2.9	2.9	178.58	0	17.428	38421000	3	A0A0N4STW3;B0S5I2;B0S5I0;A5PMP6;A0A0N4SU63;A5PMP8;B0S5I1;F6P0C3;A0A2R8RVX2;A8KB97	A0A0N4STW3;B0S5I2;B0S5I0;A5PMP6;A0A0N4SU63;A5PMP8;B0S5I1		DKEY-75L1.5-001;DKEY-13C13.1-001;c3b.2;DKEY-75L1.6-001	c3b.1;c3b.1;c3b.1;c3b.2	ZDB-GENE-030131-2211;ZDB-GENE-030131-2211;ZDB-GENE-030131-2211;ZDB-GENE-030131-3063	C3;C3;C3;C3	complement C3;complement C3;complement C3;complement C3	718;718;718;718	1318;1318;1318;1318								0.0699169	0.0390534	0.914001		0.114981	-2.37417	-2.16375	-2.39039	-1.08121	-2.52368	-3.11366
494	2	2	2	4.9	4.9	4.9	81.901	0	14.783	142300000	2	F1Q9X9;A8WFV1;A0A2R8RKV0	F1Q9X9;A8WFV1;A0A2R8RKV0		trap1	trap1;trap1;trap1	ZDB-GENE-030131-4257;ZDB-GENE-030131-4257;ZDB-GENE-030131-4257	TRAP1;TRAP1;TRAP1;TRAP1	TNF receptor associated protein 1;TNF receptor associated protein 1;TNF receptor associated protein 1;TNF receptor associated protein 1	10131;10131;10131;10131	16264;16264;16264;16264		Known mitochondrial	+				+	0.0704014	0.113503	0.770011		0.312873	-0.791295	-1.52468	-1.01772	-1.16116	-0.984501	-0.976821
1777	8	6	5	44.1	35.5	30.6	20.885	0	48.86	4148400000	10	Q7ZUB0	Q7ZUB0		myl13	myl13	ZDB-GENE-040426-1593												0.0737034	0.0328575	0.927134		0.0973463	3.92709	5.56033	3.2353	4.79949	4.4158	3.72854
61	2	2	2	4.8	4.8	4.8	44.138	0	24.204	139320000	2	Q08C39;F1R6P0;A0A0R4IAB6	Q08C39;F1R6P0;A0A0R4IAB6		mrps5	mrps5;mrps5;mrps5	ZDB-GENE-060929-264;ZDB-GENE-060929-264;ZDB-GENE-060929-264	MRPS5;MRPS5	mitochondrial ribosomal protein S5;mitochondrial ribosomal protein S5	64969;64969	14498;14498	+	Known mitochondrial	+				+	0.0746672	0.0712152	0.84876		0.203388	-1.07389	-1.52794	-1.42889	-0.693337	-1.87112	-1.24226
1059	9	9	9	22.6	22.6	22.6	52.712	0	77.833	23731000000	18	F1Q4N4;Q502L5;Q32LT4	F1Q4N4;Q502L5		ndufs2	ndufs2;ndufs2	ZDB-GENE-050522-273;ZDB-GENE-050522-273	NDUFS2;NDUFS2	NADH:ubiquinone oxidoreductase core subunit S2;NADH:ubiquinone oxidoreductase core subunit S2	4720;4720	7708;7708	+	Known mitochondrial	+				+	0.0765827	0.109362	0.777388		0.302445	4.39996	4.71671	4.11769	4.33773	4.27061	4.85577
1762	9	9	9	41.2	41.2	41.2	39.308	0	87.515	8401700000	12	Q7T368;Q1LVS0	Q7T368		pdhb	pdhb	ZDB-GENE-040426-2173	PDHB;PDHB;PDHB	pyruvate dehydrogenase E1 beta subunit;pyruvate dehydrogenase E1 beta subunit;pyruvate dehydrogenase E1 beta subunit	5162;5162;5162	8808;8808;8808	+	Known mitochondrial	+				+	0.0772128	0.0683927	0.854294		0.195824	3.27166	3.28724	2.87941	2.54521	3.82339	3.30135
649	2	2	2	8.5	8.5	8.5	34.491	0	13.218	274660000	4	Q5CZU9;B2GS03;A5PN39;A5PN40	Q5CZU9;B2GS03;A5PN39;A5PN40		cryz	cryz;cryz;cryz;cryz	ZDB-GENE-050306-24;ZDB-GENE-050306-24;ZDB-GENE-050306-24;ZDB-GENE-050306-24	CRYZ;CRYZ	crystallin zeta;crystallin zeta	1429;1429	2419;2419	+	Known mitochondrial	+				+	0.0781519	0.057473	0.876046		0.166222	-0.380855	-0.103289	0.431501	0.837642	-0.5275	-0.12833
1416	4	4	4	40.6	40.6	40.6	12.395	0	25.19	1272700000	7	Q502P6	Q502P6		ndufs5	ndufs5	ZDB-GENE-050522-437	NDUFS5;NDUFS5;NDUFS5	NADH:ubiquinone oxidoreductase subunit S5;NADH:ubiquinone oxidoreductase subunit S5;NADH:ubiquinone oxidoreductase subunit S5	4725;4725;4725	7712;7712;7712	+	Known mitochondrial	+				+	0.0798088	0.13048	0.740492		0.355036	1.93319	1.5876	1.46792	1.4652	1.69316	2.06977
381	2	2	2	7.7	7.7	7.7	52.21	0	15.24	399100000	3	A0A2R8QIW4;F1R3F0;A1A5Y9;A0A2R8Q8P1	A0A2R8QIW4;F1R3F0;A1A5Y9;A0A2R8Q8P1		zgc:158423	zgc:158423;zgc:158423;zgc:158423;zgc:158423	ZDB-GENE-061215-58;ZDB-GENE-061215-58;ZDB-GENE-061215-58;ZDB-GENE-061215-58												0.0798189	0.0192778	0.956582		0.0579311	-0.162628	-3.49543	1.03099	-0.352854	-1.22841	-0.80635
1258	10	10	10	21.1	21.1	21.1	69.749	0	82.524	1444000000	11	Q6P3H6;F1R9Y5	Q6P3H6;F1R9Y5		pck2	pck2;pck2	ZDB-GENE-040426-2266;ZDB-GENE-040426-2266	PCK2;PCK2;PCK2	phosphoenolpyruvate carboxykinase 2, mitochondrial;phosphoenolpyruvate carboxykinase 2, mitochondrial;phosphoenolpyruvate carboxykinase 2, mitochondrial	5106;5106;5106	8725;8725;8725	+	Known mitochondrial	+				+	0.0809417	0.0181233	0.959128		0.0545295	0.158509	-0.884509	2.31504	2.82746	-1.00931	0.0137164
792	6	6	6	13.9	13.9	13.9	60.682	0	58.35	2515300000	10	B0V0X1;Q6NWC8	B0V0X1;Q6NWC8		pccb	pccb;pccb	ZDB-GENE-040426-2467;ZDB-GENE-040426-2467	PCCB;PCCB;PCCB;PCCB	propionyl-CoA carboxylase subunit beta;propionyl-CoA carboxylase subunit beta;propionyl-CoA carboxylase subunit beta;propionyl-CoA carboxylase subunit beta	5096;5096;5096;5096	8654;8654;8654;8654	+	Known mitochondrial	+				+	0.0821675	0.0827792	0.826458		0.234021	3.38024	2.57503	3.31932	2.73802	3.55423	3.22884
347	3	3	3	32.9	32.9	32.9	10.14	0	18.232	51172000	3	Q6NTI1;A0A2R8Q586	Q6NTI1;A0A2R8Q586		cmc1	cmc1;cmc1	ZDB-GENE-040426-2626;ZDB-GENE-040426-2626	CMC1;CMC1	C-X9-C motif containing 1;C-X9-C motif containing 1	152100;152100	28783;28783	+	Known mitochondrial	+				+	0.0836339	0.144539	0.716903		0.389282	-0.772031	-0.962366	-1.08188	-1.24347	-0.63028	-0.691621
1478	7	7	7	44.2	44.2	44.2	27.057	0	70.193	603350000	9	Q5XJS8	Q5XJS8		hsd17b10	hsd17b10	ZDB-GENE-041010-201	HSD17B10;HSD17B10;HSD17B10	hydroxysteroid 17-beta dehydrogenase 10;hydroxysteroid 17-beta dehydrogenase 10;hydroxysteroid 17-beta dehydrogenase 10	3028;3028;3028	4800;4800;4800	+	Known mitochondrial	+				+	0.084469	0.178319	0.663256		0.469356	0.471127	0.695167	0.24863	0.367603	0.794117	0.506612
316	5	5	5	21.7	21.7	21.7	41.856	0	66.189	852140000	8	Q6IQR5;F8W2V6;A0A2R8PY75;A0A2R8QPC9	Q6IQR5;F8W2V6;A0A2R8PY75;A0A2R8QPC9	Isocitrate dehydrogenase [NAD] subunit, mitochondrial	idh3b	idh3b;idh3b;idh3b;idh3b	ZDB-GENE-040625-174;ZDB-GENE-040625-174;ZDB-GENE-040625-174;ZDB-GENE-040625-174	IDH3B;IDH3B	isocitrate dehydrogenase (NAD(+)) 3 non-catalytic subunit beta;isocitrate dehydrogenase (NAD(+)) 3 non-catalytic subunit beta	3420;3420	5385;5385	+	Known mitochondrial	+				+	0.0846502	0.211244	0.614831		0.544818	1.55871	1.4629	1.27794	1.25731	1.68197	1.61422
1786	22	22	21	52.3	52.3	50.3	50.396	0	202.87	130570000000	40	Q7ZUP6;E7F4R9	Q7ZUP6	Isocitrate dehydrogenase [NADP]	idh2	idh2	ZDB-GENE-031118-95	IDH2;IDH2;IDH2	isocitrate dehydrogenase (NADP(+)) 2;isocitrate dehydrogenase (NADP(+)) 2;isocitrate dehydrogenase (NADP(+)) 2	3418;3418;3418	5383;5383;5383	+	Known mitochondrial	+				+	0.0864526	0.0517994	0.887566		0.15062	7.85958	7.25646	6.96021	6.43455	8.06109	7.83997
1380	2	2	2	3.9	3.9	3.9	69.739	0	40.775	188000000	2	Q32LU1	Q32LU1	Mitochondrial Rho GTPase 2	rhot2	rhot2	ZDB-GENE-051120-96	RHOT2;RHOT2;RHOT2	ras homolog family member T2;ras homolog family member T2;ras homolog family member T2	89941;89941;89941	21169;21169;21169	+	Known mitochondrial	+				+	0.0875214	0.839144	0.144829		1.80832	-0.916005	-0.935866	-1.01434	-0.798136	-0.928738	-0.876777
1211	9	9	9	19.5	19.5	19.5	67.573	0	102	4010700000	13	F1R1C0;Q0P4F7;E9QDF8;E9QHF9;E9QEB7	F1R1C0;Q0P4F7	Acyl-CoA synthetase family member 2, mitochondrial	acsf2	acsf2;acsf2	ZDB-GENE-060825-7;ZDB-GENE-060825-7	ACSF2;ACSF2;ACSF2	acyl-CoA synthetase family member 2;acyl-CoA synthetase family member 2;acyl-CoA synthetase family member 2	80221;80221;80221	26101;26101;26101	+	Known mitochondrial	+				+	0.0881958	0.0398726	0.912278		0.117297	3.41585	2.49714	4.35373	4.40666	2.58077	3.54388
16	3	3	3	14	14	14	25.834	0	18.507	203250000	3	A0A0F6PK88;Q1L8L9	A0A0F6PK88;Q1L8L9	Adenylate kinase 2, mitochondrial	ak2	ak2;ak2	ZDB-GENE-030131-512;ZDB-GENE-030131-512	AK2;AK2;AK2	adenylate kinase 2;adenylate kinase 2;adenylate kinase 2	204;204;204	362;362;362	+	Known mitochondrial	+				+	0.0883594	0.0495258	0.892225		0.144323	0.236861	-0.315465	1.13959	1.21936	-0.309649	0.416354
1614	4	4	4	9.7	9.7	9.7	69.842	0	29.393	1156600000	4	Q6NZU8;F1QRF8	Q6NZU8;F1QRF8		atad3b	atad3;atad3	ZDB-GENE-040426-1826;ZDB-GENE-040426-1826	ATAD3A;ATAD3A;ATAD3A;ATAD3B;ATAD3B;ATAD3B;ATAD3C;ATAD3C;ATAD3C	ATPase family AAA domain containing 3A;ATPase family AAA domain containing 3A;ATPase family AAA domain containing 3A;ATPase family AAA domain containing 3B;ATPase family AAA domain containing 3B;ATPase family AAA domain containing 3B;ATPase family AAA domain containing 3C;ATPase family AAA domain containing 3C;ATPase family AAA domain containing 3C	55210;55210;55210;83858;83858;83858;219293;219293;219293	25567;25567;25567;24007;24007;24007;32151;32151;32151	+	Known mitochondrial	+				+	0.0895909	0.347234	0.449538		0.837293	1.39521	1.28923	1.54041	1.62851	1.35742	1.50769
694	7	7	7	31.2	31.2	31.2	21.694	0	78.401	1851000000	9	Q3B7G1;A8E5B7	Q3B7G1;A8E5B7		ndufb5	ndufb5;ndufb5	ZDB-GENE-011010-1;ZDB-GENE-011010-1	NDUFB5;NDUFB5;NDUFB5;NDUFB5	NADH:ubiquinone oxidoreductase subunit B5;NADH:ubiquinone oxidoreductase subunit B5;NADH:ubiquinone oxidoreductase subunit B5;NADH:ubiquinone oxidoreductase subunit B5	4711;4711;4711;4711	7700;7700;7700;7700	+	Known mitochondrial	+				+	0.0908675	0.152142	0.704462		0.407566	2.46485	1.93213	1.99242	1.99622	2.17092	2.49487
174	24	24	17	30.1	30.1	22	115.67	0	221.79	14379000000	33	B8JI08;A0A0R4IP01;F1Q5B8;Q58EE8;F1RAH0;Q6PBQ6	B8JI08;A0A0R4IP01;F1Q5B8		ogdha	ogdha;ogdha;ogdha	ZDB-GENE-030131-2143;ZDB-GENE-030131-2143;ZDB-GENE-030131-2143	OGDH;OGDH;OGDH	oxoglutarate dehydrogenase;oxoglutarate dehydrogenase;oxoglutarate dehydrogenase	4967;4967;4967	8124;8124;8124	+	Known mitochondrial	+				+	0.0917881	0.128126	0.744516		0.349245	5.23485	5.16147	4.63472	4.86542	5.46138	4.97961
102	2	2	2	25.8	25.8	25.8	17.039	0	13.963	216960000	2	A0A0R4IFR3;Q5XJK5;B8JK16;B8JK17	A0A0R4IFR3;Q5XJK5;B8JK16;B8JK17		ank1a	ank1a;ank1a;ank1a;ank1a	ZDB-GENE-041010-44;ZDB-GENE-041010-44;ZDB-GENE-041010-44;ZDB-GENE-041010-44	ANK1	ankyrin 1	286	492								0.0938345	0.0287795	0.935881		0.0856228	-1.30275	1.12773	-2.60105	-0.684108	-0.84227	-0.968192
1526	2	2	2	20.9	20.9	20.9	10.334	0	11.929	289190000	3	Q6DH63	Q6DH63		cox6b1	cox6b1	ZDB-GENE-040718-448	COX6B1	cytochrome c oxidase subunit 6B1	1340	2280	+	Known mitochondrial	+				+	0.0960927	0.0496708	0.891927		0.144726	-1.73775	-2.5702	-1.22152	-1.01581	-1.43562	-2.78977
1725	7	7	7	29.2	29.2	29.2	30.853	0	47.521	2097400000	11	Q6WFZ4	Q6WFZ4		mtx2	mtx2	ZDB-GENE-021210-2	MTX2;MTX2;MTX2	metaxin 2;metaxin 2;metaxin 2	10651;10651;10651	7506;7506;7506	+	Known mitochondrial	+				+	0.0976259	0.127462	0.745655		0.347608	1.77683	2.55891	2.44703	2.08831	2.43918	2.54816
1536	5	5	5	24.3	24.3	24.3	33.336	0	66.88	4805900000	9	Q6DI22	Q6DI22		hadh	hadh	ZDB-GENE-040801-261	HADH;HADH	hydroxyacyl-CoA dehydrogenase;hydroxyacyl-CoA dehydrogenase	3033;3033	4799;4799	+	Known mitochondrial	+				+	0.0986527	0.140503	0.723598		0.379509	3.09829	3.39612	2.97156	2.80123	3.51887	3.44183
533	3	3	3	21.6	21.6	21.6	22.336	0	25.719	673760000	3	E7F621;A0A2U3TWB2;Q63ZW2	E7F621;A0A2U3TWB2;Q63ZW2	MICOS complex subunit mic25a	chchd6a	chchd6a;chchd6a;chchd6a	ZDB-GENE-040930-2;ZDB-GENE-040930-2;ZDB-GENE-040930-2	CHCHD6;CHCHD6	coiled-coil-helix-coiled-coil-helix domain containing 6;coiled-coil-helix-coiled-coil-helix domain containing 6	84303;84303	28184;28184	+	Known mitochondrial	+				+	0.100104	0.149694	0.708444		0.401696	1.04635	1.69913	1.00588	1.15299	1.37423	1.52446
679	4	4	4	20.9	20.9	20.9	27.525	0	34.243	844270000	4	Q7ZV76;F1R9Y9;A7MCL8	Q7ZV76;F1R9Y9;A7MCL8		etfb	etfb;etfb;etfb	ZDB-GENE-040426-1931;ZDB-GENE-040426-1931;ZDB-GENE-040426-1931	ETFB;ETFB	electron transfer flavoprotein subunit beta;electron transfer flavoprotein subunit beta	2109;2109	3482;3482	+	Known mitochondrial	+				+	0.101687	0.236795	0.579703		0.601884	4.07901	4.01028	3.71963	3.83394	4.27422	4.00583
1387	4	4	4	45.3	45.3	45.3	16.261	0	30.033	3863700000	5	Q5RH31;Q498W6	Q5RH31;Q498W6		ndufa12	ndufa12;ndufa12	ZDB-GENE-050828-1;ZDB-GENE-050828-1	NDUFA12;NDUFA12	NADH:ubiquinone oxidoreductase subunit A12;NADH:ubiquinone oxidoreductase subunit A12	55967;55967	23987;23987	+	Known mitochondrial	+				+	0.102277	0.104901	0.785414		0.291144	2.08502	2.62962	1.87673	2.06091	1.99862	2.83867
1738	2	2	2	7.8	7.8	7.8	52.538	0	16.548	32395000	2	Q7SXK8;B0S5B7	Q7SXK8;B0S5B7		dnaja3b	dnaja3b;dnaja3b	ZDB-GENE-040115-3;ZDB-GENE-040115-3	DNAJA3;DNAJA3	DnaJ heat shock protein family (Hsp40) member A3;DnaJ heat shock protein family (Hsp40) member A3	9093;9093	11808;11808	+	Known mitochondrial	+				+	0.105406	0.241145	0.573924		0.611485	-2.14079	-2.4953	-2.46401	-2.30542	-2.01751	-2.46095
1626	5	5	5	29.8	29.8	29.8	33.966	0	71.27	661270000	6	Q6P0T8	Q6P0T8		myoz1a	myoz1a	ZDB-GENE-040426-1875	MYOZ1;MYOZ1	myozenin 1;myozenin 1	58529;58529	13752;13752								0.110563	0.0228089	0.948836		0.0682851	0.0895278	3.42033	-1.81367	1.47424	0.883783	-0.330148
1400	4	4	4	50.5	50.5	50.5	11.076	0	36.248	7710600000	12	Q4VBI5	Q4VBI5	NADH dehydrogenase [ubiquinone] 1 alpha subcomplex subunit 2	ndufa2	ndufa2	ZDB-GENE-050522-377	NDUFA2;NDUFA2	NADH:ubiquinone oxidoreductase subunit A2;NADH:ubiquinone oxidoreductase subunit A2	4695;4695	7685;7685	+	Known mitochondrial	+				+	0.112658	0.1232	0.753008		0.33707	3.09148	3.68455	3.03346	3.22151	3.03188	3.89409
1861	5	5	5	25.7	25.7	25.7	33.044	0	76.443	1408300000	5	Q9PUL9	Q9PUL9		mtch2	mtch2	ZDB-GENE-991008-9	MTCH2;MTCH2;MTCH2	mitochondrial carrier 2;mitochondrial carrier 2;mitochondrial carrier 2	23788;23788;23788	17587;17587;17587	+	Known mitochondrial	+				+	0.114453	1.05472	0.0881609		2.2447	1.67079	1.5652	1.52487	1.70822	1.74368	1.65232
408	4	4	4	9.6	9.6	9.6	72.072	0	27.9	268040000	4	A0A2R8QE30;Q5BL26;F1QEZ5	A0A2R8QE30;Q5BL26;F1QEZ5		slc27a1a	slc27a1a;slc27a1a;slc27a1a	ZDB-GENE-050320-112;ZDB-GENE-050320-112;ZDB-GENE-050320-112	SLC27A1;SLC27A1;SLC27A1	solute carrier family 27 member 1;solute carrier family 27 member 1;solute carrier family 27 member 1	376497;376497;376497	10995;10995;10995								0.11471	0.123319	0.752803		0.337364	0.689814	0.357984	-0.00585429	-0.0687969	0.847582	0.607289
128	10	10	10	15.3	15.3	15.3	114.6	0	65.719	4095000000	15	A0A2R8Q487;A0A2R8Q0F5;A0A0R4IJ30;Q5U3A7;A0A0R4ILJ7	A0A2R8Q487;A0A2R8Q0F5;A0A0R4IJ30;Q5U3A7	Dynamin-like 120 kDa protein, mitochondrial;Dynamin-like 120 kDa protein, form S1	opa1	opa1;opa1;opa1;opa1	ZDB-GENE-041114-7;ZDB-GENE-041114-7;ZDB-GENE-041114-7;ZDB-GENE-041114-7	OPA1;OPA1	OPA1 mitochondrial dynamin like GTPase;OPA1 mitochondrial dynamin like GTPase	4976;4976	8140;8140		Known mitochondrial	+				+	0.116638	0.540663	0.287963		1.22445	3.77961	3.55061	3.51946	3.79792	3.76328	3.6384
768	4	4	4	13.8	13.8	13.8	46.924	0	42.711	641460000	6	Q7ZTZ7;B0R159	Q7ZTZ7;B0R159		bckdk	bckdk;bckdk	ZDB-GENE-021204-1;ZDB-GENE-021204-1	BCKDK	branched chain keto acid dehydrogenase kinase	10295	16902	+	Known mitochondrial	+				+	0.117019	0.125278	0.749414		0.342215	2.16192	1.86188	1.08666	1.79253	2.04025	1.62874
1665	10	10	10	27.3	27.3	27.3	50.03	0	82.56	3261300000	17	Q6PBI0;F8W590	Q6PBI0;F8W590	Succinyl-CoA ligase subunit beta	sucla2	sucla2;sucla2	ZDB-GENE-040426-1963;ZDB-GENE-040426-1963	SUCLA2;SUCLA2;SUCLA2	succinate-CoA ligase ADP-forming beta subunit;succinate-CoA ligase ADP-forming beta subunit;succinate-CoA ligase ADP-forming beta subunit	8803;8803;8803	11448;11448;11448	+	Known mitochondrial	+				+	0.119948	0.144979	0.716178		0.390344	3.54557	3.18524	3.1381	2.86178	3.77584	3.59112
1455	7	7	7	30.5	30.5	30.5	32.134	0	43.962	40095000000	8	Q6P959;Q5RH26	Q6P959;Q5RH26	ATP synthase subunit gamma	atp5c1	atp5f1c;atp5f1c	ZDB-GENE-030131-8901;ZDB-GENE-030131-8901	ATP5F1C;ATP5F1C	ATP synthase F1 subunit gamma;ATP synthase F1 subunit gamma	509;509	833;833								0.120773	0.155608	0.698863		0.415847	2.74119	2.82633	2.50789	2.26782	3.14232	3.02759
166	4	4	4	10.2	10.2	10.2	59.815	0	24.948	1921000000	5	Q6DG04;A0A0R4IN44;A0A2R8QAU6;A0A0R4IP90;A0A0R4IH83;Q7ZVC1;F1QSU4	Q6DG04;A0A0R4IN44;A0A2R8QAU6;A0A0R4IP90;A0A0R4IH83		pdlim5a	pdlim5a;pdlim5a;pdlim5a;pdlim5a;pdlim5a	ZDB-GENE-040718-401;ZDB-GENE-040718-401;ZDB-GENE-040718-401;ZDB-GENE-040718-401;ZDB-GENE-040718-401	PDLIM5;PDLIM5	PDZ and LIM domain 5;PDZ and LIM domain 5	10611;10611	17468;17468								0.125619	0.0520435	0.887067		0.151294	-0.226049	1.86184	-0.884688	0.362293	0.49225	0.273415
1685	5	5	5	44.4	44.4	44.4	17.091	0	40.64	9542700000	10	Q6PC49;A0A0R4II13;A0A0R4IC72	Q6PC49		ndufa13	ndufa13	ZDB-GENE-040426-1672	NDUFA13;NDUFA13	NADH:ubiquinone oxidoreductase subunit A13;NADH:ubiquinone oxidoreductase subunit A13	51079;51079	17194;17194	+	Known mitochondrial	+				+	0.12596	0.132259	0.737465		0.359402	4.11867	3.87577	3.64008	3.67004	3.6942	4.64816
1226	3	3	3	18.9	18.9	18.9	30.029	0	25.685	11706000000	5	F1R3F7;Q568R6;F1R968	F1R3F7;Q568R6;F1R968		c1qbp	c1qbp;c1qbp;c1qbp	ZDB-GENE-050417-408;ZDB-GENE-050417-408;ZDB-GENE-050417-408	C1QBP;C1QBP	complement C1q binding protein;complement C1q binding protein	708;708	1243;1243	+	Known mitochondrial	+				+	0.126197	0.393717	0.403909		0.932408	2.068	1.78736	1.88807	2.22593	2.04293	1.85316
704	4	4	4	21.1	21.1	21.1	21.143	0	25.429	694500000	5	Q7ZUI5;A8E5L8;F1R2F7;E9QH32	Q7ZUI5;A8E5L8;F1R2F7;E9QH32	Nucleoside diphosphate kinase	nme4	nme4;nme4;nme4;nme4	ZDB-GENE-040426-1043;ZDB-GENE-040426-1043;ZDB-GENE-040426-1043;ZDB-GENE-040426-1043	NME4;NME4	NME/NM23 nucleoside diphosphate kinase 4;NME/NM23 nucleoside diphosphate kinase 4	4833;4833	7852;7852	+	Known mitochondrial	+				+	0.127093	0.0336482	0.925448		0.0996087	1.51954	1.5565	3.45411	4.47588	0.869377	1.56617
544	10	10	9	17.6	17.6	16.2	71.438	0	66.793	997490000	12	A0JMN2;F1QSB0	A0JMN2		zgc:154046	zgc:154046	ZDB-GENE-061103-289												0.127328	0.175444	0.667661		0.462654	1.71197	1.73286	1.46948	1.248	2.09478	1.95351
759	5	5	5	12	12	12	54.438	0	54.694	1303400000	5	A9LDD9	A9LDD9		shmt2	shmt2	ZDB-GENE-071213-1	SHMT2;SHMT2	serine hydroxymethyltransferase 2;serine hydroxymethyltransferase 2	6472;6472	10852;10852	+	Known mitochondrial	+				+	0.131126	0.0595497	0.871867		0.171894	1.55925	0.572877	2.48116	2.67067	0.881065	1.45493
635	7	7	7	13.3	13.3	13.3	83.517	0	68.328	2264200000	9	A5D6S3	A5D6S3		mut	mut	ZDB-GENE-010430-3	MMUT	methylmalonyl-CoA mutase	4594	7526								0.133223	0.119925	0.758708		0.328932	3.56565	2.6366	3.88745	3.50318	3.75804	3.22815
1095	2	2	2	6.8	6.8	6.8	34.687	0	13.07	40951000	2	Q6DHE7;F1QB21	Q6DHE7;F1QB21		decr1	decr1;decr1	ZDB-GENE-040718-142;ZDB-GENE-040718-142	DECR1;DECR1	2,4-dienoyl-CoA reductase 1;2,4-dienoyl-CoA reductase 1	1666;1666	2753;2753	+	Known mitochondrial	+				+	0.134129	0.123451	0.752573		0.337692	-2.14716	-1.65378	-2.19073	-1.27304	-1.80708	-2.50915
886	9	9	9	32.1	32.1	32.1	28.17	0	90.806	43179000000	28	Q5XJJ3;B8JIS1	Q5XJJ3;B8JIS1		atp5f1	atp5pb;atp5pb	ZDB-GENE-041010-33;ZDB-GENE-041010-33	ATP5PB;ATP5PB	ATP synthase peripheral stalk-membrane subunit b;ATP synthase peripheral stalk-membrane subunit b	515;515	840;840								0.135587	0.161417	0.689577		0.429659	6.6372	6.67815	6.53378	6.16022	7.22274	6.87293
1682	5	5	3	18.2	18.2	12.3	33.357	0	52.804	1272000000	7	Q6PC13	Q6PC13		phb2a	phb2a	ZDB-GENE-030131-3141	PHB2;PHB2;PHB2	prohibitin 2;prohibitin 2;prohibitin 2	11331;11331;11331	30306;30306;30306	+	Known mitochondrial	+				+	0.143557	0.521597	0.300887		1.18705	2.02199	1.91111	2.30747	2.24994	2.24999	2.17131
1557	5	5	5	50	50	50	11.456	0	34.302	1588200000	6	Q6IQM2	Q6IQM2	Cytochrome c	cyc	cycsb	ZDB-GENE-040625-38	CYCS	cytochrome c, somatic	54205	19986	+	Known mitochondrial	+				+	0.144182	0.165834	0.682599		0.440102	1.86449	1.90778	1.56258	1.30483	2.20846	2.2541
883	7	7	7	31.8	31.8	31.8	34.173	0	47.633	4863200000	11	B8JI00;Q6DGX1;Q66I58	B8JI00;Q6DGX1;Q66I58		suclg1	suclg1;suclg1;suclg1	ZDB-GENE-040912-101;ZDB-GENE-040912-101;ZDB-GENE-040912-101	SUCLG1	succinate-CoA ligase alpha subunit	8802	11449	+	Known mitochondrial	+				+	0.144804	0.377411	0.419362		0.899247	2.461	2.46727	2.28747	2.82365	2.51925	2.30726
454	7	5	5	19.7	15	15	51.378	0	29.317	5276900000	7	A0A2R8QLD4;F1R2U1;Q5U3I0	A0A2R8QLD4;F1R2U1;Q5U3I0	Sorting and assembly machinery component 50 homolog B	samm50l;samm50b	samm50l;samm50l;samm50l	ZDB-GENE-041114-30;ZDB-GENE-041114-30;ZDB-GENE-041114-30								+			+	0.146286	0.195322	0.63779		0.508618	3.4376	3.48442	3.1544	2.97627	3.85038	3.68863
1448	2	2	2	5.1	5.1	5.1	64.177	0	15.457	114600000	2	Q5PQZ3;Q7SZY7;F1QJE8	Q5PQZ3;Q7SZY7;F1QJE8	Zinc transporter 9	slc30a9	slc30a9;slc30a9;slc30a9	ZDB-GENE-040724-254;ZDB-GENE-040724-254;ZDB-GENE-040724-254	SLC30A9;SLC30A9	solute carrier family 30 member 9;solute carrier family 30 member 9	10463;10463	1329;1329	+	Known mitochondrial	+				+	0.151365	1.83557	0.0146026	+	4.12083	-0.910165	-0.924391	-0.958993	-0.715497	-0.829701	-0.794257	Br_KO_WT
496	2	2	2	7.4	7.4	7.4	35.966	0	11.434	33456000	2	A0A2R8RLB4;Q0P483	A0A2R8RLB4;Q0P483	Mitochondrial coenzyme A transporter SLC25A42	slc25a42	slc25a42;slc25a42	ZDB-GENE-060825-313;ZDB-GENE-060825-313	SLC25A42;SLC25A42;SLC25A42	solute carrier family 25 member 42;solute carrier family 25 member 42;solute carrier family 25 member 42	284439;284439;284439	28380;28380;28380	+	Known mitochondrial	+				+	0.15251	0.231267	0.587129		0.589638	-2.434	-2.05539	-2.36696	-2.48727	-1.69942	-2.21213
144	3	3	3	6.4	6.4	6.4	76.046	0	31.786	119530000	3	A0A0R4IKN8;Q32LU7	A0A0R4IKN8;Q32LU7	Pentatricopeptide repeat domain-containing protein 3, mitochondrial	ptcd3	ptcd3;ptcd3	ZDB-GENE-030131-6849;ZDB-GENE-030131-6849	PTCD3;PTCD3;PTCD3	pentatricopeptide repeat domain 3;pentatricopeptide repeat domain 3;pentatricopeptide repeat domain 3	55037;55037;55037	24717;24717;24717	+	Known mitochondrial	+				+	0.154317	0.163181	0.686782		0.433835	-0.706559	-1.50759	-1.02866	-0.446858	-1.37743	-0.955568
1170	2	2	2	8.2	8.2	8.2	35.859	0	15.304	99793000	2	F1QTF0;Q7ZV32	F1QTF0;Q7ZV32		hmgcl	hmgcl;hmgcl	ZDB-GENE-040426-958;ZDB-GENE-040426-958	HMGCL;HMGCL	3-hydroxy-3-methylglutaryl-CoA lyase;3-hydroxy-3-methylglutaryl-CoA lyase	3155;3155	5005;5005	+	Known mitochondrial	+				+	0.155369	0.251756	0.560072		0.634769	-0.377035	0.0579654	-0.392762	-0.144049	-0.384596	0.282921
1311	4	4	4	7.7	7.7	7.7	85.067	0	64.483	145320000	5	G5CTT5	G5CTT5																0.160244	0.383061	0.413942		0.91076	-0.2154	-0.527143	-0.760056	-0.260026	-0.265518	-0.496324
222	4	4	4	28.2	28.2	28.2	12.734	0	30.706	1774800000	5	A0A0R4IVF6;Q5BJK4	A0A0R4IVF6;Q5BJK4	NADH dehydrogenase [ubiquinone] 1 subunit C2	ndufc2	ndufc2;ndufc2	ZDB-GENE-050320-87;ZDB-GENE-050320-87	NDUFC2;NDUFC2	NADH:ubiquinone oxidoreductase subunit C2;NADH:ubiquinone oxidoreductase subunit C2	4718;4718	7706;7706	+	Known mitochondrial	+				+	0.161026	0.18251	0.656886		0.479094	2.75036	2.20895	2.60137	2.26675	2.52544	3.25157
423	2	2	2	10.7	10.7	10.7	33.773	0	16.357	390570000	3	Q5XJP4;F1Q8H6;A8KBX4;A0A2R8QGS9;A7MCF4	Q5XJP4;F1Q8H6;A8KBX4;A0A2R8QGS9;A7MCF4		ech1	ech1;ech1;ech1;ech1;ech1	ZDB-GENE-041010-170;ZDB-GENE-041010-170;ZDB-GENE-041010-170;ZDB-GENE-041010-170;ZDB-GENE-041010-170												0.161675	0.130127	0.741093		0.354169	-0.599487	0.11938	-0.915747	0.0860054	-0.0189191	-0.977916
1668	4	4	4	39.8	39.8	39.8	15.027	0	48.796	6946600000	10	Q6PBJ6	Q6PBJ6		ndufb6	ndufb6	ZDB-GENE-040426-1781	NDUFB6;NDUFB6	NADH:ubiquinone oxidoreductase subunit B6;NADH:ubiquinone oxidoreductase subunit B6	4712;4712	7701;7701	+	Known mitochondrial	+				+	0.163836	0.186131	0.651431		0.487476	2.59399	2.87024	2.38253	2.6184	2.35042	3.36945
234	2	2	2	6.5	6.5	6.5	39.239	0	13.185	0	2	Q7SY50;A0A0R4IYU4	Q7SY50;A0A0R4IYU4		stoml2	stoml2;stoml2	ZDB-GENE-040426-1139;ZDB-GENE-040426-1139	STOML2;STOML2	stomatin like 2;stomatin like 2	30968;30968	14559;14559	+	Known mitochondrial	+				+	0.163857	0.179977	0.660728		0.473215	-0.387672	-1.13711	-0.0980364	-0.0672958	-0.518477	-0.545476
1859	6	6	6	29.4	29.4	29.4	33.572	0	52.948	17454000000	11	Q9PU58;A0A2U3TW16	Q9PU58;A0A2U3TW16	Protein NipSnap homolog 2	gbas	nipsnap2;nipsnap2	ZDB-GENE-991008-18;ZDB-GENE-991008-18	NIPSNAP2;NIPSNAP2	nipsnap homolog 2;nipsnap homolog 2	2631;2631	4179;4179	+						+	0.165559	0.146595	0.713518		0.394242	2.93873	2.9116	2.48678	2.15984	3.39108	3.28287
1694	23	23	23	43.6	43.6	43.6	83.199	0	260.05	37723000000	86	Q6PFS4	Q6PFS4		immt	immt	ZDB-GENE-030131-5417	IMMT;IMMT	inner membrane mitochondrial protein;inner membrane mitochondrial protein	10989;10989	6047;6047	+	Known mitochondrial	+				+	0.16633	0.327733	0.470184		0.796804	5.71796	5.74485	5.65902	5.47902	6.18055	5.96125
1842	23	23	21	55.8	55.8	52.2	54.049	0	265.24	26723000000	59	Q90441;F1R8W4;F1R8W3;Q568U6;F1QK59;A0A2R8PYZ9;Q05AI8;P87359;F1QAM8;Q9YHX5;Q6PBS2;F1QT60;Q502Q7;O42246;B8A534;F1QT82;A2ATX5;P87360;B3DI58;A9JRG7;Q9YH66;F1Q8F1;Q58EH1;C5IG44;B2GP50;F1RAE8;Q4V8S0;B8A615;F1Q5R6;Q8JIY5;B0S4W2;A0A0R4IIU9;Q58EE9	Q90441;F1R8W4;F1R8W3;Q568U6		desma	desma;desma;desma;desma	ZDB-GENE-980526-221;ZDB-GENE-980526-221;ZDB-GENE-980526-221;ZDB-GENE-980526-221	DES;DES;DES;DES;DES;DES;DES;DES;DES	desmin;desmin;desmin;desmin;desmin;desmin;desmin;desmin;desmin	1674;1674;1674;1674;1674;1674;1674;1674;1674	2770;2770;2770;2770;2770;2770;2770;2770;2770								0.166872	0.0643689	0.862246		0.184979	4.42436	6.9495	4.87616	6.49205	5.03351	5.22508
231	3	3	2	14.9	14.9	9.1	43.83	0	42.441	479850000	9	A0A0R4IXY0;Q6P3I8;A0A2R8QB98;Q7ZTI2;A0A2R8Q208;A0A2R8Q5L8	A0A0R4IXY0;Q6P3I8;A0A2R8QB98;Q7ZTI2;A0A2R8Q208;A0A2R8Q5L8		gcdha;gcdh	gcdha;gcdha;gcdhb;gcdhb;gcdhb	ZDB-GENE-040426-1855;ZDB-GENE-040426-1855;ZDB-GENE-041010-117;ZDB-GENE-041010-117;ZDB-GENE-041010-117	GCDH;GCDH;GCDH;GCDH;GCDH;GCDH	glutaryl-CoA dehydrogenase;glutaryl-CoA dehydrogenase;glutaryl-CoA dehydrogenase;glutaryl-CoA dehydrogenase;glutaryl-CoA dehydrogenase;glutaryl-CoA dehydrogenase	2639;2639;2639;2639;2639;2639	4189;4189;4189;4189;4189;4189	+	Known mitochondrial	+				+	0.170787	0.13298	0.736241		0.361168	0.501801	-1.07513	-0.203376	0.120288	-0.0728723	-0.311757
469	2	2	2	5.8	5.8	5.8	73.731	0	20.766	137620000	2	Q90XD7;B3DKC5;A0A2R8QPG3	Q90XD7;B3DKC5;A0A2R8QPG3		lmna	lmna;lmna;lmna	ZDB-GENE-020424-3;ZDB-GENE-020424-3;ZDB-GENE-020424-3	LMNA;LMNA;LMNA;LMNA;LMNA;LMNA;LMNA	lamin A/C;lamin A/C;lamin A/C;lamin A/C;lamin A/C;lamin A/C;lamin A/C	4000;4000;4000;4000;4000;4000;4000	6636;6636;6636;6636;6636;6636;6636								0.171816	0.0663062	0.858408		0.190209	-1.51659	-0.166524	-1.1847	0.53898	-0.645678	-2.24566
1684	5	5	5	30.8	30.8	30.8	20.006	0	46.278	5631000000	7	Q6PC22;A0A2R8RPC7	Q6PC22;A0A2R8RPC7		ndufa8	ndufa8;ndufa8	ZDB-GENE-040426-1688;ZDB-GENE-040426-1688	NDUFA8;NDUFA8	NADH:ubiquinone oxidoreductase subunit A8;NADH:ubiquinone oxidoreductase subunit A8	4702;4702	7692;7692	+	Known mitochondrial	+				+	0.173835	0.221905	0.599922		0.568775	2.11082	2.32194	1.77887	1.9736	1.99209	2.76744
1346	4	4	4	14.9	14.9	14.9	37.894	0	49.094	242650000	4	Q32LR3;Q1JPT8	Q32LR3;Q1JPT8		clybl	clybl;clybl	ZDB-GENE-030516-6;ZDB-GENE-030516-6	CLYBL;CLYBL;CLYBL	citrate lyase beta like;citrate lyase beta like;citrate lyase beta like	171425;171425;171425	18355;18355;18355	+	Known mitochondrial	+				+	0.177633	0.251202	0.560787		0.633557	1.54524	0.827323	1.21829	1.2173	1.75001	1.15644
1750	9	9	9	46.1	46.1	46.1	29.685	0	89.571	18980000000	18	Q7T1D8	Q7T1D8		phb	phb	ZDB-GENE-030131-6577	PHB;PHB;PHB	prohibitin;prohibitin;prohibitin	5245;5245;5245	8912;8912;8912	+	Known mitochondrial	+				+	0.177943	0.332267	0.4653		0.806252	5.57156	5.29458	5.90029	5.80134	5.9803	5.51861
371	2	2	2	4.4	4.4	4.4	53.897	0	11.61	38932000	2	F1QSQ8;A0A2R8Q7W5;A8WGT2	F1QSQ8;A0A2R8Q7W5;A8WGT2		letm2	letm2;letm2;letm2	ZDB-GENE-090521-4;ZDB-GENE-090521-4;ZDB-GENE-090521-4	LETM2;LETM2	leucine zipper and EF-hand containing transmembrane protein 2;leucine zipper and EF-hand containing transmembrane protein 2	137994;137994	14648;14648	+	Known mitochondrial	+				+	0.179091	0.138457	0.727015		0.374538	-1.83511	-2.4867	-3.16029	-2.88865	-2.02947	-2.02671
1402	8	8	7	46.7	46.7	40.8	19.385	0	226.99	36060000000	25	Q6TNV0;Q4VBT9	Q6TNV0;Q4VBT9		cox4i1	cox4i1;cox4i1	ZDB-GENE-030131-5175;ZDB-GENE-030131-5175	COX4I1;COX4I1	cytochrome c oxidase subunit 4I1;cytochrome c oxidase subunit 4I1	1327;1327	2265;2265	+	Known mitochondrial	+				+	0.179245	0.160339	0.691292		0.427101	4.14633	3.9908	4.6807	3.74332	4.95077	4.66148
1838	18	10	9	58.7	29.9	27.2	32.763	0	87.899	130350000000	39	Q8JHI0;A4QN79;A2CEZ0	Q8JHI0		slc25a5	slc25a5	ZDB-GENE-020419-9	SLC25A5;SLC25A5;SLC25A5;SLC25A5	solute carrier family 25 member 5;solute carrier family 25 member 5;solute carrier family 25 member 5;solute carrier family 25 member 5	292;292;292;292	10991;10991;10991;10991	+	Known mitochondrial	+				+	0.180008	0.199004	0.632406		0.517035	5.94084	5.55647	5.76437	5.27546	6.30129	6.22496
1485	13	13	13	33.9	33.9	33.9	68.93	0	145.64	6293900000	20	Q66I16	Q66I16		etfdh	etfdh	ZDB-GENE-040912-168	ETFDH;ETFDH	electron transfer flavoprotein dehydrogenase;electron transfer flavoprotein dehydrogenase	2110;2110	3483;3483	+	Known mitochondrial	+				+	0.181026	0.561815	0.274274		1.26585	4.73914	4.94554	4.86171	4.94144	5.28549	4.86255
1329	21	21	21	45.4	45.4	45.4	59.743	0	323.31	242620000000	70	Q08BA1;Q6EE37;Q58P23	Q08BA1;Q6EE37;Q58P23	ATP synthase subunit alpha	atp5a1	atp5fa1;atp5fa1;atp5fa1	ZDB-GENE-060201-1;ZDB-GENE-060201-1;ZDB-GENE-060201-1	ATP5F1A;ATP5F1A	ATP synthase F1 subunit alpha;ATP synthase F1 subunit alpha	498;498	823;823								0.181467	0.236696	0.579835		0.601666	6.5906	6.58706	6.48895	6.14107	7.09173	6.97821
745	11	11	11	20	20	20	88.695	0	99.139	1931000000	14	A9JRG9	A9JRG9		afg3l2	afg3l2	ZDB-GENE-070912-46	AFG3L2	AFG3 like matrix AAA peptidase subunit 2	10939	315	+	Known mitochondrial	+				+	0.181641	1.19978	0.0631278		2.55265	3.18369	3.37859	3.28449	3.45351	3.54399	3.39419
1243	5	5	5	34.5	34.5	34.5	20.073	0	43.269	42946000000	9	Q6PBK2;F1R6I1	Q6PBK2;F1R6I1		LOC402880	cox4i1l;cox4i1l	ZDB-GENE-130814-2;ZDB-GENE-130814-2								+			+	0.182705	0.0620253	0.866911		0.178629	4.51544	4.23617	3.25594	2.29509	5.27692	4.98365
680	4	4	3	26.6	26.6	15.6	20.779	0	25.795	3134200000	7	Q3B738;F1QLH1;A7MCN0;B7ZCQ4;Q66ID2;B7ZCQ5	Q3B738;F1QLH1;A7MCN0	Peptidyl-prolyl cis-trans isomerase	ppifb	ppifb;ppifb;ppifb	ZDB-GENE-051030-126;ZDB-GENE-051030-126;ZDB-GENE-051030-126	PPIF;PPIF	peptidylprolyl isomerase F;peptidylprolyl isomerase F	10105;10105	9259;9259	+	Known mitochondrial	+				+	0.184347	0.752704	0.176724		1.63819	1.98743	1.79835	1.78939	2.21568	1.90104	2.01149
806	17	17	17	42.2	42.2	42.2	72.06	0	192.6	22996000000	48	B2GQ13;Q7ZVF3;Q6TNQ9	B2GQ13;Q7ZVF3;Q6TNQ9	Succinate dehydrogenase [ubiquinone] flavoprotein subunit, mitochondrial	sdha	sdha;sdha;sdha	ZDB-GENE-040426-874;ZDB-GENE-040426-874;ZDB-GENE-040426-874	SDHA;SDHA;SDHA;SDHA	succinate dehydrogenase complex flavoprotein subunit A;succinate dehydrogenase complex flavoprotein subunit A;succinate dehydrogenase complex flavoprotein subunit A;succinate dehydrogenase complex flavoprotein subunit A	6389;6389;6389;6389	10680;10680;10680;10680	+	Known mitochondrial	+				+	0.188425	0.42426	0.376478		0.994016	4.78175	4.51456	4.80233	4.55792	5.07115	5.03484
1680	7	7	7	44.3	44.3	44.3	26.595	0	54.76	2454600000	8	Q6PBX8	Q6PBX8		ndufv2	ndufv2	ZDB-GENE-040426-1713	NDUFV2;NDUFV2	NADH:ubiquinone oxidoreductase core subunit V2;NADH:ubiquinone oxidoreductase core subunit V2	4729;4729	7717;7717	+	Known mitochondrial	+				+	0.19177	0.235051	0.582035		0.598027	2.75343	2.51177	2.54889	2.5064	2.46353	3.41946
1358	3	3	3	38	38	38	14.232	0	46.442	6739300000	5	Q1LWG2;I3ISK7;Q66I52	Q1LWG2;I3ISK7;Q66I52		ndufs6	ndufs6;ndufs6;ndufs6	ZDB-GENE-040912-86;ZDB-GENE-040912-86;ZDB-GENE-040912-86	NDUFS6;NDUFS6	NADH:ubiquinone oxidoreductase subunit S6;NADH:ubiquinone oxidoreductase subunit S6	4726;4726	7713;7713	+	Known mitochondrial	+				+	0.192128	0.240363	0.574959		0.609761	4.15903	3.83416	3.97478	3.92362	3.83979	4.78094
9	2	2	2	15.7	15.7	15.7	25.985	0	16.568	34085000000	8	A0A0A0VG08;A0A0U2IWR5;Q9MIY7	A0A0A0VG08;A0A0U2IWR5;Q9MIY7	Cytochrome c oxidase subunit 2	COX2;mt-co2	mt-co2;mt-co2	ZDB-GENE-011205-15;ZDB-GENE-011205-15								+	+	+	+	0.195532	0.139868	0.724656		0.377968	5.49559	4.95951	5.75177	4.78499	6.38359	5.62488
833	5	5	5	36.9	36.9	36.9	15.537	0	39.978	5958900000	5	B3DFP9	B3DFP9		apoa2	apoa2	ZDB-GENE-030131-1046												0.199425	0.0638234	0.86333		0.183503	4.06429	1.32804	2.20087	1.68239	2.37948	4.12961
543	2	2	2	18.8	18.8	18.8	19.253	0	12.336	1162800000	2	E9QEF1;A0JME6	E9QEF1;A0JME6	Isochorismatase domain-containing protein 2, mitochondrial	isoc2	isoc2;isoc2	ZDB-GENE-070518-1;ZDB-GENE-070518-1	ISOC2;ISOC2	isochorismatase domain containing 2;isochorismatase domain containing 2	79763;79763	26278;26278	+	Known mitochondrial	+				+	0.200022	0.280814	0.523824		0.697646	1.91643	1.9851	2.47992	1.8904	2.4506	2.64052
1084	2	2	2	13.9	13.9	13.9	16.058	0	12.613	260520000	2	F1Q839	F1Q839		LOC568235	mrpl42	ZDB-GENE-101014-1	MRPL42;MRPL42	mitochondrial ribosomal protein L42;mitochondrial ribosomal protein L42	28977;28977	14493;14493	+	Known mitochondrial	+				+	0.201355	0.42655	0.374498		0.99861	-0.346626	-0.0962628	-0.129002	0.296209	-0.33775	0.0737158
1487	2	2	2	47.6	47.6	47.6	11.271	0	11.766	627120000	6	Q66I77	Q66I77	Cytochrome c oxidase subunit 6A, mitochondrial	cox6a2	cox6a2	ZDB-GENE-040912-129	COX6A2;COX6A2	cytochrome c oxidase subunit 6A2;cytochrome c oxidase subunit 6A2	1339;1339	2279;2279	+	Known mitochondrial	+				+	0.20164	0.181653	0.658183		0.477108	0.273865	0.949569	0.610284	0.106466	1.38389	0.948285
1641	8	8	8	17.7	17.7	17.7	82.936	0	61.271	2722600000	13	Q6P3G5;Q1LYD7	Q6P3G5		ampd1	ampd1	ZDB-GENE-040426-1906												0.203528	0.0542289	0.882615		0.15732	4.07324	4.26769	0.45087	2.52462	3.78714	3.09063
1440	4	4	4	53.4	53.4	53.4	13.223	0	63.85	3554400000	7	Q5BJA2	Q5BJA2		ndufa5	ndufa5	ZDB-GENE-050320-17	NDUFA5;NDUFA5	NADH:ubiquinone oxidoreductase subunit A5;NADH:ubiquinone oxidoreductase subunit A5	4698;4698	7688;7688	+	Known mitochondrial	+				+	0.203869	0.483617	0.328385		1.11221	2.4682	2.19406	2.16345	2.24406	2.41999	2.77327
1051	2	2	2	15.4	15.4	15.4	18.975	0	11.334	277560000	2	E9QHR6;Q6NWH5	E9QHR6;Q6NWH5	Transmembrane protein 11, mitochondrial	tmem11	tmem11;tmem11	ZDB-GENE-050417-37;ZDB-GENE-050417-37	TMEM11;TMEM11	transmembrane protein 11;transmembrane protein 11	8834;8834	16823;16823	+	Known mitochondrial	+				+	0.204135	0.297385	0.504214		0.732973	-0.0367006	-0.587348	-0.476628	-0.605527	0.0299242	0.0873324
1530	2	2	2	14.8	14.8	14.8	20.12	0	11.5	653760000	2	Q6DHP2	Q6DHP2		tnni2b.2	tnni2b.2	ZDB-GENE-040801-9	TNNI2;TNNI2	troponin I2, fast skeletal type;troponin I2, fast skeletal type	7136;7136	11946;11946								0.207013	0.0509496	0.889304		0.148269	-0.129342	3.03135	-1.52738	1.25532	0.734176	0.00617663
1434	3	3	3	32.2	32.2	32.2	13.306	0	26.742	5860500000	10	Q58EB0	Q58EB0		zgc:110843	zgc:110843	ZDB-GENE-050327-15												0.208926	0.246527	0.566856		0.623317	4.55252	4.48592	4.38853	4.02144	4.99564	5.03667
1065	2	2	2	4.8	4.8	4.8	66.806	0	12.098	161310000	2	F1Q5S6	F1Q5S6		adck5	adck5	ZDB-GENE-081104-149	ADCK5;ADCK5	aarF domain containing kinase 5;aarF domain containing kinase 5	203054;203054	21738;21738	+	Predicted mitochondrial	+				+	0.209602	0.130088	0.74116		0.354073	-0.961679	-1.05431	0.601508	-0.684363	-0.278231	0.176915
1650	10	10	3	19.7	19.7	6.5	96.676	0	80.015	7657500000	17	Q90X63;Q803S8;Q6P3M3	Q90X63;Q803S8;Q6P3M3		cdh17	cdh17;cdh17;cdh17	ZDB-GENE-030910-3;ZDB-GENE-030910-3;ZDB-GENE-030910-3	CDH17;CDH17	cadherin 17;cadherin 17	1015;1015	1756;1756								0.211363	0.0558797	0.879266		0.161856	3.69246	0.38656	4.69486	3.15601	2.94419	3.30777
5	2	2	2	7.6	7.6	7.6	51.511	0	13.432	755410000	4	A0A0U2NJ45;A0A0A0VB12;Q9MIY1;A0A0U2PXV7	A0A0U2NJ45;A0A0A0VB12;Q9MIY1;A0A0U2PXV7	NADH-ubiquinone oxidoreductase chain 4	ND4;mt-nd4	mt-nd4	ZDB-GENE-011205-10								+	+	+	+	0.215395	0.203228	0.626285		0.526657	-0.302551	-0.732449	-0.623933	-0.63536	-0.809439	0.432051
1280	9	9	9	7.4	7.4	7.4	163.51	0	54.247	1084900000	9	F5H8N4;A4QNU0;Q58EL8;Q58EG7	F5H8N4;A4QNU0		lrpprc	lrpprc;lrpprc	ZDB-GENE-030131-7887;ZDB-GENE-030131-7887	LRPPRC;LRPPRC	leucine rich pentatricopeptide repeat containing;leucine rich pentatricopeptide repeat containing	10128;10128	15714;15714	+	Known mitochondrial	+				+	0.21839	0.400352	0.397784		0.945846	2.41646	1.66526	1.90394	2.09476	2.22809	2.31797
1404	9	9	6	56.7	56.7	40.4	15.896	0	59.825	21235000000	18	Q4VBU7	Q4VBU7		cox5aa	cox5aa	ZDB-GENE-050522-133	COX5A;COX5A	cytochrome c oxidase subunit 5A;cytochrome c oxidase subunit 5A	9377;9377	2267;2267	+	Known mitochondrial	+				+	0.218619	0.205667	0.622778		0.532196	4.09119	4.28904	4.18081	3.59614	4.88086	4.73989
1813	8	8	8	46.6	46.6	46.6	31.483	0	79.137	3266900000	20	Q802V0;A0A0J9YJJ2;A0A0R4IT29;A0A0R4IWD0	Q802V0;A0A0J9YJJ2		ldb3b	ldb3b;ldb3b	ZDB-GENE-030131-6032;ZDB-GENE-030131-6032	LDB3;LDB3;LDB3	LIM domain binding 3;LIM domain binding 3;LIM domain binding 3	11155;11155;11155	15710;15710;15710								0.218706	0.063654	0.863666		0.183045	4.5744	6.90746	2.92633	5.04932	5.53737	4.47762
822	7	7	5	20.7	20.7	16	52.089	0	50.673	5377200000	9	B2GSP6;F1QBE4;Q803G5	B2GSP6;F1QBE4;Q803G5	Sorting and assembly machinery component 50 homolog A	samm50;samm50a	samm50;samm50;samm50	ZDB-GENE-040426-806;ZDB-GENE-040426-806;ZDB-GENE-040426-806	SAMM50;SAMM50	SAMM50 sorting and assembly machinery component;SAMM50 sorting and assembly machinery component	25813;25813	24276;24276	+	Known mitochondrial	+				+	0.22017	0.456181	0.3498		1.05779	3.47164	3.56334	3.24347	3.28138	3.88312	3.77446
1339	5	5	4	42.9	42.9	35.7	14.308	0	35.369	209860000000	24	Q0P3U4;A8E500	Q0P3U4;A8E500		cox5b2	cox5b2;cox5b2	ZDB-GENE-060825-71;ZDB-GENE-060825-71								+			+	0.221534	0.130967	0.739662		0.356232	5.63293	5.47455	5.77653	4.61849	6.4932	6.43691
36	8	8	8	24.1	24.1	24.1	56.581	0	60.112	7813600000	15	A0A0G2L2K5;A0A2R8Q7M1	A0A0G2L2K5;A0A2R8Q7M1																0.221998	0.173519	0.670627		0.458153	3.70273	5.31215	4.34449	4.4351	4.72621	4.86406
1794	10	9	9	38.4	34.9	34.9	30.044	0	134.85	6905000000	17	Q7ZV39	Q7ZV39		zgc:56235	zgc:56235	ZDB-GENE-040426-954												0.222417	0.187574	0.649271		0.490807	2.97239	2.87273	2.42845	2.14143	3.3329	3.4665
603	2	2	2	6.3	6.3	6.3	41.227	0	12.668	576490000	3	A3KPI6	A3KPI6		si:ch211-288g17.3	si:ch211-288g17.3	ZDB-GENE-030131-461												0.224898	0.109823	0.776563		0.303608	1.21129	1.91436	1.15241	2.97586	1.37548	0.601412
1563	131	9	3	58.4	5.2	1.8	221.88	0	77.874	12069000000	15	Q6IQX1;Q90ZE5;A5D6S9;Q1JPZ0	Q6IQX1;Q90ZE5		myhz2	myhz2;myhz2	ZDB-GENE-020604-1;ZDB-GENE-020604-1	MYH4	myosin heavy chain 4	4622	7574								0.232277	0.0571354	0.876728		0.165298	3.34293	5.95857	3.19483	6.55996	3.3358	3.2974
1624	3	3	2	16.2	16.2	11	23.703	0	19.135	763450000	3	Q6P0T0	Q6P0T0		ndufs8a	ndufs8a	ZDB-GENE-040426-2153	NDUFS8;NDUFS8	NADH:ubiquinone oxidoreductase core subunit S8;NADH:ubiquinone oxidoreductase core subunit S8	4728;4728	7715;7715	+	Known mitochondrial	+				+	0.233306	0.557498	0.277014		1.2574	0.27616	-0.239442	0.0990308	0.0637314	0.392225	0.379712
262	2	2	2	12.6	12.6	12.6	18.953	0	11.666	632130000	2	Q502B7;F1RDB7;A0A1D5NS29	Q502B7;F1RDB7;A0A1D5NS29		mcee	mcee;mcee;mcee	ZDB-GENE-050522-368;ZDB-GENE-050522-368;ZDB-GENE-050522-368	MCEE;MCEE	methylmalonyl-CoA epimerase;methylmalonyl-CoA epimerase	84693;84693	16732;16732	+	Known mitochondrial	+				+	0.234509	0.624087	0.237636		1.38732	1.43932	1.18135	1.60227	1.4393	1.84264	1.64453
969	2	2	2	4.6	4.6	4.6	82.302	0	19.715	505550000	3	E7F6F7	E7F6F7		abcb7	abcb7	ZDB-GENE-050517-10	ABCB7;ABCB7;ABCB7	ATP binding cassette subfamily B member 7;ATP binding cassette subfamily B member 7;ATP binding cassette subfamily B member 7	22;22;22	48;48;48	+	Known mitochondrial	+				+	0.237428	1.23658	0.057999		2.63308	0.548001	0.772901	0.779376	1.02106	0.93816	0.853339
591	2	2	2	20	20	20	11.944	0	11.616	252460000	2	A3KNL5	A3KNL5	ATPase inhibitor A, mitochondrial	atpif1	atp5if1a	ZDB-GENE-070410-36	ATP5IF1;ATP5IF1;ATP5IF1	ATP synthase inhibitory factor subunit 1;ATP synthase inhibitory factor subunit 1;ATP synthase inhibitory factor subunit 1	93974;93974;93974	871;871;871								0.238205	0.180225	0.660351		0.473791	0.355857	-0.396903	-0.131272	-0.692179	0.819822	0.414654
1040	2	2	2	22.7	22.7	22.7	14.144	0	11.929	2826200000	2	E9QEE8;Q6PBK0	E9QEE8;Q6PBK0		gb:co360592;ndufb4	ndufb4;ndufb4	ZDB-GENE-040426-1973;ZDB-GENE-040426-1973	NDUFB4;NDUFB4	NADH:ubiquinone oxidoreductase subunit B4;NADH:ubiquinone oxidoreductase subunit B4	4710;4710	7699;7699	+	Known mitochondrial	+				+	0.241726	0.302522	0.498285		0.743855	1.44009	1.29204	0.95244	1.07366	1.29853	2.03755
560	5	5	4	69	69	52.1	8.3165	0	105.94	4091700000	5	A2ARG7;Q08C42;A0A2R8RU75	A2ARG7;Q08C42;A0A2R8RU75		atp5ib	atp5meb;atp5meb;atp5meb	ZDB-GENE-051130-1;ZDB-GENE-051130-1;ZDB-GENE-051130-1	ATP5ME	ATP synthase membrane subunit e	521	846								0.242544	0.372666	0.423969		0.889557	3.20627	3.21476	2.94077	2.84837	3.62401	3.61705
1112	7	7	7	29.8	29.8	29.8	34.633	0	123.79	1454600000	9	F1QE62;Q7SXJ4	F1QE62;Q7SXJ4	3-hydroxyisobutyrate dehydrogenase	hibadhb	hibadhb;hibadhb	ZDB-GENE-040426-1582;ZDB-GENE-040426-1582	HIBADH;HIBADH	3-hydroxyisobutyrate dehydrogenase;3-hydroxyisobutyrate dehydrogenase	11112;11112	4907;4907	+	Known mitochondrial	+				+	0.244742	0.633237	0.232682		1.40514	2.72154	2.52779	2.27146	2.52793	2.91354	2.81354
1541	2	2	2	12.9	12.9	12.9	34.923	0	14.633	251190000	2	Q6DRD9	Q6DRD9	Alpha/beta hydrolase domain-containing protein 11	abhd11	abhd11	ZDB-GENE-040909-1	ABHD11;ABHD11	abhydrolase domain containing 11;abhydrolase domain containing 11	83451;83451	16407;16407	+	Known mitochondrial	+				+	0.245579	1.07068	0.0849803		2.27793	-1.44026	-1.5471	-1.73581	-1.43097	-1.20958	-1.34589
932	6	6	6	9.3	9.3	9.3	100.62	0	38.362	894090000	6	E7EXW7;X1WBH6	E7EXW7	10-formyltetrahydrofolate dehydrogenase	aldh1l2	aldh1l2	ZDB-GENE-100426-6	ALDH1L2;ALDH1L2;ALDH1L2;ALDH1L2;ALDH1L2	aldehyde dehydrogenase 1 family member L2;aldehyde dehydrogenase 1 family member L2;aldehyde dehydrogenase 1 family member L2;aldehyde dehydrogenase 1 family member L2;aldehyde dehydrogenase 1 family member L2	160428;160428;160428;160428;160428	26777;26777;26777;26777;26777	+	Known mitochondrial	+				+	0.245642	0.346592	0.450203		0.835967	1.52354	0.672137	1.01009	1.62576	1.20802	1.10891
578	8	8	8	19.3	19.3	19.3	46.133	0	96.102	2786000000	9	Q7ZTH8;Q6NYM4;Q502R3;B2GT87;A9JTB3;A2CG95;A2CG94	Q7ZTH8;Q6NYM4;Q502R3;B2GT87;A9JTB3;A2CG95;A2CG94		acadm	acadm;acadm;acadm;acadm;acadm;acadm;acadm	ZDB-GENE-040426-1945;ZDB-GENE-040426-1945;ZDB-GENE-040426-1945;ZDB-GENE-040426-1945;ZDB-GENE-040426-1945;ZDB-GENE-040426-1945;ZDB-GENE-040426-1945	ACADM;ACADM	acyl-CoA dehydrogenase medium chain;acyl-CoA dehydrogenase medium chain	34;34	89;89	+	Known mitochondrial	+				+	0.250232	0.438502	0.364333		1.02254	2.69238	1.91586	2.39613	2.40771	2.72379	2.62356
28	3	3	3	4.9	4.9	4.9	110.61	0	41.654	511060000	6	A0A0G2KSN1;Q6PFN9	A0A0G2KSN1;Q6PFN9		gldc	gldc;gldc	ZDB-GENE-030131-340;ZDB-GENE-030131-340	GLDC	glycine decarboxylase	2731	4313	+	Known mitochondrial	+				+	0.250269	0.0621164	0.86673		0.178876	0.982562	-1.56296	2.24851	2.37383	-0.4888	0.533887
1652	2	2	2	8.3	8.3	8.3	32.779	0	12.339	354480000	2	Q6P5K6	Q6P5K6		slc25a20	slc25a20	ZDB-GENE-040426-1869	SLC25A20;SLC25A20	solute carrier family 25 member 20;solute carrier family 25 member 20	788;788	1421;1421	+	Known mitochondrial	+				+	0.250447	0.423913	0.376779		0.993318	0.309201	0.939721	0.266534	0.621009	1.01006	0.635726
1472	7	7	7	29.6	29.6	29.6	25.925	0	122.46	1817400000	7	Q5U3K0;F1RBH3	Q5U3K0;F1RBH3		chchd6b	chchd6b;chchd6b	ZDB-GENE-041114-95;ZDB-GENE-041114-95	CHCHD6;CHCHD6	coiled-coil-helix-coiled-coil-helix domain containing 6;coiled-coil-helix-coiled-coil-helix domain containing 6	84303;84303	28184;28184	+	Known mitochondrial	+				+	0.252204	0.192108	0.642528		0.501245	1.66978	1.84696	1.77824	1.02138	2.60328	2.42693
1273	14	14	14	53.5	53.5	53.5	40.34	0	112.29	18134000000	29	Q6PBM0;Q6IQS0;F1RDV2;B0UYL0	Q6PBM0;Q6IQS0;F1RDV2;B0UYL0		ndufa10	ndufa10;ndufa10;ndufa10;ndufa10	ZDB-GENE-030131-670;ZDB-GENE-030131-670;ZDB-GENE-030131-670;ZDB-GENE-030131-670	NDUFA10	NADH:ubiquinone oxidoreductase subunit A10	4705	7684	+	Known mitochondrial	+				+	0.256016	0.35847	0.438057		0.860455	5.15819	4.83174	4.85654	4.87143	4.9853	5.75778
322	12	12	12	25.7	25.7	25.7	74.784	0	106.17	9707400000	16	B2GQ15;A0A2R8Q0N5;Q5U3U3;B0S7W8	B2GQ15;A0A2R8Q0N5;Q5U3U3;B0S7W8	Carnitine O-palmitoyltransferase 2, mitochondrial	cpt2	cpt2;cpt2;cpt2;cpt2	ZDB-GENE-030131-6719;ZDB-GENE-030131-6719;ZDB-GENE-030131-6719;ZDB-GENE-030131-6719	CPT2;CPT2;CPT2;CPT2	carnitine palmitoyltransferase 2;carnitine palmitoyltransferase 2;carnitine palmitoyltransferase 2;carnitine palmitoyltransferase 2	1376;1376;1376;1376	2330;2330;2330;2330	+	Known mitochondrial	+				+	0.256155	0.29473	0.507306		0.727336	4.5696	5.18225	4.56993	4.49028	5.46884	5.13111
565	13	13	13	26.6	26.6	26.6	66.976	0	95.518	4883700000	17	F1RBU6;F1RBU0;A2BGE5;Q5XFY2;Q6TEP2;A2BGE4	F1RBU6;F1RBU0;A2BGE5;Q5XFY2;Q6TEP2		aifm1	aifm1;aifm1;aifm1;aifm1;aifm1	ZDB-GENE-030826-11;ZDB-GENE-030826-11;ZDB-GENE-030826-11;ZDB-GENE-030826-11;ZDB-GENE-030826-11	AIFM1;AIFM1;AIFM1	apoptosis inducing factor mitochondria associated 1;apoptosis inducing factor mitochondria associated 1;apoptosis inducing factor mitochondria associated 1	9131;9131;9131	8768;8768;8768	+	Known mitochondrial	+				+	0.264137	0.644868	0.226533		1.42779	3.29296	3.25454	3.53743	3.30128	3.77565	3.80041
150	5	5	3	15	15	9.5	82.88	0	58.512	1497700000	6	A0A2R8RI86;A0A0R4ILE0;B3DHH0;A0A2H4R0I5;E9QC46;A0A0R4IPE6;F1QZT8;E9QHU9;E9QGE0;E9QFK5;E9QHK0;E9QCS2;E9QF35;F1R260	A0A2R8RI86;A0A0R4ILE0;B3DHH0;A0A2H4R0I5;E9QC46;A0A0R4IPE6;F1QZT8		cast	cast;cast;cast;cast;cast;cast;cast	ZDB-GENE-050810-2;ZDB-GENE-050810-2;ZDB-GENE-050810-2;ZDB-GENE-050810-2;ZDB-GENE-050810-2;ZDB-GENE-050810-2;ZDB-GENE-050810-2	CAST;CAST;CAST;CAST;CAST	calpastatin;calpastatin;calpastatin;calpastatin;calpastatin	831;831;831;831;831	1515;1515;1515;1515;1515								0.266625	0.181295	0.658726		0.476277	1.33267	1.42452	0.183788	0.486755	1.79667	1.45743
1458	15	15	15	33.4	33.4	33.4	79.432	0	129.6	12806000000	27	Q5RKM2;F1RDA6;A0A2R8RNT6	Q5RKM2;F1RDA6;A0A2R8RNT6		ndufs1	ndufs1;ino80db	ZDB-GENE-030131-478;ZDB-GENE-070112-2072	NDUFS1;NDUFS1;INO80D;INO80D	NADH:ubiquinone oxidoreductase core subunit S1;NADH:ubiquinone oxidoreductase core subunit S1;INO80 complex subunit D;INO80 complex subunit D	4719;4719;54891;54891	7707;7707;25997;25997	+	Known mitochondrial	+				+	0.269051	0.377606	0.419174		0.899644	3.61949	3.28647	3.36166	3.42492	3.39542	4.25444
1411	2	2	2	14.3	14.3	14.3	19.005	0	11.784	2853000000	2	Q502E4	Q502E4		ndufs4	ndufs4	ZDB-GENE-050522-421	NDUFS4;NDUFS4	NADH:ubiquinone oxidoreductase subunit S4;NADH:ubiquinone oxidoreductase subunit S4	4724;4724	7711;7711	+	Known mitochondrial	+				+	0.27382	0.366692	0.429841		0.877332	2.11948	1.6682	1.71409	1.90496	1.76225	2.65602
894	15	4	4	17.2	4.3	4.3	112.78	0	27.259	1093200000	4	B8JKT0;Q9DEY3;Q7T2D6;Q8JIV1;B3DFZ2	B8JKT0;Q9DEY3;Q7T2D6;Q8JIV1;B3DFZ2		atp1a1a.3;atp1a1a.5	atp1a1a.3;atp1a1a.3;atp1a1a.3;atp1a1a.5;atp1a1a.5	ZDB-GENE-001212-3;ZDB-GENE-001212-3;ZDB-GENE-001212-3;ZDB-GENE-020501-1;ZDB-GENE-020501-1	ATP1A1;ATP1A1;ATP1A1	ATPase Na+/K+ transporting subunit alpha 1;ATPase Na+/K+ transporting subunit alpha 1;ATPase Na+/K+ transporting subunit alpha 1	476;476;476	799;799;799								0.27819	0.0693471	0.852419		0.198385	2.39314	-0.595477	3.89148	3.10321	1.89478	1.52573
1659	2	2	2	30	30	30	14.483	0	15.358	3902500000	4	Q6P6E5	Q6P6E5		ndufb7	ndufb7	ZDB-GENE-040426-1886	NDUFB7;NDUFB7	NADH:ubiquinone oxidoreductase subunit B7;NADH:ubiquinone oxidoreductase subunit B7	4713;4713	7702;7702	+	Known mitochondrial	+				+	0.280457	0.364375	0.43214		0.872582	3.17197	2.8446	2.69851	2.89477	2.89754	3.76414
1596	3	3	3	12.8	12.8	12.8	29.733	0	50.543	1234700000	5	Q6NYD7	Q6NYD7	OCIA domain-containing protein 1	ociad1	ociad1	ZDB-GENE-040426-1100	OCIAD1;OCIAD1	OCIA domain containing 1;OCIA domain containing 1	54940;54940	16074;16074	+	Known mitochondrial	+				+	0.281619	0.4723	0.337054		1.0898	0.33647	-0.0366009	0.0449689	-0.0446422	0.491213	0.743125
900	3	3	3	30.3	30.3	30.3	12.012	0	23.994	5400600000	7	B8JM34;Q6NYF7	B8JM34;Q6NYF7	ATP synthase-coupling factor 6, mitochondrial	atp5j	atp5pf;atp5pf	ZDB-GENE-040426-2534;ZDB-GENE-040426-2534	ATP5PF;ATP5PF	ATP synthase peripheral stalk subunit F6;ATP synthase peripheral stalk subunit F6	522;522	847;847								0.282238	0.302655	0.498133		0.744135	1.57657	0.972028	1.53324	0.993726	2.01017	1.92465
1788	11	11	11	48	48	48	35.09	0	149.12	4143200000	15	Q7ZUS9	Q7ZUS9		etfa	etfa	ZDB-GENE-030131-4449	ETFA;ETFA;ETFA	electron transfer flavoprotein subunit alpha;electron transfer flavoprotein subunit alpha;electron transfer flavoprotein subunit alpha	2108;2108;2108	3481;3481;3481	+	Known mitochondrial	+				+	0.286046	0.690704	0.203843		1.51709	2.98324	2.57429	2.79717	2.80908	3.31721	3.08655
1539	10	10	10	61.2	61.2	61.2	22.482	0	86.841	41306000000	13	Q6DRD1	Q6DRD1		atp5o	atp5po	ZDB-GENE-050522-147	ATP5PO;ATP5PO	ATP synthase peripheral stalk subunit OSCP;ATP synthase peripheral stalk subunit OSCP	539;539	850;850								0.286877	0.338171	0.459017		0.818524	3.88031	3.68253	3.74634	3.36713	4.44362	4.35907
1501	2	2	2	9.5	9.5	9.5	34.868	0	23.449	144940000	2	Q6DC72;A0A0J9YJE8;A0A2R8RU53;A0A0R4IA23	Q6DC72;A0A0J9YJE8;A0A2R8RU53;A0A0R4IA23	3-hydroxyisobutyrate dehydrogenase	hibadha	hibadha;hibadha;hibadha;hibadha	ZDB-GENE-040801-264;ZDB-GENE-040801-264;ZDB-GENE-040801-264;ZDB-GENE-040801-264	HIBADH;HIBADH	3-hydroxyisobutyrate dehydrogenase;3-hydroxyisobutyrate dehydrogenase	11112;11112	4907;4907	+	Known mitochondrial	+				+	0.289991	0.283516	0.520576		0.703429	-0.585214	-0.639372	-0.79847	-1.16764	0.200752	-0.186199
848	2	2	2	14.8	14.8	14.8	26.532	0	17.519	241310000	2	F1R2D5;B3DIT9	F1R2D5;B3DIT9		pdk4	pdk4;pdk4	ZDB-GENE-060503-754;ZDB-GENE-060503-754	PDK4;PDK4;PDK4	pyruvate dehydrogenase kinase 4;pyruvate dehydrogenase kinase 4;pyruvate dehydrogenase kinase 4	5166;5166;5166	8812;8812;8812	+	Known mitochondrial	+				+	0.292258	0.252925	0.558566		0.637324	-2.58057	-1.1927	-1.46866	-1.6979	-1.11718	-1.55008
1382	3	3	3	29.8	29.8	29.8	22.294	0	26.429	171290000	6	Q3B747	Q3B747		apooa	apooa	ZDB-GENE-031118-91	APOO;APOO	apolipoprotein O;apolipoprotein O	79135;79135	28727;28727	+	Known mitochondrial	+				+	0.292498	0.0701994	0.850747		0.200669	-0.386533	-3.4423	-0.62662	-0.594796	-3.28562	0.30246
1232	6	6	6	32.9	32.9	32.9	29.398	0	39.607	6580900000	8	Q566S4;F1R4C8	Q566S4;F1R4C8		ndufs3	ndufs3;ndufs3	ZDB-GENE-050417-274;ZDB-GENE-050417-274	NDUFS3;NDUFS3	NADH:ubiquinone oxidoreductase core subunit S3;NADH:ubiquinone oxidoreductase core subunit S3	4722;4722	7710;7710	+	Known mitochondrial	+				+	0.295366	0.323266	0.475045		0.787474	2.96879	2.93453	2.70208	2.72917	2.87194	3.89038
1183	68	5	3	28.8	2.5	1.5	222.6	0	36.939	7517800000	10	F1QVX3;A7E2L9	F1QVX3		myhb	myhb	ZDB-GENE-081124-1												0.297703	0.145473	0.715364		0.391535	3.05123	4.84648	3.73722	5.25746	3.82653	3.44405
1102	13	9	9	44.2	28.7	28.7	47.463	0	97.064	14009000000	12	Q7ZWF5;F1QCD4	Q7ZWF5;F1QCD4	Aspartate aminotransferase	got2b	got2b;got2b	ZDB-GENE-030131-7917;ZDB-GENE-030131-7917	GOT2;GOT2	glutamic-oxaloacetic transaminase 2;glutamic-oxaloacetic transaminase 2	2806;2806	4433;4433	+	Known mitochondrial	+				+	0.3	0.331491	0.466132		0.804637	3.13659	2.89028	2.74244	2.52144	3.66409	3.48378
1031	2	2	2	27.4	27.4	27.4	9.785	0	20.567	247620000	2	E9QFX0;E9QDI1	E9QFX0;E9QDI1		apoc1l	apoc1;apoc1	ZDB-GENE-030131-1074;ZDB-GENE-030131-1074	APOC1;APOC1	apolipoprotein C1;apolipoprotein C1	341;341	607;607								0.306393	0.160464	0.691092		0.427398	-1.81298	-1.09113	-2.30325	-1.01691	-2.6566	-0.614677
1137	4	4	4	10.7	10.7	10.7	39.413	0	71.472	1984500000	5	Q08C97;F1QJZ3	Q08C97;F1QJZ3		agmat	agmat;agmat	ZDB-GENE-060929-696;ZDB-GENE-060929-696	AGMAT;AGMAT	agmatinase;agmatinase	79814;79814	18407;18407	+	Known mitochondrial	+				+	0.310396	0.0873848	0.81774		0.246069	3.11233	0.441842	4.54164	3.77405	2.56252	2.69042
1754	5	5	4	19.9	19.9	16.5	38.411	0	52.897	1224900000	5	Q7T2D5;Q860Y1;R4RT79;Q567J7;Q7T3F4;Q4V950	Q7T2D5		mhc1uja	mhc1uja	ZDB-GENE-040426-1330												0.312662	0.0529296	0.885259		0.15374	2.05784	-3.27653	3.06176	1.75956	-0.0200769	1.04158
665	9	9	8	22	22	20.1	52.856	0	62.676	12015000000	12	A8KBU7;A6H8Q3;A0A0R4IYH8;A0A0R4IJS3;A1L142	A8KBU7;A6H8Q3		mybphb	mybphb;mybphb	ZDB-GENE-030131-9794;ZDB-GENE-030131-9794	MYBPH;MYBPH	myosin binding protein H;myosin binding protein H	4608;4608	7552;7552								0.314904	0.0650187	0.860957		0.186735	2.68453	5.26737	-0.206052	3.90866	2.90687	1.87503
1504	17	17	17	29.4	29.4	29.4	77.673	0	138.11	17859000000	27	Q6DEJ3;F1QDA6	Q6DEJ3;F1QDA6		acsl1b	acsl1b;acsl1b	ZDB-GENE-040801-88;ZDB-GENE-040801-88	ACSL1;ACSL1	acyl-CoA synthetase long chain family member 1;acyl-CoA synthetase long chain family member 1	2180;2180	3569;3569	+	Known mitochondrial	+				+	0.321252	0.19709	0.6352		0.512662	4.64448	4.68503	4.50125	3.68372	5.58664	5.52415
1567	11	11	10	32.2	32.2	29.2	50.373	0	104.75	4456900000	15	Q6NSN5	Q6NSN5	Adenylosuccinate synthetase isozyme 1	adssl1	adss1	ZDB-GENE-040516-18	ADSS1;ADSS1;ADSS1	adenylosuccinate synthase 1;adenylosuccinate synthase 1;adenylosuccinate synthase 1	122622;122622;122622	20093;20093;20093								0.325716	0.180912	0.659308		0.475386	4.15689	5.80027	3.52379	4.70757	4.7399	5.01063
685	18	14	14	29.7	22.6	22.6	81.874	0	95.713	14297000000	22	A7YT47;Q561U8	A7YT47;Q561U8		hadhaa	hadhaa;hadhaa	ZDB-GENE-031222-5;ZDB-GENE-031222-5	HADHA;HADHA	hydroxyacyl-CoA dehydrogenase trifunctional multienzyme complex subunit alpha;hydroxyacyl-CoA dehydrogenase trifunctional multienzyme complex subunit alpha	3030;3030	4801;4801	+	Known mitochondrial	+				+	0.331878	0.450708	0.354235		1.0469	5.04123	5.23495	4.47303	5.08585	5.68288	4.97611
1104	2	2	2	10.1	10.1	10.1	16.727	0	15.733	1054900000	2	Q6PBK6;F1QCE9	Q6PBK6;F1QCE9	Acyl carrier protein	ndufab1b	ndufab1b;ndufab1b	ZDB-GENE-030131-4437;ZDB-GENE-030131-4437	NDUFAB1;NDUFAB1	NADH:ubiquinone oxidoreductase subunit AB1;NADH:ubiquinone oxidoreductase subunit AB1	4706;4706	7694;7694	+	Known mitochondrial	+				+	0.332546	0.652636	0.222517		1.44292	2.30968	1.94454	1.8888	2.00241	2.56413	2.57412
577	5	4	4	9.4	7.9	7.9	69.918	0	31.053	481330000	5	A2CF48;Q642H6	A2CF48;Q642H6		crata	crata;crata	ZDB-GENE-040927-17;ZDB-GENE-040927-17	CRAT;CRAT	carnitine O-acetyltransferase;carnitine O-acetyltransferase	1384;1384	2342;2342	+	Known mitochondrial	+				+	0.333919	0.518589	0.302978		1.18114	1.47066	1.92366	1.01638	1.90971	1.91146	1.59128
1819	11	11	11	36.5	36.5	36.5	53.56	0	105.8	7611500000	18	Q803L1;Q6TNU6	Q803L1;Q6TNU6	Dihydrolipoyl dehydrogenase	dldh	dldh;dldh	ZDB-GENE-040120-4;ZDB-GENE-040120-4	DLD;DLD	dihydrolipoamide dehydrogenase;dihydrolipoamide dehydrogenase	1738;1738	2898;2898	+	Known mitochondrial	+				+	0.340307	0.39174	0.405751		0.928399	3.75347	3.67298	3.5585	3.27827	4.33746	4.39014
720	3	3	3	33.3	33.3	33.3	7.7809	0	32.541	30643000000	13	A8WFU9;Q6ZM23	A8WFU9;Q6ZM23		cox6c	cox6c;cox6c	ZDB-GENE-040724-95;ZDB-GENE-040724-95								+			+	0.341962	0.254447	0.556613		0.640644	3.17601	3.01626	3.39532	2.49544	4.11915	3.99889
1354	3	3	3	38.7	38.7	38.7	11.752	0	29.652	11991000000	8	Q1LUK1	Q1LUK1	Protein QIL1	qil1	micos13	ZDB-GENE-050309-178	MICOS13;MICOS13	mitochondrial contact site and cristae organizing system subunit 13;mitochondrial contact site and cristae organizing system subunit 13	125988;125988	33702;33702								0.342441	0.614424	0.242983		1.36849	2.48501	2.76226	2.22044	2.44455	3.07045	2.98003
1734	14	14	14	54	54	54	50.113	0	140.72	15445000000	33	Q7SX99-2;Q7SX99;F1QWR4;A0A2R8RJC4	Q7SX99-2;Q7SX99;F1QWR4;A0A2R8RJC4	Fumarate hydratase, mitochondrial	fh	fh;fh	ZDB-GENE-010724-6;ZDB-GENE-010724-6	FH;FH	fumarate hydratase;fumarate hydratase	2271;2271	3700;3700		Known mitochondrial	+				+	0.344211	0.30643	0.493822		0.75211	4.62638	4.20136	4.17884	3.81914	5.20657	5.0135
1351	2	2	2	12.1	12.1	12.1	17.306	0	11.687	30298000	2	Q1L9A2	Q1L9A2	Optic atrophy 3 protein homolog	opa3	opa3	ZDB-GENE-050210-1	OPA3;OPA3;OPA3	outer mitochondrial membrane lipid metabolism regulator OPA3;outer mitochondrial membrane lipid metabolism regulator OPA3;outer mitochondrial membrane lipid metabolism regulator OPA3	80207;80207;80207	8142;8142;8142	+	Known mitochondrial	+				+	0.345983	0.350922	0.445736		0.844909	-2.85182	-3.11771	-2.87793	-3.40094	-2.26947	-2.13911
1789	2	2	2	7.5	7.5	7.5	48.913	0	15.181	250240000	2	Q7ZUW0	Q7ZUW0		dnaja3a	dnaja3a	ZDB-GENE-030131-7837	DNAJA3;DNAJA3;DNAJA3	DnaJ heat shock protein family (Hsp40) member A3;DnaJ heat shock protein family (Hsp40) member A3;DnaJ heat shock protein family (Hsp40) member A3	9093;9093;9093	11808;11808;11808	+	Known mitochondrial	+				+	0.3477	1.27651	0.0529041		2.72151	-0.367318	0.00257413	-0.251057	0.272767	0.0984743	0.0560576
[truncated: 46 more rows]

## Sheet: MEF
id	Peptides	Razor + unique peptides	Unique peptides	Sequence coverage [%]	Unique + razor sequence coverage [%]	Unique sequence coverage [%]	Mol. weight [kDa]	Q-value	Score	Intensity	MS/MS count	GOBP name	GOMF name	GOCC name	KEGG name	Protein IDs	Majority protein IDs	Protein names	Gene names	ENSG	Mitocarta2	p<0.05	Mean log2 ratio Br_KO/WT	-Log10p-value Br_KO/WT	p-value Br_KO/WT	FDR	log2 intensity WT_A	log2 intensity WT_B	log2 intensity WT_C	log2 intensity Br_KO_A	log2 intensity Br_KO_B	log2 intensity Br_KO_C	Student's T-test significant
[truncated: 2,228 more rows]
